# Supplementary material for: Fe(III) complexes with prolonged luminescence lifetimes via excited-state equilibration promoted by reversible intercomponent electron transfer
Source: Nat Commun. 2026 Apr 11;17:5090. doi: 10.1038/s41467-026-71767-4 (PMC13247219; doi:10.1038/s41467-026-71767-4)
Supplement: Supplementary file 3 — Supplementary Data 1 [file 41467_2026_71767_MOESM3_ESM.txt]

phtmeimb
2 1
C	-1.4663848803	0.1996365447	2.2627487698
N	-2.2996922659	-0.3669641095	1.4138059316
C	-1.8380841520	-1.8111673755	2.9974053111
C	-2.5442164227	-1.6357331048	1.8693943783
H	-1.7530998388	-2.6602029574	3.6578612391
H	-3.2049818207	-2.3147228123	1.3517345101
C	-1.2772742684	1.7340347419	-1.1115599293
N	-2.2000991247	1.5677516507	-0.1840738095
C	-1.5625868509	3.6649709530	-0.1574935962
C	-2.3931085940	2.7827075048	0.4193244296
H	-1.4068827913	4.7178296917	0.0208324165
H	-3.1238659345	2.9202302231	1.2017347183
C	-1.7587610029	-1.5297348140	-1.1705242521
N	-1.9427126285	-2.2560399383	-2.2507375864
C	-3.6939197567	-0.9958503917	-1.9841608510
C	-3.1589926575	-1.9350635236	-2.7802246693
H	-4.6473343185	-0.4949470602	-2.0416417375
H	-3.5372636722	-2.4118546865	-3.6711683100
N	-2.8042416965	-0.7448577345	-0.9756370112
N	-1.1689095578	-0.6449350001	3.2273700464
N	-0.8739999483	2.9859600136	-1.1205292451
B	-2.9824458716	0.2775643751	0.1780203990
C	-4.5081105557	0.6375011098	0.4273763991
C	-5.1660872007	1.4756771055	-0.4634604442
C	-5.2300148912	0.1525413491	1.5026842506
C	-6.4932389601	1.7989933437	-0.3002561731
H	-4.6261361663	1.9003716027	-1.3081547592
C	-6.5600002701	0.4753565432	1.6772474415
H	-4.7543488111	-0.4875706194	2.2408051662
C	-7.1957333231	1.2950333151	0.7739392417
H	-6.9831796215	2.4554919610	-1.0124591746
H	-7.1023976414	0.0839720116	2.5322500176
C	-0.2836541372	-0.3869435671	4.3375543978
H	-0.8299780226	-0.4930861876	5.2725473177
H	0.5486883275	-1.0876840681	4.3138577409
H	0.0986236514	0.6279027537	4.2587595886
C	-1.0335927382	-3.2448652214	-2.7792212533
H	-1.5081828082	-4.2240178868	-2.7600771279
H	-0.7666182157	-2.9845725230	-3.8014167101
H	-0.1346523443	-3.2694141797	-2.1681636789
C	0.1059085453	3.5592040218	-2.0117384804
H	-0.3567634249	4.3465452878	-2.6036908834
H	0.9314831877	3.9686251841	-1.4330835864
H	0.4810227215	2.7851620839	-2.6768255998
H	-1.0755774949	1.2045625714	2.1932606264
H	-0.8826171240	-1.5821927667	-0.5394827374
H	-0.9060354959	0.9740993163	-1.7832308382
H	-8.2418471315	1.5506102690	0.9101721067
phtmeimb-T0
2 3
C	-1.2167353506	0.2519981050	2.2302169014
N	-2.2688001968	-0.1914653888	1.5710848954
C	-1.8218476925	-1.6026624507	3.1875011894
C	-2.6599144996	-1.3616312616	2.1670155587
H	-1.7848438476	-2.4115677543	3.9008321263
H	-3.5045782116	-1.9334461263	1.8131372715
C	-1.3196124446	1.8256047153	-1.0643947227
N	-2.1498335522	1.7204293409	-0.0462181416
C	-1.3445908707	3.7580712465	-0.0705092903
C	-2.1779113952	2.9352297972	0.5859424502
H	-1.0835045619	4.7911834152	0.0989504756
H	-2.7976407065	3.1114119015	1.4527425873
C	-2.0859864328	-1.5527131488	-0.9191011230
N	-2.3203902350	-2.1845761030	-2.0481896643
C	-3.7280125521	-0.5345319559	-1.9007584712
C	-3.3512781540	-1.5564705438	-2.6852837209
H	-4.5063654589	0.2009568961	-2.0331685498
H	-3.7273284763	-1.9004766025	-3.6364464612
N	-2.9246669308	-0.5398231616	-0.7920669668
N	-0.9245917599	-0.5748490534	3.2116830596
N	-0.8177433429	3.0408148818	-1.1056116417
B	-2.9885715532	0.4877463180	0.3736920149
C	-4.4495931150	0.9603502805	0.7517452091
C	-5.1716771172	1.8888509690	-0.1405531633
C	-5.3326784561	0.1120763048	1.5745137750
C	-6.3078937918	1.4453371697	-0.6896876573
H	-4.7658498959	2.8662693943	-0.3881514917
C	-6.4560292960	-0.3416180964	0.9960164568
H	-5.0716693577	-0.1503048313	2.5958280686
C	-6.8856832562	0.2137586875	-0.2410696487
H	-6.8413399540	2.0409507654	-1.4252757348
H	-7.1008050619	-1.0496000378	1.5093409075
C	0.1578421210	-0.4257035197	4.1547319413
H	-0.2426270058	-0.3793191572	5.1653568854
H	0.8406567980	-1.2682671141	4.0659400782
H	0.6941058796	0.4954015228	3.9402084668
C	-1.6321051872	-3.3599150440	-2.5243599130
H	-2.3252803453	-4.1980751351	-2.5652408659
H	-1.2261289126	-3.1679554864	-3.5152910643
H	-0.8184917895	-3.5986732056	-1.8440208229
C	0.1196328487	3.5390489830	-2.0832542132
H	-0.3251086568	4.3707240151	-2.6258351676
H	1.0293756245	3.8665153009	-1.5839856116
H	0.3605444759	2.7422168155	-2.7826146664
H	-0.6648210277	1.1547918141	2.0110481076
H	-1.3255358423	-1.8385186225	-0.2063183465
H	-1.0818322852	1.0436797889	-1.7706310018
H	-7.7841571678	-0.1613396282	-0.7178163041
A
2 1
C	2.7106571784	1.9159213402	-1.2701069632
N	2.1477898171	1.4400707546	-0.1777464893
C	2.6896189025	3.5331323251	0.1817542437
C	2.1272702730	2.4523835363	0.7452203153
H	2.8663167572	4.5249614773	0.5679363660
H	1.7109937510	2.3214037309	1.7329213543
C	3.0175788424	-1.7548962453	-1.0829117757
N	2.0244526756	-0.8870572368	-1.1052698762
C	2.1398469700	-1.8557524049	-3.0682269168
C	1.4598155011	-0.9468833966	-2.3524581588
H	2.0145293450	-2.2020221170	-4.0825333402
H	0.6052691288	-0.3439226403	-2.6200449098
C	3.3162862963	-0.2697407800	1.8381293799
N	3.4563531006	-0.8498455573	3.0093591314
C	1.4272721536	-1.2145529825	2.3204107717
C	2.2753569688	-1.4518304019	3.3335490994
H	0.3947509779	-1.4996061928	2.1940289525
H	2.1432703119	-1.9872401702	4.2610073437
N	2.0921290036	-0.4734257222	1.3818564182
N	3.0490164521	3.1745193852	-1.0845854816
N	3.1115217299	-2.3547651181	-2.2497049205
B	1.5203515575	0.0377558223	0.0332245853
C	3.6926056208	4.0337346530	-2.0493490506
H	3.0482119240	4.8821630169	-2.2707662284
H	4.6423371742	4.3843902224	-1.6504301895
H	3.8722371566	3.4726131109	-2.9632476830
C	4.6469191687	-0.8454879845	3.8253414620
H	4.4282501133	-0.3862744886	4.7874086382
H	4.9905960471	-1.8672252572	3.9734210091
H	5.4229677552	-0.2742046139	3.3222752960
C	4.0610680505	-3.3811660485	-2.6077756798
H	3.5272998502	-4.2799836714	-2.9098161439
H	4.6875440577	-3.0309085606	-3.4258344754
H	4.6850204229	-3.6084774142	-1.7469443076
H	2.8771927785	1.3703456484	-2.1877829156
H	4.0919745868	0.2959654747	1.3400557954
H	3.6575938833	-1.9670637037	-0.2388605921
C	-0.0678047265	0.0588563619	0.0283523859
C	-0.7996112333	1.2258691054	0.1205026670
C	-0.7597181253	-1.1388272748	-0.0749747273
C	-2.1847795848	1.2215364426	0.1298168770
H	-0.2980332279	2.1888067985	0.1773896189
C	-2.1394688723	-1.1916894568	-0.0668103153
H	-0.2143569419	-2.0758665394	-0.1794046312
C	-2.8653766154	0.0026218420	0.0400951509
C	-2.9461208680	2.4299616347	0.2279513608
C	-2.8568436429	-2.4280630430	-0.1680910577
C	-4.2827107455	-0.0243640362	0.0469824916
C	-4.2821619980	2.4056630571	0.2383509452
H	-2.4116775889	3.3731128630	0.2975493402
C	-4.1920563199	-2.4533765109	-0.1571047538
H	-2.2885116894	-3.3499414034	-0.2537680804
C	-5.0038563291	1.1724827208	0.1480614985
C	-4.9594257805	-1.2480147015	-0.0484115962
H	-4.8490668926	3.3289376252	0.3161439062
H	-4.7256040458	-3.3964898811	-0.2327790769
C	-6.3869516013	1.1267228300	0.1553022076
C	-6.3417143711	-1.2553147116	-0.0379772371
C	-7.0470826534	-0.0768326213	0.0637680587
H	-6.9495670648	2.0524403705	0.2337249585
H	-6.8696580045	-2.2016723340	-0.1115483522
H	-8.1321383610	-0.0978279275	0.0707392974
A-T0
2 3
C	-0.5484634632	0.2797956943	3.1688654013
N	-1.4103424662	-0.2916869101	2.3521279952
C	-0.9127909983	-1.7199188292	3.9384150598
C	-1.6493346996	-1.5537964406	2.8285936039
H	-0.8139753975	-2.5614952514	4.6063108586
H	-2.3291074772	-2.2340478015	2.3375356826
C	-0.4489151523	1.8122025949	-0.1863560232
N	-1.3616522100	1.6369756380	0.7495231622
C	-0.7509218804	3.7419985952	0.7659903099
C	-1.5642324516	2.8504449197	1.3529686575
H	-0.6065953207	4.7970600796	0.9405189260
H	-2.2868951039	2.9789481693	2.1446452986
C	-0.9056974891	-1.4487001373	-0.2446314056
N	-1.1140943640	-2.1995157585	-1.3032613275
C	-2.8872883255	-0.9829510036	-0.9862147375
C	-2.3597317306	-1.9223683452	-1.7868961290
H	-3.8542077414	-0.5057505515	-1.0132849061
H	-2.7609728286	-2.4258355041	-2.6528191603
N	-1.9637369925	-0.6880199551	-0.0206509258
N	-0.2288317018	-0.5557316641	4.1345426863
N	-0.0623599539	3.0693111065	-0.2019134513
B	-2.1229621826	0.3408031606	1.1290529810
C	0.6894228393	-0.2935155034	5.2167836272
H	0.1661871301	-0.3730119853	6.1675647159
H	1.5080847279	-1.0096637099	5.1836738447
H	1.0876524339	0.7127269260	5.1107527688
C	-0.1943142379	-3.1633673032	-1.8584624885
H	-0.6516168647	-4.1508267706	-1.8505298726
H	0.0571237075	-2.8809884248	-2.8787632246
H	0.7108144055	-3.1814596557	-1.2567077225
C	0.9073825615	3.6528073659	-1.0976990382
H	0.4423874277	4.4598345923	-1.6602444965
H	1.7489362401	4.0383556604	-0.5254136661
H	1.2596032572	2.8918476946	-1.7897253962
H	-0.1534874729	1.2812270986	3.0757220245
H	-0.0030409215	-1.4697179052	0.3507997424
H	-0.0748537830	1.0541454624	-0.8590647917
C	-3.6469909643	0.6919350317	1.4096282691
C	-4.3196434889	0.2270769809	2.5152888360
C	-4.3254833510	1.5043808384	0.5117260782
C	-5.7080170817	0.5362180359	2.7509748462
H	-3.8187964608	-0.3833028512	3.2613344811
C	-5.7109141198	1.8469875985	0.6855627257
H	-3.8123570661	1.9240129184	-0.3510539076
C	-6.3926015640	1.3481988051	1.8195091345
C	-6.3802397056	0.0675706214	3.8446181378
C	-6.3869008574	2.6358092381	-0.2029219974
C	-7.7344654017	1.6622370458	2.0207472770
C	-7.7283942172	0.3796749658	4.0492573909
H	-5.8618091007	-0.5577108543	4.5658702119
C	-7.7377392435	2.9508862560	-0.0037397766
H	-5.8718567898	3.0253979022	-1.0763931447
C	-8.4113482935	1.1645662080	3.1592304646
C	-8.4156263364	2.4795719575	1.0856170632
H	-8.2402833290	-0.0057688933	4.9258823081
H	-8.2526047727	3.5787838320	-0.7246561620
C	-9.7960634186	1.5033188844	3.3405828208
C	-9.8020868093	2.7855842179	1.3196963057
C	-10.4503049185	2.2963563759	2.4266397901
H	-10.3148363737	1.1203280099	4.2132107738
H	-10.3236045831	3.4110790507	0.6026444704
H	-11.4965032725	2.5393974763	2.5837660203
B
2 1
C	-1.5365083833	0.2118225631	2.2704458945
N	-2.3132817022	-0.3934834096	1.3950634573
C	-1.8311497278	-1.8174915711	2.9898866388
C	-2.5093492816	-1.6739636994	1.8404564836
H	-1.7223883010	-2.6633758121	3.6508491699
H	-3.1183968247	-2.3835962655	1.3005014880
C	-1.3300169150	1.7659866702	-1.1058902970
N	-2.2633427947	1.5448741412	-0.2012596655
C	-1.7276486337	3.6694627835	-0.1357251240
C	-2.5278918613	2.7413073735	0.4114060863
H	-1.6257447190	4.7258295321	0.0596924043
H	-3.2807371335	2.8315704692	1.1796036473
C	-1.6141456366	-1.4915556700	-1.1900094002
N	-1.7359699247	-2.2480154119	-2.2582177424
C	-3.5875725903	-1.1364187678	-2.0099841044
C	-2.9749798552	-2.0399260204	-2.7916751831
H	-4.5790129703	-0.7166328542	-2.0735230537
H	-3.3123716999	-2.5616798986	-3.6737940810
N	-2.7227942255	-0.7951603971	-1.0067858216
N	-1.2272286937	-0.6205374757	3.2423744973
N	-0.9853007597	3.0355333978	-1.0897731060
B	-2.9885717437	0.2163415696	0.1383329528
C	-4.5336018816	0.5063771089	0.3485008829
C	-5.2149907057	1.2935827811	-0.5698728427
C	-5.2499910663	0.0366590495	1.4335079842
C	-6.5504823921	1.5826428843	-0.4192673902
H	-4.6859923949	1.7123184737	-1.4245016077
C	-6.5881140887	0.3292748475	1.5912051057
H	-4.7615070850	-0.5632652437	2.1968635067
C	-7.2574535495	1.1037318844	0.6676063396
H	-7.0557755305	2.2032097939	-1.1546069655
H	-7.1227180778	-0.0494450741	2.4584120577
C	-0.3977200276	-0.3229509583	4.3854259584
H	-0.9904140560	-0.3884401024	5.2957806869
H	0.4280811632	-1.0299207167	4.4304352347
H	-0.0006563122	0.6843837276	4.2854990914
C	-0.7420001497	-3.1591634143	-2.7733498370
H	-1.1347814969	-4.1738903752	-2.7594741077
H	-0.4823939464	-2.8781624926	-3.7919071086
H	0.1461119736	-3.1104842538	-2.1482718631
C	-0.0090954341	3.6630898459	-1.9480203342
H	-0.5003324960	4.3895911395	-2.5924176279
H	0.7447187034	4.1585904405	-1.3396414003
H	0.4687562017	2.9029013175	-2.5609275492
C	-8.7068552071	1.4139985895	0.8326719928
H	-8.9346934785	1.4942334344	1.9000442284
H	-8.9094190690	2.4018968268	0.4076986055
C	-9.6395616514	0.4149526026	0.2091057010
C	-11.0185867037	0.6116531311	0.2961727202
C	-9.1673311188	-0.6984510317	-0.4505326175
C	-11.8932228649	-0.3181264546	-0.2845492592
C	-11.5851363057	1.7442421563	0.9668458482
C	-10.0214347025	-1.6148353863	-1.0219224764
H	-8.0963999540	-0.8598419799	-0.5219909264
C	-13.2986658934	-0.1276722133	-0.2029335309
C	-11.3875545835	-1.4444264135	-0.9512884911
C	-12.9076370980	1.9233844513	1.0435675538
H	-10.9254695444	2.4737526222	1.4236438468
H	-9.6187437520	-2.4834497645	-1.5352925604
C	-13.8192578554	0.9914143617	0.4591944598
C	-14.1715286856	-1.0594493058	-0.7851289879
C	-12.3011648417	-2.3796932086	-1.5361058909
H	-13.3151663570	2.7895029555	1.5573647216
C	-15.1911769131	1.1640350540	0.5301283220
C	-15.5356917731	-0.8557015961	-0.6951096142
C	-13.6210732281	-2.1981433477	-1.4578807306
H	-11.8910673216	-3.2455589271	-2.0482747968
C	-16.0404988589	0.2473892969	-0.0426430209
H	-15.5906324242	2.0334212457	1.0443852350
H	-16.2102494524	-1.5777898995	-1.1463800201
H	-14.3062217746	-2.9128222821	-1.9046587122
H	-17.1142779318	0.3929972397	0.0193032907
H	-1.1947896131	1.2354501506	2.2133629029
H	-0.7352505237	-1.4597519906	-0.5603963029
H	-0.9108844925	1.0348767729	-1.7817408460
B-T0
2 3
C	-1.5361141172	0.1956953515	2.2622828892
N	-2.3177409076	-0.3938951899	1.3807664030
C	-1.8648886796	-1.8312319132	2.9724994282
C	-2.5359282903	-1.6730388911	1.8206755794
H	-1.7725879949	-2.6812656147	3.6305472641
H	-3.1536089109	-2.3720486385	1.2765394821
C	-1.2705793023	1.7731311849	-1.0725019117
N	-2.2262537023	1.5635192151	-0.1881112366
C	-1.6648596300	3.6808842833	-0.1094137896
C	-2.4873808703	2.7624957160	0.4208119956
H	-1.5541736612	4.7359247583	0.0883025478
H	-3.2544084193	2.8617748550	1.1737183739
C	-1.6505923573	-1.5159687568	-1.1920692845
N	-1.7652839759	-2.2160454597	-2.2991835061
C	-3.5495066449	-0.9918246995	-2.0925242056
C	-2.9572497377	-1.8998872296	-2.8838723000
H	-4.5062644177	-0.5035934865	-2.1880270186
H	-3.2799708447	-2.3572969786	-3.8062966004
N	-2.7186542022	-0.7534986470	-1.0325041171
N	-1.2438407143	-0.6446083303	3.2321755499
N	-0.9113551505	3.0383437633	-1.0491860441
B	-2.9759339540	0.2426466078	0.1291549686
C	-4.5189666612	0.5500846177	0.3359087169
C	-5.1889830392	1.3638348421	-0.5671131376
C	-5.2484916114	0.0562551238	1.4021321504
C	-6.5269132156	1.6488350577	-0.4257196593
H	-4.6508445403	1.8076329387	-1.4028545540
C	-6.5876362920	0.3456522374	1.5518961250
H	-4.7696588634	-0.5623536935	2.1564627960
C	-7.2469532396	1.1401875920	0.6378718518
H	-7.0232521720	2.2879946481	-1.1511248468
H	-7.1328216636	-0.0542901391	2.4028697985
C	-0.4169422717	-0.3599367455	4.3804492594
H	-1.0180120141	-0.4073274254	5.2864389426
H	0.3927381821	-1.0845583649	4.4355391427
H	0.0025392002	0.6379777003	4.2776130654
C	-0.8183700478	-3.1835798340	-2.8006555655
H	-1.2703176107	-4.1736449228	-2.7938522558
H	-0.5298351317	-2.9174188186	-3.8153569975
H	0.0641977263	-3.1865677166	-2.1658474969
C	0.0828570511	3.6566380408	-1.8934874102
H	-0.3926828380	4.3903541893	-2.5415242968
H	0.8351743397	4.1420705914	-1.2753064247
H	0.5587545535	2.8931972205	-2.5037476549
C	-8.7011974623	1.4322077766	0.7874088700
H	-8.9429888821	1.5338298415	1.8521139469
H	-8.9228149477	2.4099384931	0.3436350246
C	-9.6054847601	0.4118986787	0.1844761871
C	-11.0426528844	0.6185568172	0.2928839469
C	-9.1368612290	-0.7078417225	-0.4642446210
C	-11.9227197199	-0.3439774834	-0.2687869877
C	-11.5781726471	1.7080999601	0.9176478910
C	-9.9810665507	-1.6420113511	-1.0104962588
H	-8.0646707090	-0.8588154727	-0.5447706395
C	-13.3040466774	-0.1685081930	-0.1755554012
C	-11.4089726358	-1.4848665644	-0.9254701937
C	-12.9650978342	1.8865700632	1.0110028086
H	-10.9326759163	2.4612435486	1.3561744776
H	-9.5841892972	-2.5165674143	-1.5154863603
C	-13.8315224812	0.9719774832	0.4785005681
C	-14.1809356476	-1.1288378861	-0.7337349271
C	-12.2726053072	-2.4006108983	-1.4581002267
H	-13.3572042569	2.7650499640	1.5150160457
C	-15.2537920478	1.1276244016	0.5592236449
C	-15.5978636591	-0.9224863693	-0.6223188484
C	-13.6548641946	-2.2252564042	-1.3632228340
H	-11.8765318153	-3.2771140361	-1.9629063738
C	-16.0966302716	0.1867142279	0.0131798895
H	-15.6522826473	2.0036682407	1.0605719009
H	-16.2649740863	-1.6629097624	-1.0518230291
H	-14.3217722090	-2.9663342098	-1.7938785692
H	-17.1709420321	0.3244999770	0.0864408717
H	-1.1804309775	1.2148304040	2.2128934322
H	-0.8087596009	-1.5744788533	-0.5159662994
H	-0.8480809680	1.0356667041	-1.7391699521
1
1 2
Fe	0	-0.0000070000	0.0000650000	-0.0003010000
C	0	1.2918730000	1.4808820000	-0.0743760000
N	0	2.6147970000	1.2215790000	-0.0688090000
C	0	2.4366210000	3.4076180000	-0.2139620000
C	0	3.3334580000	2.3928530000	-0.1529940000
H	0	2.5710880000	4.4750620000	-0.2854930000
H	0	4.4106630000	2.4099350000	-0.1646570000
C	0	-1.1513060000	0.7856370000	-1.4129740000
N	0	-2.4961210000	0.8668230000	-1.2862890000
C	0	-2.0044110000	1.9798590000	-3.1189420000
C	0	-3.0287560000	1.6224530000	-2.3097320000
H	0	-1.9829070000	2.5551810000	-4.0306210000
H	0	-4.0763280000	1.8609720000	-2.3761170000
C	0	1.1521100000	-0.9762630000	-1.2968120000
N	0	0.8650490000	-1.7776060000	-2.3526950000
C	0	3.0357630000	-1.9001560000	-2.0752880000
C	0	2.0146400000	-2.3650060000	-2.8369000000
H	0	4.0854890000	-2.1356890000	-2.1124930000
H	0	2.0013250000	-3.0499620000	-3.6696040000
C	0	1.1513140000	-0.7855150000	1.4123540000
N	0	0.8572590000	-1.4498740000	2.5585930000
C	0	3.0287750000	-1.6223760000	2.3090490000
C	0	2.0044470000	-1.9797660000	3.1182870000
H	0	4.0763450000	-1.8609150000	2.3754010000
H	0	1.9829590000	-2.5550940000	4.0299640000
C	0	-1.2918960000	-1.4807410000	0.0738110000
N	0	-2.6148170000	-1.2214290000	0.0682400000
C	0	-2.4366530000	-3.4074650000	0.2135020000
C	0	-3.3334840000	-2.3926960000	0.1524870000
H	0	-2.5711280000	-4.4749050000	0.2850820000
H	0	-4.4106890000	-2.4097710000	0.1641610000
C	0	-1.1521400000	0.9764080000	1.2961970000
N	0	-0.8650940000	1.7777440000	2.3520890000
C	0	-3.0357920000	1.9003710000	2.0745930000
C	0	-2.0146830000	2.3651860000	2.8362450000
H	0	-4.0855090000	2.1359530000	2.1117430000
H	0	-2.0013780000	3.0501470000	3.6689450000
N	0	-2.4963150000	1.0295840000	1.1560260000
N	0	-0.8572260000	1.4500020000	-2.5592070000
N	0	1.1836330000	2.8289970000	-0.1682430000
N	0	2.4962910000	-1.0293940000	-1.1566940000
N	0	2.4961260000	-0.8667270000	1.2856260000
N	0	-1.1836630000	-2.8288500000	0.1677400000
B	0	3.1584420000	-0.2414350000	0.0218580000
B	0	-3.1584550000	0.2415840000	-0.0225040000
C	0	-4.7583840000	0.1783140000	-0.0155930000
C	0	-5.4819990000	0.1134560000	1.1830090000
C	0	-5.4842730000	-0.0275470000	-1.1967350000
C	0	-6.8590060000	-0.0827210000	1.2027280000
H	0	-4.9630370000	0.1838680000	2.1338680000
C	0	-6.8612790000	-0.2243550000	-1.1904700000
H	0	-4.9669300000	-0.0697780000	-2.1500450000
C	0	-7.5582640000	-0.2395210000	0.0119030000
H	0	-7.3842260000	-0.1233640000	2.1523310000
H	0	-7.3883790000	-0.3765240000	-2.1276460000
H	0	-8.6332270000	-0.3908250000	0.0219220000
C	0	4.7583710000	-0.1781550000	0.0149250000
C	0	5.4842830000	0.0276510000	1.1960620000
C	0	5.4819610000	-0.1132290000	-1.1836880000
C	0	6.8612870000	0.2244680000	1.1897790000
H	0	4.9669590000	0.0698300000	2.1493850000
C	0	6.8589660000	0.0829590000	-1.2034260000
H	0	4.9629800000	-0.1835940000	-2.1345400000
C	0	7.5582470000	0.2397020000	-0.0126080000
H	0	7.3884050000	0.3765930000	2.1269520000
H	0	7.3841660000	0.1236560000	-2.1530380000
H	0	8.6332090000	0.3910140000	-0.0226400000
C	0	0.4491950000	1.6151550000	-3.1610610000
H	0	0.4571610000	1.1752890000	-4.1600700000
H	0	0.6996400000	2.6748970000	-3.2370700000
H	0	1.1917710000	1.1161120000	-2.5466940000
C	0	0.4409200000	2.0193810000	2.9294170000
H	0	0.7176380000	3.0695360000	2.8198550000
H	0	0.4276480000	1.7635250000	3.9900650000
H	0	1.1733410000	1.4012670000	2.4202920000
C	0	0.0396940000	-3.6023800000	0.2148930000
H	0	0.0571100000	-4.2167740000	1.1165430000
H	0	0.1102070000	-4.2538010000	-0.6581740000
H	0	0.8897300000	-2.9277860000	0.2257480000
C	0	-0.4410120000	-2.0194650000	-2.9298220000
H	0	-0.4276930000	-1.7644570000	-3.9906720000
H	0	-0.7179350000	-3.0694790000	-2.8194320000
H	0	-1.1733200000	-1.4008200000	-2.4211770000
C	0	-0.0397270000	3.6025260000	-0.2154690000
H	0	-0.1103530000	4.2538710000	0.6576420000
H	0	-0.0570170000	4.2169820000	-1.1170780000
H	0	-0.8897700000	2.9279480000	-0.2264970000
C	0	-0.4491430000	-1.6150270000	3.1604780000
H	0	-0.4567930000	-1.1759090000	4.1598220000
H	0	-1.1915870000	-1.1152270000	2.5465700000
H	0	-0.7000120000	-2.6747260000	3.2357270000
2
1 2
Fe	-0.0000000655	-0.0000002107	-0.0000008787
C	1.3334544582	-0.0184609164	1.4083321857
N	2.6293062692	-0.0085526838	1.0998651784
C	2.5343062854	-0.0105187807	3.2751611579
C	3.3841074562	-0.0044869614	2.2389378803
H	2.7092124979	-0.0105026916	4.3404852171
H	4.4630853775	0.0033058155	2.2188726613
C	-1.0881774493	1.3341996804	0.9211851066
N	-2.4149682281	1.2154448947	1.0459934904
C	-1.8593945252	2.9429913646	2.2523167379
C	-2.8971810278	2.1816371261	1.8878590601
H	-1.8018657393	3.8111446374	2.8912275645
H	-3.9336928652	2.2441819988	2.1775150858
C	1.0891656382	1.3335406302	-0.9347180729
N	0.7592013121	2.4180200618	-1.6496987864
C	2.9045339810	2.1738676562	-1.8866174729
C	1.8699946667	2.9406284947	-2.2558343461
H	3.9429642987	2.2353223115	-2.1697757448
H	1.8198786854	3.8101616431	-2.8935244382
C	1.0881775904	-1.3341999102	-0.9211867891
N	0.7514536689	-2.4157101535	-1.6394683640
C	2.8971816301	-2.1816374104	-1.8878598993
C	1.8593952905	-2.9429916560	-2.2523180143
H	3.9336936060	-2.2441823109	-2.1775154204
H	1.8018667897	-3.8111449533	-2.8912288233
C	-1.3334548955	0.0184610639	-1.4083337044
N	-2.6293066306	0.0085527800	-1.0998663026
C	-2.5343073599	0.0105211999	-3.2751623048
C	-3.3841081930	0.0044883880	-2.2389387586
H	-2.7092138937	0.0105062264	-4.3404863090
H	-4.4630861118	-0.0033042685	-2.2188731933
C	-1.0891655869	-1.3335408964	0.9347167555
N	-0.7592011713	-2.4180199021	1.6496980894
C	-2.9045338453	-2.1738675241	1.8866167027
C	-1.8699944602	-2.9406280855	2.2558339644
H	-3.9429641800	-2.2353221774	2.1697749139
H	-1.8198783812	-3.8101609219	2.8935244652
N	-2.4154509265	-1.2089388085	1.0512418167
N	-0.7514531663	2.4157099027	1.6394665532
N	1.2701597124	-0.0160911045	2.7456992411
N	2.4154509878	1.2089385323	-1.0512431055
N	2.4149684441	-1.2154451420	-1.0459945980
N	-1.2701606248	0.0160927504	-2.7457007751
B	3.1018790141	-0.0050792186	-0.3748572146
B	-3.1018790138	0.0050790203	0.3748561678
C	0.5605910984	2.9777088788	1.8085223586
H	0.5485347550	4.0333355842	1.5353048937
H	0.8865983701	2.8832395077	2.8456199778
H	1.2653903999	2.4553522077	1.1680584648
C	0.5501409068	-2.9887833037	1.8108580536
H	0.8901941669	-2.8840706882	2.8423658098
H	0.5238768224	-4.0475246629	1.5518443156
H	1.2489319679	-2.4793419208	1.1538163229
C	-0.0858560804	0.0174838651	-3.5603992386
H	-0.0879278668	-0.8476344432	-4.2246611118
H	-0.0422141741	0.9250953033	-4.1640670106
H	0.7942296411	-0.0268049158	-2.9249321420
C	-0.5501405119	2.9887844747	-1.8108572866
H	-0.5238773381	4.0475239920	-1.5518357762
H	-0.8901914964	2.8840790386	-2.8423665013
H	-1.2489327620	2.4793382273	-1.1538206320
C	0.0858548783	-0.0174812502	3.5603973003
H	0.0422144319	-0.9250905149	4.1640684151
H	0.0879247269	0.8476395087	4.2246560080
H	-0.7942306990	0.0268035273	2.9249297472
C	-0.5605905189	-2.9777090827	-1.8085248317
H	-0.5485338179	-4.0333361590	-1.5353089140
H	-1.2653899826	-2.4553535247	-1.1680601565
H	-0.8865977815	-2.8832384560	-2.8456223270
C	4.6941486029	-0.0025284980	-0.3809346766
C	5.4082251804	1.1803145275	-0.2785129286
C	5.4116450046	-1.1841441638	-0.2899638480
C	6.7856399419	1.2075163422	-0.1518605198
H	4.8858937747	2.1332240946	-0.2632778281
C	6.7891696867	-1.2084271980	-0.1634976922
H	4.8920223695	-2.1385572434	-0.2840800312
C	7.4914225849	0.0003094493	-0.1046135204
C	7.5190367560	2.4350039860	-0.0628973859
C	7.5261946670	-2.4345356968	-0.0862946077
C	8.9030861169	0.0017782359	0.0248417331
C	8.8504184793	2.4391930728	0.0503728038
H	6.9656459073	3.3695013337	-0.0950439527
C	8.8575840754	-2.4358992625	0.0270196343
H	6.9755926387	-3.3703156263	-0.1274483239
C	9.5969850745	1.2171801673	0.0975520448
C	9.6005435051	-1.2122175484	0.0859314962
H	9.3954897546	3.3768827668	0.1120258999
H	9.4054169476	-3.3725297542	0.0797008273
C	10.9747389110	1.1991975468	0.2200900066
C	10.9782450386	-1.1913612635	0.2086719233
C	11.6569290490	0.0046267602	0.2730138071
H	11.5160033191	2.1393247348	0.2764883398
H	11.5222417089	-2.1304048549	0.2560687614
H	12.7380440810	0.0057347384	0.3694088871
C	-4.6941486014	0.0025281942	0.3809341005
C	-5.4116452827	1.1841437451	0.2899640984
C	-5.4082249587	-1.1803149473	0.2785120557
C	-6.7891700282	1.2084265307	0.1634984727
H	-4.8920228676	2.1385569445	0.2840805424
C	-6.7856397536	-1.2075170124	0.1518601271
H	-4.8858933229	-2.1332243827	0.2632763617
C	-7.4914226808	-0.0003102440	0.1046139818
C	-7.5261953182	2.4345348972	0.0862962875
C	-7.5190363347	-2.4350047743	0.0628966786
C	-8.9030862646	-0.0017792828	-0.0248406987
C	-8.8575847686	2.4358982244	-0.0270174073
H	-6.9755934867	3.3703149294	0.1274502513
C	-8.8504180952	-2.4391941003	-0.0503729742
H	-6.9656452655	-3.3695020142	0.0950425480
C	-9.6005439516	1.2122163776	-0.0859295691
C	-9.5969849858	-1.2171813379	-0.0975513029
H	-9.4054178668	3.3725286217	-0.0796978985
H	-9.3954891873	-3.3768838820	-0.1120263231
C	-10.9782455318	1.1913598427	-0.2086694155
C	-10.9747388727	-1.1991989672	-0.2200886530
C	-11.6569292998	-0.0046283017	-0.2730115812
H	-11.5222424362	2.1304033310	-0.2560655638
H	-11.5160030975	-2.1393262466	-0.2764871981
H	-12.7380443715	-0.0057364755	-0.3694061888
2-D1
1 2
Fe	0.0088287268	-0.0000360045	0.0015156290
C	1.2437699712	0.0060474667	-1.3193672759
N	2.6591403284	0.0050182683	-1.0470061015
C	2.4601081060	0.0162284261	-3.2414060735
C	3.3412589098	0.0109811887	-2.1558366070
H	2.6951053398	0.0218644165	-4.2965976841
H	4.4234291898	0.0116415048	-2.1838055726
C	-1.0747939396	-1.3170486665	-0.9262155709
N	-2.4055015920	-1.2079532741	-1.0457049742
C	-1.8483078633	-2.9330976890	-2.2546686437
C	-2.8877744766	-2.1764882683	-1.8829289368
H	-1.7917738810	-3.8015745641	-2.8933592363
H	-3.9258959715	-2.2463883576	-2.1654693191
C	1.0848166642	-1.3265488438	0.9220141939
N	0.7460952377	-2.4396354930	1.5938605045
C	2.8899626456	-2.2155880694	1.8749893352
C	1.8481387069	-2.9886598156	2.1986314565
H	3.9220542502	-2.2878411388	2.1780975994
H	1.7826291078	-3.8748182906	2.8116424550
C	1.0839350792	1.3201590480	0.9327872962
N	0.7444835741	2.4277937925	1.6130369435
C	2.8884485686	2.2028099448	1.8923583161
C	1.8460964210	2.9727579374	2.2220363261
H	3.9204808705	2.2734285147	2.1960320799
H	1.7800774709	3.8541023245	2.8418958890
C	-1.3255317394	-0.0053651845	1.4122288639
N	-2.6259971284	-0.0054066278	1.1067971269
C	-2.5336723946	-0.0138631010	3.2823753288
C	-3.3822982466	-0.0106174196	2.2454468356
H	-2.7098558067	-0.0181493211	4.3475577892
H	-4.4614141070	-0.0116235718	2.2253076386
C	-1.0762937012	1.3213840665	-0.9169230348
N	-0.7424153642	2.4103211129	-1.6326326037
C	-2.8903083981	2.1850913081	-1.8680917268
C	-1.8520410383	2.9462406626	-2.2335189520
H	-3.9284308997	2.2552843759	-2.1505917774
H	-1.7966803339	3.8196388961	-2.8655720613
N	-2.4067794033	1.2111545386	-1.0377657015
N	-0.7393746731	-2.3998463524	-1.6503875101
N	1.2195312120	0.0125142454	-2.7726713722
N	2.4165043318	-1.2163715790	1.0666063872
N	2.4156850193	1.2095946898	1.0763756285
N	-1.2690904474	-0.0106880124	2.7527243513
B	3.1182521257	-0.0007292780	0.4316164488
B	-3.0937111930	-0.0008374197	-0.3669746176
C	0.5697826810	-2.9644615731	-1.8183696005
H	0.5748318866	-4.0034533694	-1.4859966212
H	0.8706234210	-2.9269232544	-2.8670097087
H	1.2798572617	-2.3992187308	-1.2211639281
C	0.5653717425	2.9796588094	-1.7945875416
H	0.8661278385	2.9546679238	-2.8437566596
H	0.5683473577	4.0150231378	-1.4510103082
H	1.2770012264	2.4096254978	-1.2037984649
C	-0.0849022070	-0.0132625588	3.5649634439
H	-0.0608907977	0.8724427337	4.2019060404
H	-0.0613631404	-0.9027871615	4.1965586651
H	0.7921069162	-0.0115724020	2.9235518715
C	-0.5670400815	-3.0030743026	1.7423713668
H	-0.5667868478	-4.0405753776	1.4055477422
H	-0.8798581335	-2.9693258271	2.7874765524
H	-1.2728849114	-2.4349082162	1.1441032416
C	0.0418512395	0.0278330026	-3.5889568066
H	-0.0048319344	0.9411835592	-4.1863730365
H	0.0260505923	-0.8349680389	-4.2583032618
H	-0.8358180242	-0.0126318057	-2.9487238382
C	-0.5692058135	2.9888072500	1.7657331252
H	-0.5687584365	4.0301038703	1.4409077626
H	-1.2735586573	2.4271030917	1.1596360017
H	-0.8839583548	2.9429183677	2.8097855897
C	4.7102417989	-0.0006300801	0.4297011764
C	5.4245218061	-1.1828850038	0.3182250943
C	5.4254224808	1.1820507223	0.3293332921
C	6.8005863129	-1.2083513824	0.1761440501
H	4.9033459947	-2.1363385906	0.3110185143
C	6.8015442112	1.2077179370	0.1874396104
H	4.9050686743	2.1359681217	0.3310634840
C	7.5043333937	-0.0003068415	0.1203176740
C	7.5341785592	-2.4351178771	0.0791359437
C	7.5361602198	2.4347194805	0.1018239261
C	8.9143123113	-0.0002138121	-0.0260911033
C	8.8641022742	-2.4377135087	-0.0501407566
H	6.9823628591	-3.3702137636	0.1194024154
C	8.8660869613	2.4374200785	-0.0274937131
H	6.9851636683	3.3698803302	0.1508129651
C	9.6085738640	-1.2148486408	-0.1068923959
C	9.6095641697	1.2145431104	-0.0956221037
H	9.4096080440	-3.3747703880	-0.1172192844
H	9.4123571986	3.3746129333	-0.0858827093
C	10.9847154313	-1.1953574549	-0.2459620754
C	10.9856943523	1.1952204171	-0.2348875010
C	11.6648597235	-0.0000311535	-0.3072196074
H	11.5263471700	-2.1348758806	-0.3083371358
H	11.5280823822	2.1348401969	-0.2885374595
H	12.7447450591	0.0000412887	-0.4163379229
C	-4.6875587196	-0.0012332516	-0.3764034500
C	-5.4043955908	-1.1833183406	-0.2851180900
C	-5.4040493516	1.1803076349	-0.2754912811
C	-6.7820398422	-1.2095564661	-0.1596514130
H	-4.8833095194	-2.1369592487	-0.2774584039
C	-6.7816448138	1.2060052730	-0.1498450509
H	-4.8826029067	2.1336658604	-0.2601193671
C	-7.4861560114	-0.0018769303	-0.1021093251
C	-7.5176580534	-2.4364863833	-0.0816044588
C	-7.5168151648	2.4325351950	-0.0618907090
C	-8.8978848502	-0.0021404391	0.0269127629
C	-8.8491329371	-2.4397305703	0.0312285052
H	-6.9656972814	-3.3715560104	-0.1215016409
C	-8.8482844843	2.4353410308	0.0509294780
H	-6.9644816176	3.3676792740	-0.0942059092
C	-9.5938556156	-1.2170131558	0.0888878908
C	-9.5934316378	1.2124442374	0.0986988846
H	-9.3956696072	-3.3770941981	0.0847133075
H	-9.3944921374	3.3724334612	0.1119854997
C	-10.9716286852	-1.1978186132	0.2114722602
C	-10.9712048885	1.1927451411	0.2211223534
C	-11.6518911183	-0.0026588110	0.2748772173
H	-11.5143966081	-2.1375570680	0.2596497435
H	-11.5136513544	2.1322498866	0.2769052361
H	-12.7330232053	-0.0028647587	0.3712798848
2-Q6
1 4
Fe	-0.0018556551	0.0015636477	0.0316043385
C	1.3309387475	0.0037103503	-1.3767114369
N	2.6148089810	-0.0006228336	-1.0507954919
C	2.5329764069	0.0073727830	-3.2241382366
C	3.3767117206	0.0010875958	-2.1792284033
H	2.7160795249	0.0106780755	-4.2879398300
H	4.4553249413	-0.0023733161	-2.1338953109
C	-1.0760201951	-1.3518792599	-0.9009317250
N	-2.3943093792	-1.2115406223	-1.0282175693
C	-1.8353433046	-2.9465100919	-2.2215644485
C	-2.8740291726	-2.1756965166	-1.8650626996
H	-1.7811807668	-3.8176713278	-2.8564658831
H	-3.9091907097	-2.2332681565	-2.1600311494
C	1.0690678453	-1.3532183393	0.9594286187
N	0.7214570694	-2.4350508574	1.6619968538
C	2.8665000994	-2.1810324779	1.9172503717
C	1.8286723950	-2.9566134949	2.2686629000
H	3.9064797000	-2.2344137795	2.1961185561
H	1.7757843240	-3.8339777032	2.8951085111
C	1.0705702192	1.3519931113	0.9637317110
N	0.7240122070	2.4304965747	1.6717943370
C	2.8704792576	2.1789287546	1.9177193250
C	1.8328030658	2.9515467149	2.2761646992
H	3.9117333509	2.2335521656	2.1916164278
H	1.7808188311	3.8264211924	2.9060728291
C	-1.3375453951	-0.0003080000	1.4405237393
N	-2.6237459281	0.0036008175	1.1152526876
C	-2.5363872778	-0.0036732505	3.2902822658
C	-3.3825034605	0.0020882136	2.2485794721
H	-2.7173257164	-0.0066393487	4.3544872492
H	-4.4612095326	0.0055047714	2.2208442944
C	-1.0753158546	1.3583839688	-0.8972026087
N	-0.7280842305	2.4367196496	-1.6030693145
C	-2.8708923817	2.1803559194	-1.8673837178
C	-1.8325215949	2.9547298259	-2.2169406804
H	-3.9044450430	2.2352503231	-2.1683423641
H	-1.7777504059	3.8277804809	-2.8492642604
N	-2.3928692594	1.2159086613	-1.0299312955
N	-0.7292934347	-2.4272758428	-1.6113719801
N	1.2645830590	0.0092164580	-2.7103906683
N	2.3852985844	-1.2125431267	1.0891483073
N	2.3873662900	1.2122338702	1.0886311315
N	-1.2703115470	-0.0055145483	2.7728161533
B	3.1006643845	-0.0009867602	0.4234997866
B	-3.0949179519	0.0031910304	-0.3614631787
C	0.5837085016	-2.9977185687	-1.7764209936
H	0.5575748812	-4.0528559390	-1.5067392006
H	0.9068609199	-2.9008369653	-2.8130233643
H	1.2944871098	-2.4868369250	-1.1338192970
C	0.5805547244	3.0232585484	-1.7444335440
H	0.8813766473	3.0147773439	-2.7919548146
H	0.5600521555	4.0522428392	-1.3864974271
H	1.3045892256	2.4615215867	-1.1620104739
C	-0.0907264363	-0.0220263755	3.6001236588
H	-0.0986397894	0.8362034558	4.2716359838
H	-0.0656977148	-0.9359445336	4.1935095600
H	0.8011235990	0.0216296832	2.9810883077
C	-0.5856498515	-3.0220747438	1.8051255536
H	-0.5642694869	-4.0528140959	1.4519272077
H	-0.8880486481	-3.0100483987	2.8523484633
H	-1.3100318136	-2.4643483953	1.2190235999
C	0.0879286731	0.0262539624	-3.5401077240
H	0.0628959938	0.9405555841	-4.1332320130
H	0.0968595603	-0.8310256119	-4.2130385928
H	-0.8059177896	-0.0185724430	-2.9237455497
C	-0.5872402013	3.0015184843	1.8394704455
H	-0.5577375747	4.0600953627	1.5836078421
H	-1.2968798815	2.5015534741	1.1868665415
H	-0.9157019944	2.8930132518	2.8734654463
C	4.6790000045	-0.0014969963	0.4332923148
C	5.3747885233	-1.1928814138	0.3299164357
C	5.3738103092	1.1900190181	0.3235636180
C	6.7796909503	-1.2226915912	0.1627388418
H	4.8545820385	-2.1467290107	0.3212462678
C	6.7785283895	1.2202320559	0.1554365996
H	4.8525044971	2.1432645785	0.3100669763
C	7.4851020264	-0.0011461595	0.0808829997
C	7.5040296614	-2.4156080224	0.0685989594
C	7.5017083376	2.4132187393	0.0533988001
C	8.8909193551	-0.0010080863	-0.0902358946
C	8.8609174512	-2.4200098426	-0.0914967154
H	6.9634316232	-3.3579348586	0.1286609723
C	8.8585485295	2.4178908399	-0.1071457471
H	6.9602267728	3.3554004746	0.1074645840
C	9.5925986759	-1.2272670176	-0.1732793529
C	9.5913981639	1.2253697796	-0.1812647360
H	9.3975563245	-3.3635558220	-0.1582272134
H	9.3942378229	3.3615014631	-0.1802969816
C	10.9920600977	-1.2015458368	-0.3376677453
C	10.9908864134	1.1999327999	-0.3455492556
C	11.6580533228	-0.0007282047	-0.4188943650
H	11.5343000233	-2.1409972729	-0.3994772037
H	11.5322108298	2.1394798681	-0.4136145440
H	12.7384392560	-0.0006179639	-0.5452250827
C	-4.6806339531	0.0025770302	-0.3807803973
C	-5.3925633879	-1.1819353766	-0.2832302177
C	-5.3967095806	1.1853861565	-0.2952615285
C	-6.7708246091	-1.2088959906	-0.1691359255
H	-4.8718609922	-2.1354730016	-0.2602480864
C	-6.7752425475	1.2083792306	-0.1821230455
H	-4.8797749822	2.1410791321	-0.2815193513
C	-7.4766941857	-0.0012760002	-0.1300680952
C	-7.5037470365	-2.4369071597	-0.0856839871
C	-7.5127873715	2.4344826368	-0.1127767013
C	-8.8894339369	-0.0032749641	-0.0149637458
C	-8.8360635253	-2.4406448510	0.0139508321
H	-6.9501714219	-3.3714006491	-0.1108868256
C	-8.8451795664	2.4343965148	-0.0138637933
H	-6.9628015802	3.3707366113	-0.1485135500
C	-9.5831884858	-1.2188394708	0.0516503570
C	-9.5877319010	1.2103516256	0.0376711448
H	-9.3814581868	-3.3783238159	0.0713162082
H	-9.3940922426	3.3706435331	0.0323606406
C	-10.9620359212	-1.2014913863	0.1595367677
C	-10.9665424312	1.1890775893	0.1456233765
C	-11.6451889750	-0.0071728434	0.2037894076
H	-11.5035697610	-2.1416352896	0.2112560888
H	-11.5115875539	2.1277279593	0.1863233867
H	-12.7271988811	-0.0087016207	0.2885175796
3
1 2
Fe	0	0.	0.	0.
C	0	-1.0587410000	-1.6578930000	-0.0000810000
N	0	-2.4055000000	-1.5973920000	-0.0000860000
C	0	-1.9054270000	-3.7372950000	-0.0450470000
C	0	-2.9427610000	-2.8646040000	-0.0265110000
H	0	-1.8801650000	-4.8150690000	-0.0664210000
H	0	-4.0056350000	-3.0411420000	-0.0315100000
C	0	1.2600190000	-0.6723040000	-1.3783280000
N	0	2.6016340000	-0.5469450000	-1.2537950000
C	0	2.2853680000	-1.8047170000	-3.0306970000
C	0	3.2431800000	-1.2617990000	-2.2435280000
H	0	2.3520730000	-2.4176910000	-3.9152150000
H	0	4.3147120000	-1.3446880000	-2.3038670000
C	0	-1.2802020000	0.7330170000	-1.3361750000
N	0	-1.1127940000	1.5168460000	-2.4302180000
C	0	-3.2783110000	1.3268110000	-2.1507440000
C	0	-2.3355300000	1.9019250000	-2.9375920000
H	0	-4.3514270000	1.3991500000	-2.1963770000
H	0	-2.4220910000	2.5403250000	-3.8022240000
C	0	-1.2600190000	0.6723040000	1.3783290000
N	0	-1.0708440000	1.4256850000	2.4910660000
C	0	-3.2431800000	1.2617990000	2.2435290000
C	0	-2.2853680000	1.8047170000	3.0306990000
H	0	-4.3147120000	1.3446880000	2.3038680000
H	0	-2.3520730000	2.4176900000	3.9152170000
C	0	1.0587410000	1.6578930000	0.0000820000
N	0	2.4055000000	1.5973920000	0.0000870000
C	0	1.9054270000	3.7372960000	0.0450500000
C	0	2.9427610000	2.8646050000	0.0265130000
H	0	1.8801650000	4.8150700000	0.0664240000
H	0	4.0056350000	3.0411420000	0.0315120000
C	0	1.2802020000	-0.7330170000	1.3361750000
N	0	1.1127940000	-1.5168460000	2.4302190000
C	0	3.2783110000	-1.3268110000	2.1507450000
C	0	2.3355300000	-1.9019250000	2.9375930000
H	0	4.3514270000	-1.3991500000	2.1963780000
H	0	2.4220900000	-2.5403240000	3.8022240000
N	0	2.6177130000	-0.5917790000	1.1934800000
N	0	1.0708440000	-1.4256850000	-2.4910650000
N	0	-0.7520990000	-2.9780650000	-0.0322100000
N	0	-2.6177130000	0.5917800000	-1.1934790000
N	0	-2.6016340000	0.5469450000	1.2537960000
N	0	0.7520990000	2.9780660000	0.0322120000
B	0	-3.1598180000	-0.2284580000	0.0235360000
B	0	3.1598180000	0.2284590000	-0.0235360000
C	0	4.7325970000	0.5230200000	-0.0218830000
C	0	5.4316230000	0.7561270000	1.1699450000
C	0	5.4359010000	0.7684430000	-1.2083560000
C	0	6.7666870000	1.1416050000	1.1786200000
H	0	4.9216450000	0.6687290000	2.1243010000
C	0	6.7712230000	1.1537900000	-1.2077080000
H	0	4.9298470000	0.6910220000	-2.1654320000
C	0	7.4641440000	1.3314220000	-0.0123510000
H	0	7.2739340000	1.3024600000	2.1265130000
H	0	7.2821100000	1.3241270000	-2.1519750000
C	0	-4.7325970000	-0.5230200000	0.0218840000
C	0	-5.4359020000	-0.7684420000	1.2083570000
C	0	-5.4316220000	-0.7561270000	-1.1699450000
C	0	-6.7712240000	-1.1537890000	1.2077080000
H	0	-4.9298470000	-0.6910220000	2.1654330000
C	0	-6.7666860000	-1.1416060000	-1.1786200000
H	0	-4.9216440000	-0.6687290000	-2.1243010000
C	0	-7.4641440000	-1.3314220000	0.0123510000
H	0	-7.2821110000	-1.3241260000	2.1519750000
H	0	-7.2739340000	-1.3024610000	-2.1265130000
C	0	-0.1951250000	-1.8084480000	-3.0801490000
H	0	-0.2657340000	-1.4176090000	-4.0969270000
H	0	-0.2854050000	-2.8958590000	-3.1096360000
H	0	-1.0049420000	-1.3992790000	-2.4846260000
C	0	-0.1440920000	-1.9263240000	3.0213720000
H	0	-0.2633030000	-3.0089310000	2.9504010000
H	0	-0.1689350000	-1.6328340000	4.0719500000
H	0	-0.9584940000	-1.4409990000	2.4933090000
C	0	-0.5722500000	3.5632590000	0.0547410000
H	0	-0.6928890000	4.1810490000	0.9462180000
H	0	-0.7253060000	4.1844780000	-0.8295160000
H	0	-1.3134590000	2.7706360000	0.0671280000
C	0	0.1440920000	1.9263260000	-3.0213710000
H	0	0.1689320000	1.6328450000	-4.0719510000
H	0	0.2633050000	3.0089320000	-2.9503910000
H	0	0.9584940000	1.4409940000	-2.4933130000
C	0	0.5722500000	-3.5632580000	-0.0547390000
H	0	0.7253060000	-4.1844770000	0.8295180000
H	0	0.6928890000	-4.1810490000	-0.9462160000
H	0	1.3134590000	-2.7706360000	-0.0671260000
C	0	0.1951250000	1.8084460000	3.0801510000
H	0	0.2657350000	1.4176030000	4.0969280000
H	0	1.0049420000	1.3992810000	2.4846260000
H	0	0.2854030000	2.8958570000	3.1096420000
C	0	-8.9198550000	-1.6965050000	0.0073440000
H	0	-9.1351300000	-2.3257210000	0.8788590000
H	0	-9.1301640000	-2.3200680000	-0.8694100000
C	0	8.9198560000	1.6965040000	-0.0073440000
H	0	9.1351300000	2.3257210000	-0.8788590000
H	0	9.1301640000	2.3200670000	0.8694100000
C	0	9.8686640000	0.5156970000	-0.0083300000
C	0	11.2622290000	0.7361430000	-0.0010430000
C	0	9.3952350000	-0.7930880000	-0.0163450000
C	0	12.1509680000	-0.3749800000	-0.0018050000
C	0	11.8304710000	2.0523820000	0.0072410000
C	0	10.2553870000	-1.8819860000	-0.0172800000
H	0	8.3245700000	-0.9675340000	-0.0219810000
C	0	13.5585730000	-0.1687950000	0.0057210000
C	0	11.6381750000	-1.7010540000	-0.0100550000
C	0	13.1731530000	2.2489290000	0.0143990000
H	0	11.1722250000	2.9137580000	0.0077730000
H	0	9.8507610000	-2.8900290000	-0.0236540000
C	0	14.0869600000	1.1498500000	0.0139850000
C	0	14.4447620000	-1.2815060000	0.0050210000
C	0	12.5532730000	-2.8027020000	-0.0106410000
H	0	13.5768300000	3.2573530000	0.0206230000
C	0	15.4743350000	1.3323910000	0.0213620000
C	0	15.8239000000	-1.0529030000	0.0125830000
C	0	13.8936710000	-2.6037590000	-0.0034460000
H	0	12.1464260000	-3.8098810000	-0.0170370000
C	0	16.3306370000	0.2406610000	0.0206620000
H	0	15.8754160000	2.3416300000	0.0276510000
H	0	16.5003120000	-1.9026200000	0.0120630000
H	0	14.5764100000	-3.4484900000	-0.0039670000
H	0	17.4045120000	0.3978570000	0.0264530000
C	0	-9.8686640000	-0.5156970000	0.0083290000
C	0	-11.2622290000	-0.7361440000	0.0010420000
C	0	-9.3952350000	0.7930880000	0.0163430000
C	0	-12.1509680000	0.3749790000	0.0018030000
C	0	-11.8304700000	-2.0523820000	-0.0072420000
C	0	-10.2553880000	1.8819860000	0.0172780000
H	0	-8.3245700000	0.9675340000	0.0219800000
C	0	-13.5585730000	0.1687940000	-0.0057230000
C	0	-11.6381750000	1.7010530000	0.0100520000
C	0	-13.1731530000	-2.2489300000	-0.0143990000
H	0	-11.1722240000	-2.9137590000	-0.0077730000
H	0	-9.8507610000	2.8900290000	0.0236510000
C	0	-14.0869600000	-1.1498510000	-0.0139870000
C	0	-14.4447620000	1.2815050000	-0.0050240000
C	0	-12.5532730000	2.8027020000	0.0106380000
H	0	-13.5768300000	-3.2573540000	-0.0206230000
C	0	-15.4743350000	-1.3323910000	-0.0213640000
C	0	-15.8239000000	1.0529020000	-0.0125860000
C	0	-13.8936710000	2.6037590000	0.0034430000
H	0	-12.1464260000	3.8098810000	0.0170330000
C	0	-16.3306370000	-0.2406620000	-0.0206650000
H	0	-15.8754150000	-2.3416310000	-0.0276520000
H	0	-16.5003120000	1.9026190000	-0.0120670000
H	0	-14.5764100000	3.4484890000	0.0039640000
H	0	-17.4045120000	-0.3978580000	-0.0264550000
