# Supplementary material for: Fe(III) complexes with prolonged luminescence lifetimes via excited-state equilibration promoted by reversible intercomponent electron transfer
Source: Nat Commun. 2026 Apr 11;17:5090. doi: 10.1038/s41467-026-71767-4 (PMC13247219; doi:10.1038/s41467-026-71767-4)
Supplement: Supplementary file 4 — Supplementary Data 2 [file 41467_2026_71767_MOESM4_ESM.xlsx]

## Sheet: Supplementary Table 4
phtmeimb
Excited	State	1		3.2112	eV	386.1	nm	f=0.0000	<S**2>=2.000
87A	->	93A	0.36562		π	->	π*
88A	->	92A	0.39091		π	->	π*
87B	->	93B	-0.36562		π	->	π*
88B	->	89B	0.24213		π	->	π*
88B	->	92B	-0.39091		π	->	π*
Excited	State	2		4.6981	eV	263.9	nm	f=0.0000	<S**2>=2.000
86A	->	89A	0.41368		π	->	π*π*
86B	->	89B	-0.41368		π	->	π*π*
Excited	State	3		4.7897	eV	258.86	nm	f=0.0000	<S**2>=2.000
84A	->	90A	0.19022		π	->	π*
85A	->	90A	-0.2936		π	->	π*
85A	->	99A	-0.26873		π	->	π*
84B	->	90B	-0.19022		π	->	π*
85B	->	90B	0.2936		π	->	π*
85B	->	91B	0.19573		π	->	π*
85B	->	99B	0.26873		π	->	π*
Excited	State	4		4.8014	eV	258.22	nm	f=0.0000	<S**2>=2.000
84A	->	98A	-0.27356		π	->	π*							Singlet State
86A	->	98A	-0.35401		π	->	π*							Triplet State
84B	->	98B	0.27356		π	->	π*
86B	->	98B	0.35401		π	->	π*
Excited	State	5		4.8619	eV	255.01	nm	f=0.0000	<S**2>=2.000
85A	->	90A	0.33812		π	->	π*
85B	->	90B	-0.33812		π	->	π*
85B	->	97B	0.20344		π	->	π*
85B	->	99B	0.21033		π	->	π*
Excited	State	6		4.8636	eV	254.92	nm	f=0.0000	<S**2>=2.000
84A	->	99A	-0.20866		π	->	π*
86A	->	95A	0.27379		π	->	π*
86A	->	99A	0.27006		π	->	π*
84B	->	99B	0.20866		π	->	π*
86B	->	95B	-0.27379		π	->	π*
86B	->	99B	-0.27006		π	->	π*
Excited	State	7		4.8819	eV	253.97	nm	f=0.0000	<S**2>=2.000
84A	->	91A	0.27282		π	->	π*
86A	->	91A	0.35068		π	->	π*
84B	->	91B	-0.27282		π	->	π*
86B	->	91B	-0.35068		π	->	π*
Excited	State	8		4.9276	eV	251.61	nm	f=0.0000	<S**2>=2.000
87A	->	92A	-0.51938		π	->	π*
87B	->	92B	0.51938		π	->	π*
Excited	State	9		4.9746	eV	249.23	nm	f=0.0000	<S**2>=2.000
87A	->	93A	-0.40327		π	->	π*
88A	->	92A	0.40779		π	->	π*
87B	->	93B	0.40327		π	->	π*
88B	->	92B	-0.40779		π	->	π*
Excited	State	10		5.254	eV	235.98	nm	f=0.0000	<S**2>=2.000
88A	->	93A	0.50048		π	->	π*
88B	->	93B	-0.50048		π	->	π*
Excited	State	11		5.7003	eV	217.51	nm	f=0.0029	<S**2>=0.000
87A	->	92A	0.38709		π	->	π*
88A	->	93A	-0.35267		π	->	π*
87B	->	92B	0.38709		π	->	π*
88B	->	93B	-0.35267		π	->	π*
Excited	State	12		6.1138	eV	202.8	nm	f=0.0000	<S**2>=2.000
81A	->	89A	0.45024		π	->	π*π*
81B	->	89B	-0.45024		π	->	π*π*
Excited	State	13		6.162	eV	201.21	nm	f=0.0000	<S**2>=2.000
82A	->	91A	-0.34649		π	->	π*
83A	->	90A	0.25071		πσ	->	π*
82B	->	91B	0.34649		π	->	π*
83B	->	90B	-0.25071		πσ	->	π*
Excited	State	14		6.1747	eV	200.79	nm	f=0.0000	<S**2>=2.000
82A	->	90A	-0.41588		π	->	π*
82B	->	90B	0.41588		π	->	π*
Excited	State	15		6.3446	eV	195.42	nm	f=0.0245	<S**2>=0.000
87A	->	93A	0.31416		π	->	π*
88A	->	89A	-0.29631		π	->	π*π*
88A	->	92A	0.40184		π	->	π*
87B	->	93B	0.31416		π	->	π*
88B	->	89B	-0.29631		π	->	π*π*
88B	->	92B	0.40184		π	->	π*

## Sheet: Supplementary Table  5
A
Excited	State	1		1.5735	eV	787.94	nm	f=0.0000	<S**2>=2.000
120A	->121A	-0.644			π	->	π*
120B	->121B	0.644			π	->	π*
Excited	State	2		3.6157	eV	342.91	nm	f=0.0000	<S**2>=2.000
118A	->121A	-0.4198			π	->	π*
120A	->126A	-0.33858			π	->	π*
118B	->121B	0.4198			π	->	π*
120B	->126B	0.33858			π	->	π*
Excited	State	3		3.7216	eV	333.15	nm	f=0.0000	<S**2>=2.000
117A	->121A	-0.41088			π	->	π*
117B	->121B	0.41088			π	->	π*
Excited	State	4		3.8549	eV	321.63	nm	f=0.0000	<S**2>=2.000
120A	->122A	-0.64054			π	->	π*
120B	->122B	0.64054			π	->	π*
Excited	State	5		4.0767	eV	304.13	nm	f=0.0000	<S**2>=2.000
119A	->121A	-0.32576			π	->	π*
119A	->122A	-0.48474			π	->	π*
119B	->121B	0.32576			π	->	π*					Singlet State
119B	->122B	0.48474			π	->	π*					Triplet State
Excited	State	6		4.1365	eV	299.73	nm	f=0.0000	<S**2>=2.000
119A	->121A	-0.58036			π	->	π*
119A	->122A	0.30719			π	->	π*
119B	->121B	0.58036			π	->	π*
119B	->122B	-0.30719			π	->	π*
Excited	State	7		4.2787	eV	289.77	nm	f=0.0418	<S**2>=0.000
119A	->121A	-0.41171			π	->	π*
120A	->122A	0.50034			π	->	π*
119B	->121B	-0.41171			π	->	π*
120B	->122B	0.50034			π	->	π*
Excited	State	8		4.3667	eV	283.93	nm	f=0.6184	<S**2>=0.000
120A	->121A	0.63917			π	->	π*
120B	->121B	0.63917			π	->	π*
Excited	State	9		4.6861	eV	264.58	nm	f=0.0000	<S**2>=2.000
115A	->123A	-0.28679			π	->	π*
116A	->123A	-0.32381			π	->	π*
115B	->123B	0.28679			π	->	π*
116B	->123B	0.32381			π	->	π*
Excited	State	10		4.7834	eV	259.2	nm	f=0.0000	<S**2>=2.000
114A	->124A	0.23394			π	->	π*
115A	->124A	0.30864			π	->	π*
114B	->124B	-0.23394			π	->	π*
115B	->124B	-0.30864			π	->	π*
Excited	State	11		4.7979	eV	258.42	nm	f=0.0000	<S**2>=2.000
116A	->131A	0.34891			π	->	π*
114B	->131B	-0.25316			π	->	π*
116B	->130B	-0.20452			π	->	π*
116B	->131B	-0.34891			π	->	π*
Excited	State	12		4.8607	eV	255.07	nm	f=0.0000	<S**2>=2.000
114A	->124A	-0.18563			π	->	π*
115A	->123A	-0.18235			π	->	π*
115A	->124A	-0.26255			π	->	π*
115A	->131A	-0.19881			π	->	π*
115A	->133A	-0.21628			π	->	π*
114B	->124B	0.18563			π	->	π*
115B	->123B	0.18235			π	->	π*
115B	->124B	0.26255			π	->	π*
115B	->131B	0.19881			π	->	π*
115B	->133B	0.21628			π	->	π*
Excited	State	13		4.8659	eV	254.8	nm	f=0.0000	<S**2>=2.000
114A	->133A	0.15399			π	->	π*
115A	->128A	0.20474			π	->	π*
115A	->132A	-0.19077			π	->	π*
115A	->134A	-0.1814			π	->	π*
116A	->128A	0.17598			π	->	π*
116A	->132A	-0.17934			π	->	π*
116A	->133A	-0.18594			π	->	π*
116A	->134A	-0.15492			π	->	π*
114B	->133B	-0.15399			π	->	π*
115B	->128B	-0.20474			π	->	π*
115B	->132B	0.19077			π	->	π*
115B	->134B	0.1814			π	->	π*
116B	->128B	-0.17598			π	->	π*
116B	->132B	0.17934			π	->	π*
116B	->133B	0.18594			π	->	π*
116B	->134B	0.15492			π	->	π*
Excited	State	14		4.8832	eV	253.9	nm	f=0.0000	<S**2>=2.000
114A	->125A	-0.2641			π	->	π*
116A	->125A	-0.38086			π	->	π*
114B	->125B	0.2641			π	->	π*
116B	->125B	0.38086			π	->	π*
Excited	State	15		5.0223	eV	246.87	nm	f=0.0000	<S**2>=2.000
107A	->121A	0.29287			π	->	π*
118A	->126A	-0.35885			π	->	π*
118A	->127A	0.29072			π	->	π*
107B	->121B	-0.29287			π	->	π*
118B	->126B	0.35885			π	->	π*
118B	->127B	-0.29072			π	->	π*

## Sheet: Supplementary Table 6
B
Excited	State	1	3.000-A	1.5299	eV	810.43	nm	f=0.0000	<S**2>=2.000
144A	->145A	0.65512			π	->	π*
144B	->145B	-0.65512			π	->	π*
Excited	State	2	3.000-A	3.1704	eV	391.07	nm	f=0.0000	<S**2>=2.000
140A	->151A	0.34024			π	->	π*
142A	->150A	-0.42272			π	->	π*
140B	->151B	-0.34024			π	->	π*
142B	->150B	0.42272			π	->	π*
Excited	State	3	3.000-A	3.6052	eV	343.91	nm	f=0.0000	<S**2>=2.000
141A	->145A	-0.36033			π	->	π*
144A	->153A	-0.46863			π	->	π*
141B	->145B	0.36033			π	->	π*
144B	->153B	0.46863			π	->	π*
Excited	State	4	3.000-A	3.6988	eV	335.2	nm	f=0.0000	<S**2>=2.000
139A	->145A	0.40752			π	->	π*
144A	->160A	0.4176			π	->	π*
139B	->145B	-0.40752			π	->	π*
144B	->160B	-0.4176			π	->	π*					Singlet State
Excited	State	5	3.000-A	3.9353	eV	315.06	nm	f=0.0000	<S**2>=2.000			Triplet State
144A	->147A	-0.62545			π	->	π*
144B	->147B	0.62545			π	->	π*
Excited	State	6	3.000-A	4.0986	eV	302.5	nm	f=0.0000	<S**2>=2.000
143A	->145A	0.63044			π	->	π*
143B	->145B	-0.63044			π	->	π*
Excited	State	7	3.000-A	4.1734	eV	297.09	nm	f=0.0000	<S**2>=2.000
143A	->147A	-0.5534			π	->	π*
143B	->147B	0.5534			π	->	π*
Excited	State	8	1.000-A	4.2862	eV	289.26	nm	f=0.5651	<S**2>=0.000
144A	->145A	0.58161			π	->	π*
144B	->145B	0.58161			π	->	π*
Excited	State	9	1.000-A	4.3297	eV	286.36	nm	f=0.1997	<S**2>=0.000
143A	->145A	-0.38978			π	->	π*
144A	->145A	0.33101			π	->	π*
144A	->147A	0.43135			π	->	π*
143B	->145B	-0.38978			π	->	π*
144B	->145B	0.33101			π	->	π*
144B	->147B	0.43135			π	->	π*
Excited	State	10	3.000-A	4.6896	eV	264.38	nm	f=0.0000	<S**2>=2.000
136A	->146A	-0.25909			π	->	π*
137A	->146A	0.26605			π	->	π*
138A	->146A	-0.36742			π	->	π*
136B	->146B	0.25909			π	->	π*
137B	->146B	-0.26605			π	->	π*
138B	->146B	0.36742			π	->	π*
Excited	State	11	3.000-A	4.7923	eV	258.71	nm	f=0.0000	<S**2>=2.000
136A	->148A	0.1803			π	->	π*
137A	->148A	0.27062			π	->	π*
137A	->149A	-0.19275			π	->	π*
137A	->155A	0.17963			π	->	Rπ*
137A	->156A	0.17552			π	->	π*
137A	->158A	-0.23892			π	->	π*
136B	->148B	-0.1803			π	->	π*
137B	->148B	-0.27062			π	->	π*
137B	->149B	0.19275			π	->	π*
137B	->155B	-0.17963			π	->	Rπ*
137B	->156B	-0.17552			π	->	π*
137B	->158B	0.23892			π	->	π*
Excited	State	12	3.000-A	4.8031	eV	258.13	nm	f=0.0000	<S**2>=2.000
136A	->157A	-0.25814			π	->	π*
138A	->157A	0.36555			π	->	π*
136B	->157B	0.25814			π	->	π*
138B	->157B	-0.36555			π	->	π*
Excited	State	13	3.000-A	4.8593	eV	255.15	nm	f=0.0000	<S**2>=2.000
136A	->148A	-0.21451			π	->	π*
137A	->148A	-0.33007			π	->	π*
137A	->156A	0.23395			π	->	π*
136B	->148B	0.21451			π	->	π*
137B	->148B	0.33007			π	->	π*
137B	->156B	-0.23395			π	->	π*
Excited	State	14	3.000-A	4.864	eV	254.9	nm	f=0.0000	<S**2>=2.000
136A	->154A	0.1741			π	->	Rπ*
136A	->158A	-0.19136			π	->	π*
136A	->159A	-0.176			π	->	Rπ*
137A	->154A	-0.18309			π	->	Rπ*
138A	->154A	0.2682			π	->	Rπ*
138A	->158A	-0.2637			π	->	π*
138A	->159A	-0.17007			π	->	Rπ*
136B	->154B	-0.1741			π	->	Rπ*
136B	->158B	0.19136			π	->	π*
136B	->159B	0.176			π	->	Rπ*
137B	->154B	0.18309			π	->	Rπ*
138B	->154B	-0.2682			π	->	Rπ*
138B	->158B	0.2637			π	->	π*
138B	->159B	0.17007			π	->	Rπ*
Excited	State	15	3.000-A	4.8773	eV	254.21	nm	f=0.0000	<S**2>=2.000
136A	->149A	0.2426			π	->	π*
138A	->149A	-0.30761			π	->	π*
136B	->149B	-0.2426			π	->	π*
138B	->149B	0.30761			π	->	π*

## Sheet: Supplementary Table  7
1
Excited	State	01:00:00	2.012-A	0.1859	eV	6669.58	nm	f=0.0000	<S**2>=0.762
182B	->	183B	0.76367		Mπ	->	M
Excited	State	02:00:00	2.014-A	0.3195	eV	3880.67	nm	f=0.0000	<S**2>=0.764
173B	->	183B	0.45324		M	->	M
175B	->	183B	0.61333		Mππ	->	M
Excited	State	03:00:00	3.451-A	2.9122	eV	425.74	nm	f=0.0000	<S**2>=2.728
182B	->	204B	-0.43468		Mπ	->	Mπ*
Excited	State	04:00:00	3.473-A	3.0352	eV	408.48	nm	f=0.0000	<S**2>=2.765
174A	->	187A	0.18005		π	->	π*
174A	->	188A	0.23208		π	->	π*
175A	->	187A	-0.196		π	->	π*
175A	->	188A	-0.22389		π	->	π*
176A	->	185A	0.25288		π	->	π*
177A	->	185A	0.23879		π	->	π*
173B	->	188B	-0.20302		M	->	π*
174B	->	187B	0.19178		π	->	π*
174B	->	188B	0.22615		π	->	π*
176B	->	185B	-0.23886		π	->	π*
177B	->	185B	-0.24861		π	->	π*
Excited	State	05:00:00	3.473-A	3.0352	eV	408.48	nm	f=0.0000	<S**2>=2.765				Doublet State
174A	->	187A	-0.19673		π	->	π*						Quartet State
174A	->	188A	0.2245		π	->	π*
175A	->	187A	-0.17956		π	->	π*
175A	->	188A	0.2312		π	->	π*
176A	->	185A	0.23818		π	->	π*
177A	->	185A	-0.25363		π	->	π*
173B	->	187B	0.16346		M	->	π*
173B	->	188B	-0.19135		M	->	π*
174B	->	187B	0.1804		π	->	π*
174B	->	188B	-0.24006		π	->	π*
176B	->	185B	0.25537		π	->	π*
177B	->	185B	-0.23257		π	->	π*
Excited	State	06:00:00	3.451-A	3.0914	eV	401.06	nm	f=0.0000	<S**2>=2.727
173A	->	200A	-0.2566		M	->	Mπ*
173A	->	203A	0.28689		M	->	Mπ*
172B	->	204B	-0.19099		Mπ	->	Mπ*
173B	->	204B	-0.21982		M	->	Mπ*
175B	->	204B	-0.3139		Mππ	->	Mπ*
182B	->	204B	0.2652		Mπ	->	Mπ*
Excited	State	07:00:00	3.454-A	3.103	eV	399.57	nm	f=0.0000	<S**2>=2.733
168A	->	204A	0.26512		Mπ	->	Mπ*
183A	->	204A	-0.31094		Mπ	->	Mπ*
182B	->	208B	0.32212		Mπ	->	π*
182B	->	209B	-0.24849		Mπ	->	π*
Excited	State	08:00:00	3.458-A	3.2973	eV	376.02	nm	f=0.0000	<S**2>=2.739
173A	->	204A	-0.47121		M	->	Mπ*
173B	->	208B	0.2216		M	->	π*
175B	->	208B	0.29144		Mππ	->	π*
175B	->	209B	-0.22419		Mππ	->	π*
Excited	State	09:00:00	2.039-A	3.9186	eV	316.4	nm	f=0.0000	<S**2>=0.789
168A	->	204A	0.19399		Mπ	->	Mπ*
173A	->	200A	-0.24845		M	->	Mπ*
173A	->	203A	0.2906		M	->	Mπ*
183A	->	204A	-0.23996		Mπ	->	Mπ*
182B	->	204B	0.30657		Mπ	->	Mπ*
Excited	State	10:00:00	2.036-A	4.1359	eV	299.78	nm	f=0.0000	<S**2>=0.786
168A	->	204A	-0.23865		Mπ	->	Mπ*
173A	->	204A	-0.36165		M	->	Mπ*
183A	->	204A	0.30463		Mπ	->	Mπ*
182B	->	208B	0.25638		Mπ	->	π*
182B	->	209B	-0.20055		Mπ	->	π*
Excited	State	11:00:00	2.746-A	4.2249	eV	293.46	nm	f=0.0474	<S**2>=1.635
179B	->	183B	0.41379		π	->	M
180B	->	183B	0.62228		π	->	M
Excited	State	12:00:00	3.033-A	4.2822	eV	289.53	nm	f=0.0263	<S**2>=2.049
162B	->	183B	0.2281		Mπ	->	M
178B	->	183B	-0.2801		π	->	M
179B	->	183B	0.42256		π	->	M
180B	->	183B	-0.34897		π	->	M
Excited	State	13:00:00	2.059-A	4.2941	eV	288.73	nm	f=0.0000	<S**2>=0.810
173A	->	193A	-0.20899		M	->	π*
173A	->	200A	0.30706		M	->	Mπ*
173A	->	203A	-0.3355		M	->	Mπ*
175B	->	204B	-0.24114		Mππ	->	Mπ*
182B	->	204B	0.20672		Mπ	->	Mπ*
Excited	State	14:00:00	3.324-A	4.318	eV	287.13	nm	f=0.0000	<S**2>=2.512
181B	->	183B	0.37571		π	->	M
Excited	State	15:00:00	3.466-A	4.3297	eV	286.36	nm	f=0.0002	<S**2>=2.754
180A	->	199A	0.15098		π	->	π*
180A	->	203A	-0.19214		π	->	Mπ*
180A	->	209A	0.20843		π	->	π*
182A	->	196A	0.15251		π	->	π*
182A	->	205A	-0.16141		π	->	π*
183A	->	205A	-0.18145		Mπ	->	π*
178B	->	201B	0.15352		π	->	R
179B	->	200B	-0.16989		π	->	π*
179B	->	201B	0.15617		π	->	R
179B	->	207B	0.17301		π	->	π*
181B	->	202B	-0.16702		π	->	π*
182B	->	202B	0.17556		Mπ	->	π*
Excited	State	16:00:00	3.451-A	4.3319	eV	286.21	nm	f=0.0000	<S**2>=2.727
180A	->	196A	-0.17918		π	->	π*
180A	->	205A	0.19388		π	->	π*
180A	->	207A	0.17046		π	->	π*
182A	->	203A	0.18046		π	->	Mπ*
183A	->	209A	-0.17904		Mπ	->	π*
179B	->	194B	0.15749		π	->	π*
179B	->	202B	-0.17562		π	->	π*
181B	->	200B	-0.19954		π	->	π*
182B	->	207B	-0.16829		Mπ	->	π*
Excited	State	17:00:00	3.443-A	4.3923	eV	282.28	nm	f=0.0000	<S**2>=2.714
178A	->	192A	-0.15086		Mπ	->	Mπ*
178A	->	201A	-0.17945		Mπ	->	Mπ*
179A	->	205A	0.22728		π	->	π*
181A	->	198A	-0.17328		π	->	π*
181A	->	208A	-0.20227		π	->	π*
182A	->	209A	-0.22665		π	->	π*
172B	->	200B	-0.17912		Mπ	->	π*
178B	->	202B	-0.19734		π	->	π*
180B	->	197B	0.16975		π	->	π*
180B	->	206B	0.20432		π	->	π*
181B	->	207B	0.21351		π	->	π*
Excited	State	18:00:00	3.345-A	4.4164	eV	280.74	nm	f=0.0053	<S**2>=2.547
178A	->	205A	-0.16712		Mπ	->	π*
179A	->	209A	0.17734		π	->	π*
181A	->	201A	-0.15106		π	->	Mπ*
182A	->	205A	-0.18749		π	->	π*
179B	->	183B	-0.23074		π	->	Mπ*
180B	->	200B	0.15024		π	->	π*
180B	->	201B	0.11244		π	->	R
181B	->	202B	-0.18476		π	->	π*
Excited	State	19:00:00	3.126-A	4.4508	eV	278.56	nm	f=0.0201	<S**2>=2.193
162B	->	183B	0.24841		Mπ	->	M
179B	->	183B	0.32302		π	->	M
180B	->	183B	-0.31034		π	->	M
Excited	State	20:00:00	3.175-A	4.5201	eV	274.3	nm	f=0.0000	<S**2>=2.270
181B	->	183B	0.49542		π	->	M
Excited	State	21:00:00	2.075-A	4.6316	eV	267.69	nm	f=0.0000	<S**2>=0.826
173A	->	204A	0.40216		M	->	Mπ*
Excited	State	22:00:00	2.238-A	4.7157	eV	262.92	nm	f=0.0000	<S**2>=1.002
156B	->	183B	0.43201		Mππ	->	M
158B	->	183B	-0.31798		π	->	M
Excited	State	23:00:00	2.965-A	4.7766	eV	259.57	nm	f=0.0000	<S**2>=1.947
181A	->	202A	0.19242		π	->	π*
156B	->	183B	-0.22489		Mππ	->	M
158B	->	183B	0.28963		π	->	M
159B	->	183B	0.20515		Mππ	->	M
172B	->	183B	0.33421		Mπ	->	M
180B	->	199B	-0.19723		π	->	π*
Excited	State	1 day, 0:00:00	2.808-A	4.7825	eV	259.24	nm	f=0.0004	<S**2>=1.722
162B	->	183B	0.31908		Mπ	->	M
168B	->	183B	0.35988		Mπ	->	M
178B	->	183B	0.44568		π	->	M
Excited	State	1 day, 1:00:00	2.390-A	4.7923	eV	258.72	nm	f=0.0000	<S**2>=1.178
159B	->	183B	0.5888		Mππ	->	M

## Sheet: Supplementary Table  8
2
Excited	State	01:00:00	2.011-A	0.1829	eV	6777.2	nm	f=0.0000	<S**2>=0.761
244B	->	247B	0.72074		Mπ	->	M
Excited	State	02:00:00	2.012-A	0.2965	eV	4182.01	nm	f=0.0000	<S**2>=0.762
237B	->	247B	0.76766		M	->	M
Excited	State	03:00:00	3.472-A	1.576	eV	786.7	nm	f=0.0000	<S**2>=2.764
246A	->	248A	-0.32261		π	->	π*
246A	->	249A	0.32525		π	->	π*
247A	->	248A	-0.32733		π	->	π*
247A	->	249A	0.32296		π	->	π*
245B	->	248B	0.32209		π	->	π*
245B	->	249B	-0.29953		π	->	π*
246B	->	248B	0.32696		π	->	π*
246B	->	249B	-0.29757		π	->	π*
Excited	State	04:00:00	3.472-A	1.576	eV	786.7	nm	f=0.0000	<S**2>=2.764
246A	->	248A	0.32653		π	->	π*
246A	->	249A	0.32392		π	->	π*
247A	->	248A	-0.32165		π	->	π*
247A	->	249A	-0.32605		π	->	π*
245B	->	248B	-0.32701		π	->	π*					Table	Doublet State
245B	->	249B	-0.29767		π	->	π*						Quartet State
246B	->	248B	0.32198		π	->	π*
246B	->	249B	0.29948		π	->	π*
Excited	State	05:00:00	3.453-A	3.2831	eV	377.65	nm	f=0.0000	<S**2>=2.730
235A	->	273A	0.241		M	->	Mπ*
237B	->	275B	-0.23923		M	->	Mπ*
244B	->	275B	-0.33477		Mπ	->	Mπ*
244B	->	283B	0.26544		Mπ	->	Mπ*
Excited	State	06:00:00	3.448-A	3.408	eV	363.8	nm	f=0.0000	<S**2>=2.722
228A	->	273A	-0.20912		Mπ	->	Mπ*
235A	->	273A	-0.30754		M	->	Mπ*
243A	->	273A	0.24373		Mπ	->	Mπ*
237B	->	278B	-0.2832		M	->	Mπ*
237B	->	280B	-0.20443		M	->	Mππ*
244B	->	278B	0.28552		Mπ	->	Mπ*
244B	->	280B	0.20458		Mπ	->	Mππ*
Excited	State	7:00:00	3.454-A	3.4649	eV	357.83	nm	f=0.0000	<S**2>=2.733
228A	->	274A	-0.23017		Mπ	->	Mπ*
235A	->	273A	0.31006		M	->	Mπ*
243A	->	274A	0.27355		Mπ	->	Mπ*
237B	->	275B	-0.30271		M	->	Mπ*
244B	->	278B	0.22306		Mπ	->	Mπ*
244B	->	283B	-0.24595		Mπ	->	Mπ*
Excited	State	08:00:00	3.457-A	3.6086	eV	343.58	nm	f=0.0000	<S**2>=2.738
235A	->	274A	-0.48063		M	->	Mπ*
237B	->	278B	-0.30957		M	->	Mπ*
237B	->	283B	0.35537		M	->	Mπ*
Excited	State	09:00:00	3.472-A	3.6164	eV	342.84	nm	f=0.0000	<S**2>=2.764
236A	->	248A	0.20717		π	->	π*
236A	->	249A	-0.20653		π	->	π*
237A	->	248A	-0.20964		π	->	π*
237A	->	249A	0.20919		π	->	π*
246A	->	255A	-0.22192		π	->	π*
246A	->	256A	0.20148		π	->	π*
247A	->	255A	-0.22264		π	->	π*
247A	->	256A	0.20233		π	->	π*
234B	->	248B	-0.20708		π	->	π*
234B	->	249B	0.19075		π	->	π*
235B	->	248B	0.20917		π	->	π*
235B	->	249B	-0.19286		π	->	π*
245B	->	255B	0.22194		π	->	π*
245B	->	256B	0.20257		π	->	π*
246B	->	255B	0.22276		π	->	π*
246B	->	256B	0.20352		π	->	π*
Excited	State	10:00:00	3.472-A	3.6164	eV	342.84	nm	f=0.0000	<S**2>=2.764
236A	->	248A	0.20912		π	->	π*
236A	->	249A	0.2098		π	->	π*
237A	->	248A	0.20657		π	->	π*
237A	->	249A	0.20704		π	->	π*
246A	->	255A	-0.2227		π	->	π*
246A	->	256A	-0.20239		π	->	π*
247A	->	255A	0.22186		π	->	π*
247A	->	256A	0.20143		π	->	π*
234B	->	248B	-0.20921		π	->	π*
234B	->	249B	-0.19292		π	->	π*
235B	->	248B	-0.20702		π	->	π*
235B	->	249B	-0.19072		π	->	π*
245B	->	255B	0.22282		π	->	π*
245B	->	256B	-0.20357		π	->	π*
246B	->	255B	-0.22187		π	->	π*
246B	->	256B	0.20252		π	->	π*
Excited	State	11:00:00	3.472-A	3.7214	eV	333.16	nm	f=0.0000	<S**2>=2.764
233A	->	248A	-0.24312		π	->	π*
233A	->	249A	-0.16863		π	->	π*
234A	->	248A	0.16284		π	->	π*
234A	->	249A	0.23613		π	->	π*
246A	->	258A	-0.17255		π	->	ππ*
246A	->	259A	-0.16079		π	->	π*
247A	->	259A	0.23146		π	->	π*
232B	->	248B	0.24179		π	->	π*
232B	->	249B	0.1537		π	->	π*
233B	->	248B	-0.15864		π	->	π*
233B	->	249B	-0.21082		π	->	π*
245B	->	258B	0.19563		π	->	π*
245B	->	259B	0.16107		π	->	π*
246B	->	259B	-0.23174		π	->	π*
Excited	State	12:00:00	3.472-A	3.7215	eV	333.16	nm	f=0.0000	<S**2>=2.764
233A	->	248A	0.16863		π	->	π*
233A	->	249A	-0.24312		π	->	π*
234A	->	248A	0.23613		π	->	π*
234A	->	249A	-0.16284		π	->	π*
246A	->	259A	-0.2315		π	->	π*
247A	->	258A	0.17251		π	->	ππ*
247A	->	259A	-0.16076		π	->	π*
232B	->	248B	-0.16724		π	->	π*
232B	->	249B	0.22223		π	->	π*
233B	->	248B	-0.2294		π	->	π*
245B	->	259B	0.23179		π	->	π*
246B	->	258B	-0.19559		π	->	π*
246B	->	259B	0.16104		π	->	π*
Excited	State	13:00:00	3.472-A	3.9389	eV	314.77	nm	f=0.0000	<S**2>=2.764
246A	->	250A	-0.39618		π	->	π*
247A	->	251A	0.39768		π	->	π*
245B	->	251B	0.39678		π	->	π*
246B	->	250B	0.3969		π	->	π*
Excited	State	14:00:00	3.472-A	3.9389	eV	314.77	nm	f=0.0000	<S**2>=2.764
246A	->	251A	-0.39657		π	->	π*
247A	->	250A	0.39728		π	->	π*
245B	->	250B	-0.39714		π	->	π*
246B	->	251B	-0.39654		π	->	π*
Excited	State	15:00:00	3.472-A	4.0791	eV	303.95	nm	f=0.0000	<S**2>=2.764
244A	->	249A	0.45697		π	->	π*
245A	->	248A	0.41549		π	->	π*
242B	->	248B	-0.45661		π	->	π*
243B	->	249B	-0.41898		π	->	π*
Excited	State	16:00:00	3.472-A	4.0791	eV	303.95	nm	f=0.0000	<S**2>=2.764
244A	->	248A	-0.45701		π	->	π*
245A	->	249A	-0.41547		π	->	π*
242B	->	249B	0.41844		π	->	π*
243B	->	248B	0.45722		π	->	π*
Excited	State	17:00:00	3.472-A	4.0967	eV	302.64	nm	f=0.0000	<S**2>=2.763
244A	->	250A	-0.42072		π	->	π*
245A	->	251A	-0.38144		π	->	π*
242B	->	250B	-0.41943		π	->	π*
243B	->	251B	0.42076		π	->	π*
Excited	State	18:00:00	3.472-A	4.0967	eV	302.64	nm	f=0.0000	<S**2>=2.764
244A	->	251A	-0.42018		π	->	π*
245A	->	250A	-0.38196		π	->	π*
242B	->	251B	0.42029		π	->	π*
243B	->	250B	-0.41995		π	->	π*
Excited	State	19:00:00	2.497-A	4.2373	eV	292.6	nm	f=0.1386	<S**2>=1.308
240B	->	247B	0.68594		π	->	M
Excited	State	20:00:00	2.036-A	4.2468	eV	291.95	nm	f=0.0000	<S**2>=0.786
228A	->	274A	-0.24243		Mπ	->	Mπ*
235A	->	273A	-0.3676		M	->	Mπ*
243A	->	274A	0.30777		Mπ	->	Mπ*
244B	->	275B	-0.24722		Mπ	->	Mπ*
244B	->	283B	0.24418		Mπ	->	Mπ*
Excited	State	21:00:00	2.016-A	4.3066	eV	287.9	nm	f=0.0050	<S**2>=0.766
244A	->	249A	-0.31835		π	->	π*
245A	->	248A	-0.28957		π	->	π*
246A	->	250A	0.36827		π	->	π*
247A	->	251A	-0.36776		π	->	π*
242B	->	248B	-0.31779		π	->	π*
243B	->	249B	-0.29101		π	->	π*
245B	->	251B	0.3684		π	->	π*
246B	->	250B	0.36784		π	->	π*
Excited	State	22:00:00	2.014-A	4.3066	eV	287.89	nm	f=0.0000	<S**2>=0.764
244A	->	248A	0.31893		π	->	π*
245A	->	249A	0.28986		π	->	π*
246A	->	251A	-0.36872		π	->	π*
247A	->	250A	0.36916		π	->	π*
242B	->	249B	0.29152		π	->	π*
243B	->	248B	0.31878		π	->	π*
245B	->	250B	0.36883		π	->	π*
246B	->	251B	0.36933		π	->	π*
Excited	State	23:00:00	2.568-A	4.3164	eV	287.24	nm	f=0.0423	<S**2>=1.399
239B	->	247B	0.60948		π	->	M
Excited	State	1 day, 0:00:00	2.020-A	4.3695	eV	283.75	nm	f=1.4976	<S**2>=0.771
246A	->	249A	-0.46831		π	->	π*
247A	->	248A	0.46836		π	->	π*
245B	->	249B	-0.42641		π	->	π*
246B	->	248B	0.46826		π	->	π*
Excited	State	1 day, 1:00:00	2.014-A	4.3841	eV	282.8	nm	f=0.0000	<S**2>=0.764
246A	->	248A	0.46854		π	->	π
247A	->	249A	-0.46842		π	->	π
245B	->	248B	0.46848		π	->	π
246B	->	249B	-0.42743		π	->	π

## Sheet: Supplementary Table 9
3
Excited	State	01:00:00	2.012-A	0.1858	eV	6674.75	nm	f=0.0000	<S**2>=0.762
292B	->	297B	0.7577		Mπ	->	Mπ*
Excited	State	02:00:00	2.014-A	0.3203	eV	3870.99	nm	f=0.0000	<S**2>=0.764
283B	->	297B	0.71717		M	->	Mπ*
Excited	State	03:00:00	3.473-A	1.1354	eV	1092	nm	f=0.0000	<S**2>=2.765
294A	->	296A	-0.35782		π	->	π*
294A	->	297A	-0.35785		π	->	π*
295A	->	296A	0.34449		π	->	π*
295A	->	297A	0.34451		π	->	π*
293B	->	295B	-0.36324		π	->	π*
293B	->	296B	0.36619		π	->	π*
294B	->	295B	0.33296		π	->	π*
294B	->	296B	-0.33567		π	->	π*
Excited	State	04:00:00	3.473-A	1.1354	eV	1092	nm	f=0.0000	<S**2>=2.765
294A	->	296A	-0.34452		π	->	π*
294A	->	297A	0.34449		π	->	π*
295A	->	296A	-0.35785		π	->	π*
295A	->	297A	0.35783		π	->	π*
293B	->	295B	0.33302		π	->	π*						Doublet State
293B	->	296B	0.33561		π	->	π*						Quartet State
294B	->	295B	0.36331		π	->	π*
294B	->	296B	0.36613		π	->	π*
Excited	State	05:00:00	3.452-A	2.9123	eV	425.73	nm	f=0.0000	<S**2>=2.728
273B	->	325B	-0.29484		Mπ	->	Mπ*
292B	->	325B	-0.43598		Mπ	->	Mπ*
Excited	State	06:00:00	3.473-A	2.995	eV	413.97	nm	f=0.0000	<S**2>=2.765
282A	->	303A	-0.19668		π	->	π*
282A	->	304A	0.218		π	->	π*
283A	->	303A	-0.21042		π	->	π*
283A	->	304A	0.20351		π	->	π*
284A	->	300A	-0.18084		π	->	π*
284A	->	301A	0.24826		π	->	π*
285A	->	300A	0.20352		π	->	π*
285A	->	301A	-0.24374		π	->	π*
281B	->	303B	0.21045		π	->	π*
281B	->	304B	-0.20575		π	->	π*
282B	->	303B	0.18647		π	->	π*
282B	->	304B	-0.20879		π	->	π*
284B	->	300B	0.19073		π	->	π*
284B	->	301B	-0.26146		π	->	π*
285B	->	300B	-0.20466		π	->	π*
285B	->	301B	0.24474		π	->	π*
Excited	State	07:00:00	3.473-A	2.995	eV	413.97	nm	f=0.0000	<S**2>=2.765
282A	->	303A	-0.21098		π	->	π*
282A	->	304A	-0.20415		π	->	π*
283A	->	303A	0.19606		π	->	π*
283A	->	304A	0.21741		π	->	π*
284A	->	300A	-0.19363		π	->	π*
284A	->	301A	-0.23195		π	->	π*
285A	->	300A	-0.19007		π	->	π*
285A	->	301A	-0.26089		π	->	π*
281B	->	303B	-0.19658		π	->	π*
281B	->	304B	-0.22028		π	->	π*
282B	->	303B	0.19961		π	->	π*
282B	->	304B	0.19503		π	->	π*
284B	->	300B	0.20436		π	->	π*
284B	->	301B	0.24446		π	->	π*
285B	->	300B	0.191		π	->	π*
285B	->	301B	0.26177		π	->	π*
Excited	State	08:00:00	3.450-A	3.0873	eV	401.59	nm	f=0.0000	<S**2>=2.726
277A	->	320A	-0.20822		M	->	Mπ*
277A	->	323A	0.23665		M	->	Mπ*
283B	->	325B	-0.29384		M	->	Mπ*
292B	->	325B	0.25024		Mπ	->	Mπ*
292B	->	328B	0.22845		Mπ	->	Mπ*
292B	->	329B	-0.20495		Mπ	->	Mπ*
Excited	State	09:00:00	3.454-A	3.1004	eV	399.89	nm	f=0.0000	<S**2>=2.733
272A	->	324A	0.24129		Mπ	->	Mπ*
291A	->	324A	0.28066		Mπ	->	Mπ*
283B	->	325B	-0.34282		M	->	Mπ*
292B	->	328B	-0.25905		Mπ	->	Mπ*
Excited	State	10:00:00	3.458-A	3.2918	eV	376.65	nm	f=0.0000	<S**2>=2.739
277A	->	324A	-0.46689		M	->	Mπ*
283B	->	328B	0.32622		M	->	Mπ*
Excited	State	11:00:00	3.473-A	3.4345	eV	361	nm	f=0.0000	<S**2>=2.765
280A	->	296A	-0.20247		π	->	π*
280A	->	297A	-0.20249		π	->	π*
281A	->	296A	0.20791		π	->	π*
281A	->	297A	0.20793		π	->	π*
294A	->	307A	-0.23782		π	->	π*
294A	->	308A	-0.23438		π	->	π*
295A	->	307A	0.22896		π	->	π*
295A	->	308A	0.22565		π	->	π*
279B	->	295B	0.20345		π	->	π*
279B	->	296B	-0.20511		π	->	π*
280B	->	295B	0.20198		π	->	π*
280B	->	296B	-0.20363		π	->	π*
293B	->	307B	0.25415		π	->	π*
293B	->	308B	0.22719		π	->	π*
294B	->	307B	-0.23296		π	->	π*
294B	->	308B	-0.20825		π	->	π*
Excited	State	12:00:00	3.473-A	3.4345	eV	361	nm	f=0.0000	<S**2>=2.765
280A	->	296A	0.20792		π	->	π*
280A	->	297A	-0.20791		π	->	π*
281A	->	296A	0.20249		π	->	π*
281A	->	297A	-0.20248		π	->	π*
294A	->	307A	0.22852		π	->	π*
294A	->	308A	-0.22609		π	->	π*
295A	->	307A	0.23736		π	->	π*
295A	->	308A	-0.23484		π	->	π*
279B	->	295B	-0.20375		π	->	π*
279B	->	296B	-0.20534		π	->	π*
280B	->	295B	0.20174		π	->	π*
280B	->	296B	0.20332		π	->	π*
293B	->	307B	-0.20951		π	->	π*
293B	->	308B	0.23183		π	->	π*
294B	->	307B	-0.22857		π	->	π*
294B	->	308B	0.25291		π	->	π*
Excited	State	13:00:00	3.473-A	3.5676	eV	347.52	nm	f=0.0000	<S**2>=2.765
278A	->	296A	-0.20907		π	->	π*
278A	->	297A	0.20906		π	->	π*
279A	->	296A	0.21095		π	->	π*
279A	->	297A	-0.21094		π	->	π*
294A	->	315A	0.20592		π	->	π*
294A	->	316A	-0.18207		π	->	π*
295A	->	315A	0.21389		π	->	π*
295A	->	316A	-0.18912		π	->	π*
276B	->	295B	0.20654		π	->	π*
276B	->	296B	0.20815		π	->	π*
277B	->	295B	-0.21014		π	->	π*
277B	->	296B	-0.21177		π	->	π*
293B	->	313B	-0.20066		π	->	π*
294B	->	313B	-0.21891		π	->	π*
Excited	State	14:00:00	3.473-A	3.5676	eV	347.52	nm	f=0.0000	<S**2>=2.765
278A	->	296A	-0.21099		π	->	π*
278A	->	297A	-0.211		π	->	π*
279A	->	296A	-0.20901		π	->	π*
279A	->	297A	-0.20902		π	->	π*
294A	->	315A	-0.21389		π	->	π*
294A	->	316A	-0.18912		π	->	π*
295A	->	315A	0.20591		π	->	π*
295A	->	316A	0.18208		π	->	π*
276B	->	295B	-0.21018		π	->	π*
276B	->	296B	0.21187		π	->	π*
277B	->	295B	-0.20643		π	->	π*
277B	->	296B	0.20811		π	->	π*
293B	->	313B	0.21891		π	->	π*
294B	->	313B	-0.20066		π	->	π*
Excited	State	15:00:00	3.473-A	3.774	eV	328.53	nm	f=0.0000	<S**2>=2.765
294A	->	298A	0.32833		π	->	π*
294A	->	299A	-0.32805		π	->	π*
295A	->	298A	-0.31639		π	->	π*
295A	->	299A	0.31554		π	->	π*
293B	->	298B	-0.33582		π	->	π*
293B	->	299B	0.33592		π	->	π*
294B	->	298B	0.30812		π	->	π*
294B	->	299B	-0.30763		π	->	π*
Excited	State	16:00:00	3.473-A	3.774	eV	328.53	nm	f=0.0000	<S**2>=2.765
294A	->	298A	-0.31586		π	->	π*
294A	->	299A	-0.31606		π	->	π*
295A	->	298A	-0.32778		π	->	π*
295A	->	299A	-0.3286		π	->	π*
293B	->	298B	0.30789		π	->	π*
293B	->	299B	0.30785		π	->	π*
294B	->	298B	0.33558		π	->	π*
294B	->	299B	0.33616		π	->	π*
Excited	State	17:00:00	2.038-A	3.9178	eV	316.46	nm	f=0.0000	<S**2>=0.789
277A	->	320A	0.22618		M	->	Mπ*
277A	->	323A	-0.28702		M	->	Mπ*
291A	->	324A	0.2432		Mπ	->	Mπ*
283B	->	325B	-0.22692		M	->	Mπ*
292B	->	325B	-0.30607		Mπ	->	Mπ*
Excited	State	18:00:00	3.473-A	3.9394	eV	314.73	nm	f=0.0000	<S**2>=2.765
292A	->	296A	-0.31418		π	->	π*
292A	->	297A	0.31435		π	->	π*
293A	->	296A	0.31372		π	->	π*
293A	->	297A	-0.31353		π	->	π*
290B	->	295B	0.31127		π	->	π*
290B	->	296B	0.31346		π	->	π*
291B	->	295B	0.31186		π	->	π*
291B	->	296B	0.31442		π	->	π*
Excited	State	19:00:00	3.473-A	3.9394	eV	314.73	nm	f=0.0000	<S**2>=2.765
292A	->	296A	-0.31404		π	->	π*
292A	->	297A	-0.31388		π	->	π*
293A	->	296A	-0.31383		π	->	π*
293A	->	297A	-0.31403		π	->	π*
290B	->	295B	-0.31205		π	->	π*
290B	->	296B	0.31472		π	->	π*
291B	->	295B	0.31097		π	->	π*
291B	->	296B	-0.31327		π	->	π*
Excited	State	20:00:00	3.473-A	4.0522	eV	305.97	nm	f=0.0000	<S**2>=2.765
292A	->	298A	-0.29656		π	->	π*
292A	->	299A	0.29664		π	->	π*
293A	->	298A	-0.2971		π	->	π*
293A	->	299A	0.29603		π	->	π*
290B	->	298B	0.29703		π	->	π*
290B	->	299B	-0.29744		π	->	π*
291B	->	298B	-0.29641		π	->	π*
291B	->	299B	0.29566		π	->	π*
Excited	State	21:00:00	3.473-A	4.0522	eV	305.97	nm	f=0.0000	<S**2>=2.765
292A	->	298A	0.29693		π	->	π*
292A	->	299A	0.29684		π	->	π*
293A	->	298A	-0.29574		π	->	π*
293A	->	299A	-0.29681		π	->	π*
290B	->	298B	-0.29643		π	->	π*
290B	->	299B	-0.29611		π	->	π*
291B	->	298B	-0.29658		π	->	π*
291B	->	299B	-0.29742		π	->	π*
Excited	State	22:00:00	2.016-A	4.0993	eV	302.45	nm	f=1.4098	<S**2>=0.766
294A	->	297A	0.43949		π	->	π*
295A	->	296A	-0.43947		π	->	π*
293B	->	295B	-0.43585		π	->	π*
294B	->	296B	-0.43914		π	->	π*
Excited	State	23:00:00	2.015-A	4.1037	eV	302.13	nm	f=0.0000	<S**2>=0.765
294A	->	296A	-0.43238		π	->	π*
295A	->	297A	0.4324		π	->	π*
293B	->	296B	-0.43205		π	->	π*
294B	->	295B	-0.42884		π	->	π*
Excited	State	1 day, 0:00:00	2.036-A	4.1324	eV	300.03	nm	f=0.0000	<S**2>=0.786
277A	->	324A	0.36143		M	->	Mπ*
291A	->	324A	-0.29425		Mπ	->	Mπ*
Excited	State	1 day, 1:00:00	2.016-A	4.1517	eV	298.63	nm	f=0.2582	<S**2>=0.766
292A	->	297A	0.2956		π	->	π*
293A	->	296A	0.29529		π	->	π*
294A	->	299A	0.34131		π	->	π*
295A	->	298A	0.34132		π	->	π*
290B	->	295B	-0.29332		π	->	π*
291B	->	296B	-0.29534		π	->	π*
293B	->	299B	0.34109		π	->	π*
Excited	State	1 day, 2:00:00	2.015-A	4.1526	eV	298.57	nm	f=0.0000	<S**2>=0.765
292A	->	296A	-0.29103		π	->	π*
293A	->	297A	-0.29073		π	->	π*
294A	->	298A	0.33571		π	->	π*
295A	->	299A	0.33571		π	->	π*
290B	->	296B	-0.291		π	->	π*
291B	->	295B	-0.28853		π	->	π*
293B	->	298B	0.33546		π	->	π*
294B	->	299B	0.33549		π	->	π*
Excited	State	1 day, 3:00:00	2.744-A	4.227	eV	293.32	nm	f=0.0351	<S**2>=1.632
288B	->	297B	0.62676		π	->	Mπ*
Excited	State	1 day, 4:00:00	3.033-A	4.281	eV	289.62	nm	f=0.0232	<S**2>=2.049
287B	->	297B	0.429		π	->	Mπ*
288B	->	297B	-0.32651		π	->	Mπ*
Excited	State	1 day, 5:00:00	2.050-A	4.2903	eV	288.99	nm	f=0.0000	<S**2>=0.800
277A	->	320A	0.2889		M	->	Mπ*
277A	->	323A	-0.33253		M	->	Mπ*
283B	->	325B	-0.28612		M	->	Mπ*
Excited	State	1 day, 6:00:00	3.331-A	4.3186	eV	287.09	nm	f=0.0000	<S**2>=2.523
289B	->	297B	0.37325		π	->	Mπ*

## Sheet: Supplementary Table 10
2-D1
Excited	State	01:00:00	2.025-A	0.1289	eV	9621.23	nm	f=0.0000	<S**2>=0.775
243B	->	247B	0.77983		Mπ	->	Mπ*
Excited	State	02:00:00	2.031-A	0.376	eV	3297.58	nm	f=0.0000	<S**2>=0.782
237B	->	247B	0.80887		M	->	Mπ*
Excited	State	03:00:00	3.484-A	1.575	eV	787.23	nm	f=0.0000	<S**2>=2.785
246A	->	248A	0.64523		π	->	π*
245B	->	248B	0.57177		π	->	π*
Excited	State	04:00:00	3.484-A	1.5755	eV	786.95	nm	f=0.0000	<S**2>=2.785
247A	->	249A	0.64658		π	->	π*
246B	->	249B	-0.57223		π	->	π*
Excited	State	05:00:00	2.814-A	2.6989	eV	459.38	nm	f=0.0696	<S**2>=1.729
244B	->	247B	0.80449		Mπ	->	Mπ*
Excited	State	06:00:00	3.470-A	3.4927	eV	354.98	nm	f=0.0000	<S**2>=2.760
242A	->	274A	-0.29528		Mππ	->	Mπ*
243B	->	276B	-0.28768		Mπ	->	Mπ*
243B	->	283B	0.35624		Mπ	->	Mπ*
Excited	State	07:00:00	3.484-A	3.616	eV	342.88	nm	f=0.0000	<S**2>=2.785
237A	->	249A	0.41585		π	->	π*
247A	->	255A	-0.31017		π	->	π*						Doublet State
235B	->	249B	-0.36697		π	->	π*						Quartet State
246B	->	255B	0.30963		π	->	π*
246B	->	256B	-0.3007		π	->	π*
Excited	State	08:00:00	3.484-A	3.6164	eV	342.84	nm	f=0.0000	<S**2>=2.785
236A	->	248A	0.41593		π	->	π*
246A	->	255A	0.31433		π	->	π*
234B	->	248B	-0.36763		π	->	π*
245B	->	255B	0.31715		π	->	π*
Excited	State	09:00:00	3.484-A	3.7207	eV	333.23	nm	f=0.0000	<S**2>=2.785
233A	->	248A	-0.41469		π	->	π*
246A	->	261A	0.32461		π	->	π*
232B	->	248B	0.34997		π	->	π*
245B	->	259B	0.36582		π	->	π*
Excited	State	10:00:00	3.484-A	3.7212	eV	333.18	nm	f=0.0000	<S**2>=2.785
234A	->	249A	-0.40508		π	->	π*
247A	->	259A	0.34906		π	->	π*
233B	->	249B	0.33679		π	->	π*
246B	->	258B	-0.34919		π	->	π*
Excited	State	11:00:00	3.472-A	3.8118	eV	325.26	nm	f=0.0000	<S**2>=2.763
235A	->	274A	-0.46429		M	->	Mπ*
237B	->	276B	-0.33564		M	->	Mπ*
237B	->	283B	0.42396		M	->	Mπ*
Excited	State	12:00:00	3.453-A	3.8634	eV	320.92	nm	f=0.0002	<S**2>=2.730
243B	->	282B	0.35575		Mπ	->	Mππ*
243B	->	286B	-0.28206		Mπ	->	RMπ*
Excited	State	13:00:00	3.484-A	3.9355	eV	315.04	nm	f=0.0000	<S**2>=2.785
246A	->	250A	0.65246		π	->	π*
245B	->	250B	0.65308		π	->	π*
Excited	State	14:00:00	3.484-A	3.9402	eV	314.66	nm	f=0.0000	<S**2>=2.785
247A	->	251A	-0.65022		π	->	π*
246B	->	251B	0.65096		π	->	π*
Excited	State	15:00:00	3.458-A	3.9652	eV	312.68	nm	f=0.0006	<S**2>=2.739
237B	->	282B	-0.42657		M	->	Mππ*
237B	->	286B	0.34155		M	->	RMπ*
Excited	State	16:00:00	3.484-A	4.078	eV	304.03	nm	f=0.0000	<S**2>=2.785
243A	->	249A	0.42938		π	->	π*
244A	->	249A	-0.4442		Mππ	->	π*
242B	->	249B	0.5664		π	->	π*
Excited	State	17:00:00	3.484-A	4.0816	eV	303.76	nm	f=0.0000	<S**2>=2.785
243A	->	248A	-0.47562		π	->	π*
241B	->	248B	0.56972		π	->	π*
Excited	State	18:00:00	3.484-A	4.097	eV	302.62	nm	f=0.0000	<S**2>=2.784
244A	->	251A	-0.40754		Mππ	->	π*
242B	->	251B	0.58582		π	->	π*
Excited	State	19:00:00	3.484-A	4.0971	eV	302.61	nm	f=0.0000	<S**2>=2.784
243A	->	250A	-0.42958		π	->	π*
241B	->	250B	0.58589		π	->	π*
Excited	State	20:00:00	2.779-A	4.164	eV	297.75	nm	f=0.1254	<S**2>=1.681
245A	->	257A	-0.33948		π	->	π*
221B	->	247B	-0.30266		M	->	Mπ*
240B	->	247B	0.5094		π	->	Mπ*
Excited	State	21:00:00	2.323-A	4.1769	eV	296.83	nm	f=0.0159	<S**2>=1.100
239B	->	247B	0.76772		π	->	Mπ*
Excited	State	22:00:00	2.034-A	4.3057	eV	287.95	nm	f=0.0021	<S**2>=0.785
246A	->	250A	-0.51945		π	->	π*
245B	->	250B	0.51989		π	->	π*
Excited	State	23:00:00	2.034-A	4.3069	eV	287.88	nm	f=0.0020	<S**2>=0.785
247A	->	251A	0.51908		π	->	π*
246B	->	251B	0.51983		π	->	π*
Excited	State	1 day, 0:00:00	2.925-A	4.3559	eV	284.63	nm	f=0.5082	<S**2>=1.889
245A	->	268A	-0.28225		π	->	π*
246A	->	248A	0.32661		π	->	π*
240B	->	247B	-0.32275		π	->	Mπ*
245B	->	248B	-0.28187		π	->	π*
Excited	State	1 day, 1:00:00	2.327-A	4.3717	eV	283.6	nm	f=1.0487	<S**2>=1.103
247A	->	249A	0.50617		π	->	π*
246B	->	249B	0.44412		π	->	π*

## Sheet: Supplementary Table 11
2-Q6
Excited	State	01:00:00	2.011-A	0.1587	eV	7811.14	nm	f=0.0000	<S**2>=0.761
244B	->	249B	0.67441		Mπ	->	Mπ*
Excited	State	02:00:00	2.012-A	0.2526	eV	4907.58	nm	f=0.0000	<S**2>=0.762
237B	->	249B	0.70963		M	->	Mπ*
Excited	State	03:00:00	3.472-A	0.5808	eV	2134.63	nm	f=0.0000	<S**2>=2.763
247A	->	248A	0.88859		π	->	π*
246B	->	247B	-0.88621		π	->	π*
Excited	State	04:00:00	3.472-A	1.5772	eV	786.1	nm	f=0.0000	<S**2>=2.763
246A	->	249A	0.64884		π	->	π*
245B	->	248B	-0.54877		π	->	Mπ*
Excited	State	05:00:00	3.451-A	3.2121	eV	385.99	nm	f=0.0000	<S**2>=2.728
245A	->	273A	0.27435		Mπ	->	Mπ*
244B	->	276B	-0.3775		Mπ	->	Mπ*
244B	->	284B	-0.29396		Mπ	->	RM
Excited	State	06:00:00	3.472-A	3.3393	eV	371.28	nm	f=0.0000	<S**2>=2.764
237A	->	248A	-0.43956		π	->	π*
247A	->	253A	0.43283		π	->	π*
236B	->	247B	0.43835		π	->	π*
246B	->	253B	-0.43178		π	->	π*						Doublet State
Excited	State	07:00:00	3.453-A	3.3831	eV	366.48	nm	f=0.0000	<S**2>=2.731				Quartet State
235A	->	273A	0.36142		M	->	Mπ*
237B	->	276B	-0.37587		M	->	Mπ*
Excited	State	08:00:00	3.449-A	3.4009	eV	364.56	nm	f=0.0000	<S**2>=2.724
229A	->	273A	0.19727		Mπ	->	Mπ*
235A	->	273A	0.23135		M	->	Mπ*
235A	->	275A	0.18558		M	->	Mπ*
245A	->	273A	-0.23305		Mπ	->	Mπ*
237B	->	279B	0.2493		M	->	Mππ*
237B	->	282B	0.20092		M	->	RM
244B	->	279B	-0.27818		Mπ	->	Mππ*
244B	->	282B	-0.22325		Mπ	->	RM
Excited	State	09:00:00	3.456-A	3.5515	eV	349.11	nm	f=0.0000	<S**2>=2.737
235A	->	275A	-0.43744		M	->	Mπ*
237B	->	284B	-0.34099		M	->	RM
Excited	State	10:00:00	3.472-A	3.5608	eV	348.2	nm	f=0.0000	<S**2>=2.763
233A	->	248A	-0.34233		π	->	π*
234A	->	248A	-0.27721		π	->	π*
247A	->	258A	0.29249		π	->	π*
232B	->	247B	0.33176		π	->	π*
233B	->	247B	0.28173		π	->	π*
246B	->	258B	-0.36053		π	->	π*
Excited	State	11:00:00	3.472-A	3.618	eV	342.69	nm	f=0.0000	<S**2>=2.764
236A	->	249A	0.41628		π	->	π*
246A	->	256A	-0.36744		π	->	π*
234B	->	248B	-0.35158		π	->	Mπ*
245B	->	256B	0.37073		π	->	π*
Excited	State	12:00:00	3.472-A	3.7158	eV	333.67	nm	f=0.0000	<S**2>=2.763
247A	->	251A	0.60654		π	->	π*
246B	->	251B	-0.60572		π	->	π*
Excited	State	13:00:00	3.472-A	3.7219	eV	333.12	nm	f=0.0000	<S**2>=2.763
233A	->	249A	0.26782		π	->	π*
234A	->	249A	-0.3148		π	->	π*
246A	->	259A	0.30976		π	->	π*
232B	->	248B	-0.23084		π	->	Mπ*
233B	->	248B	0.25844		π	->	Mπ*
245B	->	259B	-0.35053		π	->	π*
Excited	State	14:00:00	3.472-A	3.8595	eV	321.24	nm	f=0.0000	<S**2>=2.763
243A	->	248A	-0.59856		π	->	π*
242B	->	247B	0.59944		π	->	π*
Excited	State	15:00:00	2.014-A	3.8889	eV	318.81	nm	f=1.0298	<S**2>=0.764
247A	->	248A	0.68319		π	->	π*
246B	->	247B	0.68177		π	->	π*
Excited	State	16:00:00	3.472-A	3.9353	eV	315.06	nm	f=0.0000	<S**2>=2.763
246A	->	250A	0.65706		π	->	π*
245B	->	250B	-0.65606		π	->	π*
Excited	State	17:00:00	2.013-A	4.0669	eV	304.86	nm	f=0.0017	<S**2>=0.764
243A	->	248A	0.45566		π	->	π*
247A	->	251A	0.51995		π	->	π*
242B	->	247B	0.45585		π	->	π*
246B	->	251B	0.5197		π	->	π*
Excited	State	18:00:00	3.472-A	4.0816	eV	303.76	nm	f=0.0000	<S**2>=2.763
244A	->	249A	0.63481		π	->	π*
243B	->	248B	-0.55482		π	->	Mπ*
Excited	State	19:00:00	3.472-A	4.0957	eV	302.72	nm	f=0.0000	<S**2>=2.763
244A	->	250A	-0.58026		π	->	π*
243B	->	250B	0.59623		π	->	π*
Excited	State	20:00:00	2.039-A	4.1836	eV	296.36	nm	f=0.0000	<S**2>=0.789
235A	->	273A	-0.36642		M	->	Mπ*
245A	->	273A	-0.27855		Mπ	->	Mπ*
245A	->	275A	0.27239		Mπ	->	Mπ*
244B	->	276B	-0.28868		Mπ	->	Mπ*
244B	->	284B	-0.25629		Mπ	->	RM
Excited	State	21:00:00	3.472-A	4.2216	eV	293.69	nm	f=0.0000	<S**2>=2.763
243A	->	251A	-0.61093		π	->	π*
242B	->	251B	0.612		π	->	π*
Excited	State	22:00:00	2.474-A	4.2755	eV	289.99	nm	f=0.0487	<S**2>=1.280
239B	->	249B	0.58102		π	->	Mπ*
Excited	State	23:00:00	2.014-A	4.3058	eV	287.95	nm	f=0.0020	<S**2>=0.764
244A	->	249A	0.43707		π	->	π*
246A	->	250A	0.52253		π	->	π*
243B	->	248B	0.38152		π	->	Mπ*
Excited	State	1 day, 0:00:00	2.635-A	4.3387	eV	285.76	nm	f=0.1117	<S**2>=1.486
240B	->	249B	0.55235		π	->	Mπ*
Excited	State	1 day, 1:00:00	2.035-A	4.3788	eV	283.15	nm	f=0.6697	<S**2>=0.785
246A	->	249A	0.65473		π	->	π*
245B	->	248B	0.55943		π	->	Mπ*
