# Supplementary material for: Fe(III) complexes with prolonged luminescence lifetimes via excited-state equilibration promoted by reversible intercomponent electron transfer
Source: Nat Commun. 2026 Apr 11;17:5090. doi: 10.1038/s41467-026-71767-4 (PMC13247219; doi:10.1038/s41467-026-71767-4)
Supplement: Supplementary file 6 — Source Data [file 41467_2026_71767_MOESM6_ESM.xlsx]

## Sheet: Figure 2
Figure 2					Figure 2 inset
	1 in AN	2 in CH3CN	3 in CH3CN		Absorption spectra					Emission spectra
wavelength (nm)	epsilon (103 M-1cm-1)	epsilon (103 M-1cm-1)	epsilon (103 M-1cm-1)			1 in CH3CN	2 in CH3CN	3 in CH3CN			1 in CH3CN	2 in CH3CN	3 in CH3CN
250	10.6403	53.3366	31.4819		wavelength (nm)	epsilon (103 M-1cm-1)	epsilon (103 M-1cm-1)	epsilon (103 M-1cm-1)		wavelength (nm)	epsilon (103 M-1cm-1)	epsilon (103 M-1cm-1)	epsilon (103 M-1cm-1)
251	10.4096	48.5867	31.0745		380	0.38169	0.62042	1.25592		550	0.00635	0	0
252	10.1727	44.9519	30.6545		381	0.37814	0.57544	1.20266		551	0.00302	0.0029	0.00261
253	9.93205	42.2044	30.3256		382	0.37369	0.54161	1.15384		552	0.000905951	0.0095	0.00563
254	9.69693	40.3814	30.2356		383	0.36894	0.51569	1.10938		553	0	0.0197	0.00911
255	9.47214	39.916	30.7352		384	0.36422	0.49521	1.06786		554	0.000304528	0.03322	0.01311
256	9.24314	41.1733	32.0889		385	0.35963	0.48278	1.02905		555	0.00182	0.04963	0.01768
257	9.01376	44.1519	34.5584		386	0.3553	0.47557	0.99256		556	0.00455	0.06837	0.02286
258	8.79203	47.8562	37.9811		387	0.35181	0.46916	0.95733		557	0.00848	0.08883	0.02871
259	8.5661	50.9204	41.5712		388	0.34943	0.46511	0.92268		558	0.01363	0.11042	0.03527
260	8.3436	52.2198	44.3603		389	0.34918	0.46448	0.88809		559	0.01998	0.13256	0.0426
261	8.12111	51.444	45.5512		390	0.35101	0.46973	0.85395		560	0.02755	0.15482	0.05076
262	7.90608	48.7402	45.0527		391	0.35523	0.47447	0.82081		561	0.03633	0.17686	0.0598
263	7.7008	44.8954	43.376		392	0.36119	0.47611	0.78915		562	0.04632	0.19849	0.06979
264	7.49151	41.1653	41.3992		393	0.36892	0.48196	0.75919		563	0.05752	0.21965	0.08079
265	7.28738	38.5778	39.9856		394	0.378	0.48604	0.73119		564	0.06993	0.24042	0.09287
266	7.09875	37.865	39.8125		395	0.3877	0.49265	0.70567		565	0.08355	0.26096	0.1061
267	6.92274	39.7495	41.7119		396	0.39739	0.49745	0.68295		566	0.09838	0.28156	0.12057
268	6.74827	44.4865	46.441		397	0.40722	0.50368	0.66342		567	0.11272	0.30253	0.13634
269	6.58393	50.8218	53.5934		398	0.41747	0.51066	0.64707		568	0.12874	0.32428	0.1535
270	6.42897	56.1018	61.0816		399	0.42861	0.51569	0.63384		569	0.14561	0.34728	0.17212
271	6.28817	57.9135	65.7437		400	0.44008	0.52002	0.62368		570	0.1636	0.37202	0.19227
272	6.15138	55.8174	65.2567		401	0.4518	0.52271	0.61618		571	0.18384	0.39906	0.21402
273	6.02512	50.3321	59.6668		402	0.46416	0.53207	0.61121		572	0.20559	0.429	0.23743
274	5.90191	42.3047	50.5065		403	0.47746	0.545	0.60863		573	0.22853	0.46244	0.26256
275	5.7877	33.3915	40.1275		404	0.49149	0.55925	0.60815		574	0.2541	0.49996	0.28944
276	5.6777	25.4271	30.7514		405	0.50624	0.57895	0.6099		575	0.281	0.54207	0.3181
277	5.57458	19.638	23.4167		406	0.52202	0.60111	0.6141		576	0.30845	0.58917	0.34857
278	5.47548	16.0307	18.3161		407	0.53969	0.62501	0.62057		577	0.33849	0.64145	0.38085
279	5.38078	14.0202	15.086		408	0.55907	0.6508	0.62944		578	0.37105	0.6989	0.41493
280	5.29355	12.9293	13.1808		409	0.57996	0.67663	0.64058		579	0.4047	0.76123	0.45079
281	5.21339	12.2634	12.043		410	0.60159	0.70439	0.65401		580	0.43949	0.82789	0.48838
282	5.1382	11.9564	11.3991		411	0.62405	0.73606	0.66972		581	0.47734	0.89806	0.52766
283	5.07488	11.7964	11.0009		412	0.64762	0.77296	0.68781		582	0.51641	0.9707	0.56857
284	5.02074	11.7253	10.7575		413	0.67183	0.80384	0.70819		583	0.55638	1.04464	0.61103
285	4.97157	11.722	10.5959		414	0.69671	0.83239	0.73094		584	0.59768	1.11867	0.65495
286	4.9247	11.8675	10.492		415	0.72285	0.86122	0.75605		585	0.64079	1.19159	0.70025
287	4.8807	12.1648	10.4343		416	0.75079	0.89331	0.78324		586	0.68492	1.26239	0.74682
288	4.8432	12.5236	10.4574		417	0.78062	0.92429	0.8123		587	0.7299	1.33028	0.79456
289	4.80341	12.9422	10.5313		418	0.81166	0.9596	0.84298		588	0.77649	1.3948	0.84335
290	4.76324	13.343	10.7321		419	0.84395	0.99624	0.87479		589	0.82325	1.45579	0.89307
291	4.72746	13.7535	11.0044		420	0.8767	1.03636	0.90764		590	0.87139	1.51345	0.94363
292	4.69685	14.0267	11.376		421	0.91007	1.07868	0.94093		591	0.92108	1.56827	0.99489
293	4.67217	14.1527	11.7995		422	0.94382	1.12041	0.9747		592	0.97068	1.62098	1.04673
294	4.6452	14.2416	12.1988		423	0.97751	1.16208	1.00866		593	1.02099	1.67243	1.09906
295	4.62148	14.358	12.5404		424	1.01139	1.20716	1.04294		594	1.07178	1.72355	1.15175
296	4.59871	14.6327	12.8185		425	1.04575	1.25237	1.07729		595	1.1223	1.77519	1.20469
297	4.57116	15.124	13.0054		426	1.08061	1.29852	1.11191		596	1.17287	1.82806	1.25779
298	4.54074	15.9628	13.1612		427	1.11583	1.34069	1.14681		597	1.22338	1.88269	1.31094
299	4.50841	17.2816	13.3816		428	1.15134	1.38416	1.18188		598	1.27465	1.93935	1.36404
300	4.46556	19.04	13.7532		429	1.18742	1.42605	1.21719		599	1.32545	1.99807	1.41702
301	4.41429	21.0521	14.3475		430	1.22378	1.46708	1.25285		600	1.37583	2.05866	1.46978
302	4.35632	23.0384	15.2211		431	1.26074	1.51004	1.2889		601	1.42461	2.12072	1.52224
303	4.29127	24.6885	16.3854		432	1.29799	1.55405	1.32557		602	1.47412	2.18373	1.57435
304	4.21647	25.8537	17.8129		433	1.33521	1.60042	1.36282		603	1.52215	2.24709	1.62602
305	4.12292	26.2368	19.3327		434	1.37256	1.64727	1.40109		604	1.56956	2.31021	1.6772
306	4.02516	25.9653	20.7798		435	1.40997	1.69425	1.44012		605	1.61761	2.37252	1.72783
307	3.91726	25.1992	21.9615		436	1.44733	1.74524	1.4799		606	1.6648	2.43359	1.77786
308	3.79865	24.4444	22.6827		437	1.48454	1.80041	1.52015		607	1.71101	2.49306	1.82724
309	3.66627	24.1261	22.8789		438	1.52147	1.85665	1.56081		608	1.75395	2.55076	1.87593
310	3.51991	24.564	22.6019		439	1.55826	1.91368	1.60179		609	1.79797	2.60661	1.92389
311	3.36686	26.0024	22.1092		440	1.59484	1.97083	1.6429		610	1.84169	2.66067	1.9711
312	3.20004	28.6885	21.6338		441	1.63116	2.02992	1.68407		611	1.88155	2.71307	2.01751
313	3.03532	32.9002	21.5218		442	1.66736	2.08587	1.72529		612	1.92225	2.76403	2.0631
314	2.86315	38.3725	22.0573		443	1.70367	2.14069	1.76657		613	1.9637	2.81375	2.10785
315	2.69078	44.5543	23.3024		444	1.74069	2.19462	1.80786		614	2.00332	2.86246	2.15174
316	2.5251	50.6166	25.435		445	1.77857	2.24707	1.84894		615	2.04368	2.91037	2.19477
317	2.36383	55.5103	28.448		446	1.81761	2.29774	1.88981		616	2.0814	2.9576	2.23691
318	2.21901	58.0105	32.2516		447	1.85756	2.34788	1.93033		617	2.11918	3.00424	2.27817
319	2.08662	57.2267	36.4498		448	1.89827	2.3965	1.97052		618	2.15643	3.05034	2.31856
320	1.96743	53.4449	40.5141		449	1.93968	2.4449	2.01035		619	2.19204	3.09586	2.35808
321	1.85724	47.8853	43.8537		450	1.98134	2.49241	2.04982		620	2.22743	3.14073	2.39673
322	1.75565	41.9717	45.7797		451	2.02278	2.5405	2.0891		621	2.26239	3.18487	2.43455
323	1.66784	36.8727	45.7232		452	2.06385	2.5901	2.1282		622	2.29668	3.22815	2.47155
324	1.58424	33.4772	43.6679		453	2.10416	2.6439	2.1672		623	2.3317	3.27046	2.50776
325	1.51326	32.1535	40.1921		454	2.14359	2.6979	2.2061		624	2.36441	3.31172	2.5432
326	1.44936	32.8808	36.2513		455	2.18195	2.75268	2.24486		625	2.39736	3.35186	2.57791
327	1.38987	35.5491	32.5816		456	2.21905	2.80709	2.28357		626	2.42775	3.39084	2.6119
328	1.34032	40.2651	29.782		457	2.25464	2.86051	2.32199		627	2.45702	3.42866	2.64521
329	1.2988	47.1951	28.298		458	2.28904	2.91264	2.36012		628	2.48644	3.46537	2.67785
330	1.26016	56.3749	28.2853		459	2.32234	2.96231	2.39785		629	2.5153	3.50102	2.70984
331	1.22553	67.2162	29.7832		460	2.35462	3.01251	2.43511		630	2.54458	3.5357	2.74118
332	1.1911	78.1867	32.6266		461	2.38592	3.0622	2.47192		631	2.57385	3.56953	2.77187
333	1.16718	86.4129	36.6632		462	2.41644	3.11111	2.50803		632	2.60289	3.60259	2.80189
334	1.14518	88.4784	41.8608		463	2.44627	3.15815	2.54335		633	2.62919	3.63498	2.83122
335	1.11993	82.2933	48.0727		464	2.47549	3.20358	2.57782		634	2.65671	3.66676	2.85982
336	1.10022	70.004	54.5892		465	2.50411	3.24878	2.61142		635	2.68383	3.69797	2.88763
337	1.07899	55.4133	60.1145		466	2.53183	3.29007	2.64417		636	2.71072	3.72859	2.91461
338	1.06062	41.482	63.131		467	2.55869	3.33183	2.67587		637	2.73538	3.75857	2.94067
339	1.04226	29.7875	62.3648		468	2.58479	3.37596	2.70675		638	2.75827	3.78778	2.96575
340	1.02064	20.8436	57.6277		469	2.6098	3.41782	2.73659		639	2.77936	3.81606	2.98977
341	1.00151	14.6052	49.8775		470	2.63371	3.45939	2.76547		640	2.798	3.84319	3.01265
342	0.98046	10.4048	40.8603		471	2.6564	3.49758	2.79336		641	2.81786	3.86891	3.0343
343	0.96286	7.65737	32.0715		472	2.67815	3.53415	2.82016		642	2.83542	3.89294	3.05467
344	0.94565	5.89414	24.5164		473	2.69916	3.57019	2.84593		643	2.8512	3.91498	3.07368
345	0.92575	4.76283	18.4395		474	2.71952	3.60218	2.87057		644	2.8682	3.93477	3.09128
346	0.91159	4.0598	13.8905		475	2.73924	3.63184	2.89408		645	2.88362	3.95205	3.10744
347	0.89495	3.54586	10.7124		476	2.75815	3.65893	2.91649		646	2.89689	3.96666	3.12214
348	0.87811	3.24687	8.5868		477	2.7763	3.68495	2.93773		647	2.90738	3.97851	3.13537
349	0.86032	3.06263	7.18817		478	2.79353	3.70809	2.9577		648	2.9165	3.9876	3.14715
350	0.84616	2.91717	6.25229		479	2.80956	3.72943	2.97625		649	2.92523	3.99404	3.15751
351	0.91427	2.6198	5.78723		480	2.82426	3.75073	2.99359		650	2.93324	3.99805	3.16651
352	0.91331	2.69737	5.22063		481	2.83742	3.77138	3.00954		651	2.93976	3.99991	3.1742
353	0.88883	2.79273	4.63209		482	2.84937	3.79104	3.02423		652	2.94498	4	3.18069
354	0.87505	2.5503	4.07357		483	2.86011	3.81042	3.03774		653	2.94696	3.99869	3.18604
355	0.8387	2.54869	3.51965		484	2.86962	3.82923	3.05016		654	2.9487	3.99638	3.19037
356	0.81077	2.31273	3.16076		485	2.87794	3.8488	3.06175		655	2.95	3.99342	3.19376
357	0.76754	2.13495	2.78341		486	2.88511	3.86678	3.07263		656	2.94766	3.9901	3.19632
358	0.74113	1.93455	2.533		487	2.89148	3.88423	3.08288		657	2.94665	3.98661	3.19815
359	0.72315	1.73737	2.32297		488	2.89722	3.90191	3.09261		658	2.9439	3.98306	3.19932
360	0.70192	1.47556	2.29297		489	2.90257	3.92053	3.10183		659	2.94378	3.97946	3.19992
361	0.68948	1.2299	2.10256		490	2.90766	3.93564	3.11066		660	2.94089	3.97576	3.2
362	0.66805	1.30586	1.99293		491	2.9125	3.94857	3.11897		661	2.93902	3.97183	3.19961
363	0.64299	0.90667	1.8833		492	2.91763	3.95919	3.12689		662	2.93686	3.96753	3.19877
364	0.6539	0.80162	1.90408		493	2.92268	3.96908	3.13427		663	2.93516	3.96272	3.1975
365	0.66614	0.98424	1.94216		494	2.92738	3.97455	3.14125		664	2.93213	3.95727	3.19581
366	0.64414	0.91151	1.90984		495	2.93144	3.97591	3.14774		665	2.92907	3.95109	3.19366
367	0.64548	1.0505	1.87869		496	2.93453	3.97559	3.15353		666	2.92657	3.94417	3.19103
368	0.6407	0.91313	2.08871		497	2.9367	3.97367	3.15846		667	2.92334	3.93648	3.1879
369	0.64108	0.94384	2.07371		498	2.93765	3.97278	3.16232		668	2.91869	3.92807	3.18421
370	0.6296	1.52566	2.21334		499	2.93727	3.96971	3.1648		669	2.91359	3.91897	3.17992
371	0.55327	1.24121	2.0414		500	2.93555	3.96532	3.16573		670	2.90674	3.9092	3.17499
372	0.54236	1.22667	2.0714		501	2.93234	3.96083	3.16494		671	2.90004	3.89874	3.16938
373	0.5328	1.24121	1.96062		502	2.92817	3.9559	3.16249		672	2.89366	3.88756	3.16305
374	0.52744	1.13293	1.79329		503	2.92246	3.94945	3.15826		673	2.88605	3.87556	3.156
375	0.51348	0.95515	1.54634		504	2.91544	3.94031	3.15232		674	2.8786	3.86265	3.1482
376	0.51424	0.78384	1.31093		505	2.90702	3.93055	3.14451		675	2.87077	3.8487	3.13966
377	0.5085	0.7903	1.23823		506	2.89721	3.9198	3.13494		676	2.86057	3.83363	3.13039
378	0.51367	0.77091	1.19784		507	2.88628	3.90715	3.12349		677	2.85163	3.81739	3.12042
379	0.49052	0.57374	1.17014		508	2.874	3.89242	3.11006		678	2.84126	3.8	3.10977
380	0.50621	0.46384	1.2313		509	2.86036	3.87526	3.09476		679	2.8311	3.78157	3.09851
381	0.49128	0.52202	1.244		510	2.84541	3.85787	3.07762		680	2.82369	3.76226	3.08666
382	0.49645	0.54949	1.29823		511	2.82903	3.83925	3.05882		681	2.81064	3.74234	3.0743
383	0.49932	0.64323	1.27977		512	2.81146	3.81797	3.03856		682	2.79672	3.72208	3.06147
384	0.49033	0.52848	1.23361		513	2.79221	3.79512	3.01707		683	2.78262	3.70177	3.04823
385	0.47942	0.66909	1.12744		514	2.77151	3.77011	2.99444		684	2.76755	3.68166	3.03462
386	0.47521	0.87596	1.06397		515	2.74915	3.74394	2.97071		685	2.75437	3.66195	3.02069
387	0.46125	0.8501	1.00166		516	2.72529	3.714	2.9459		686	2.74268	3.64271	3.00645
388	0.46661	0.91636	0.96935		517	2.70034	3.68201	2.92003		687	2.72807	3.62393	2.99195
389	0.45513	0.81939	0.88164		518	2.67421	3.64828	2.89325		688	2.71367	3.60544	2.97717
390	0.45321	0.77576	0.87241		519	2.64737	3.61514	2.86566		689	2.70206	3.58703	2.96212
391	0.44862	0.83717	0.86664		520	2.62032	3.58015	2.83735		690	2.68746	3.56837	2.94679
392	0.45876	0.80323	0.85049		521	2.59327	3.54332	2.8086		691	2.67416	3.54913	2.93114
393	0.47521	0.72242	0.76394		522	2.56643	3.5033	2.77957		692	2.65681	3.52896	2.91515
394	0.48631	0.81293	0.69701		523	2.5396	3.46179	2.75047		693	2.64208	3.5076	2.89878
395	0.50161	0.84848	0.69124		524	2.51294	3.42231	2.72111		694	2.62525	3.48483	2.88198
396	0.52323	0.92768	0.7247		525	2.48664	3.38162	2.69163		695	2.60869	3.46058	2.86472
397	0.54581	0.76283	0.70393		526	2.46064	3.34182	2.66208		696	2.59125	3.43484	2.84696
398	0.56322	0.64646	0.60469		527	2.4349	3.30474	2.63259		697	2.57286	3.40773	2.82866
399	0.55461	0.56889	0.72701		528	2.4092	3.26822	2.60307		698	2.55254	3.37945	2.80981
400	0.55059	0.56404	0.85049		529	2.38369	3.23396	2.57349		699	2.53325	3.35025	2.79038
401	0.55174	0.67394	0.87241		530	2.35793	3.19827	2.54395		700	2.51616	3.32041	2.77038
402	0.56149	0.60121	0.83895		531	2.33146	3.16017	2.51448		701	2.49498	3.29019	2.74981
403	0.56436	0.69495	0.85395		532	2.30422	3.12113	2.48496		702	2.475	3.25984	2.72871
404	0.57756	0.64808	0.9128		533	2.27585	3.08433	2.45519		703	2.45723	3.22953	2.7071
405	0.59823	0.7499	0.93011		534	2.24671	3.04722	2.42496		704	2.43753	3.19942	2.68502
406	0.64452	0.76606	0.8551		535	2.21681	3.00666	2.39426		705	2.4174	3.16959	2.66254
407	0.66557	0.8598	0.79625		536	2.1861	2.96569	2.36277		706	2.39854	3.14007	2.63972
408	0.67992	0.85333	0.76509		537	2.15486	2.92434	2.33045		707	2.37951	3.11088	2.61661
409	0.68699	0.78061	0.7674		538	2.12305	2.88362	2.29697		708	2.35899	3.08199	2.59328
410	0.70823	0.84202	0.77432		539	2.09064	2.84057	2.26231		709	2.33947	3.05339	2.56981
411	0.73559	0.83556	0.80894		540	2.0574	2.79504	2.22629		710	2.31981	3.02506	2.54624
412	0.73176	0.72081	0.83087		541	2.02334	2.74661	2.18887		711	2.29867	2.99696	2.52263
413	0.74974	0.86465	0.80317		542	1.98855	2.69967	2.14988		712	2.2796	2.96907	2.49903
414	0.78418	0.79838	0.82971		543	1.95266	2.6507	2.10935		713	2.25789	2.94135	2.47546
415	0.82187	0.85495	0.91396		544	1.91566	2.59683	2.06732		714	2.23835	2.91374	2.45196
416	0.84884	0.83717	0.97627		545	1.87728	2.54299	2.02371		715	2.22049	2.88617	2.42854
417	0.87371	0.96808	0.99474		546	1.83755	2.4865	1.97864		716	2.19954	2.85855	2.4052
418	0.91542	1.06505	1.06974		547	1.79636	2.42941	1.93229		717	2.18128	2.83077	2.38195
419	0.93244	0.94061	1.15283		548	1.75345	2.36843	1.88477		718	2.16123	2.80271	2.35876
420	0.96956	0.85818	1.28785		549	1.70887	2.30365	1.83629		719	2.14129	2.77426	2.33563
421	0.99902	1.28646	0.98089		550	1.6628	2.23888	1.78694		720	2.12108	2.74535	2.31255
422	1.03288	1.35111	1.02474		551	1.61547	2.17145	1.73696		721	2.10074	2.71591	2.2895
423	1.0677	1.42707	1.03512		552	1.56702	2.10481	1.68639		722	2.07899	2.68597	2.26646
424	1.10233	1.46909	0.97512		553	1.51757	2.03558	1.63535		723	2.05679	2.65557	2.24345
425	1.13255	1.51758	1.0432		554	1.46726	1.9653	1.58396		724	2.03417	2.62483	2.22046
426	1.16336	1.51434	1.13321		555	1.41646	1.8974	1.53232		725	2.01201	2.59391	2.1975
427	1.19263	1.57899	1.17014		556	1.36559	1.82728	1.48058		726	1.98822	2.56299	2.17459
428	1.23223	1.60323	1.1886		557	1.31475	1.75959	1.42876		727	1.96507	2.53226	2.15177
429	1.26035	1.70182	1.21976		558	1.26425	1.69188	1.37698		728	1.94201	2.50189	2.12906
430	1.3055	1.62909	1.28092		559	1.21428	1.62489	1.32535		729	1.91876	2.47198	2.1065
431	1.33515	1.67434	1.35939		560	1.16508	1.55958	1.27396		730	1.895	2.44262	2.08414
432	1.36194	1.77939	1.3167		561	1.11694	1.49373	1.22282		731	1.87819	2.41378	2.06202
433	1.40555	1.78909	1.3317		562	1.06979	1.43038	1.17207		732	1.86002	2.3854	2.04017
434	1.44611	1.86828	1.4194		563	1.02359	1.36829	1.12194		733	1.83704	2.35736	2.01862
435	1.48208	1.8004	1.49672		564	0.97816	1.30737	1.0725		734	1.81791	2.32949	1.99739
436	1.51709	1.93939	1.54288		565	0.93371	1.24971	1.02387		735	1.79622	2.30165	1.97649
437	1.55516	1.94101	1.56596		566	0.89042	1.19053	0.97625		736	1.77448	2.2737	1.95591
438	1.58979	1.94909	1.62135		567	0.84817	1.13394	0.92967		737	1.7524	2.24555	1.93564
439	1.6246	2.02182	1.68251		568	0.80714	1.076	0.88436		738	1.73299	2.2172	1.91562
440	1.65062	2.00242	1.67097		569	0.76713	1.01992	0.84031		739	1.71189	2.18872	1.89582
441	1.68735	2.11071	1.70444		570	0.72839	0.96482	0.79761		740	1.68916	2.16025	1.87616
442	1.72236	2.22222	1.71251		571	0.69127	0.91082	0.75632		741	1.66775	2.13199	1.85658
443	1.76101	2.28202	1.79906		572	0.65536	0.85869	0.71651		742	1.6458	2.10416	1.83701
444	1.792	2.32242	1.83599		573	0.62058	0.80672	0.67823		743	1.62649	2.07698	1.81735
445	1.83084	2.41939	1.8683		574	0.5869	0.75592	0.64144		744	1.60787	2.05063	1.79754
446	1.85953	2.48566	1.8983		575	0.55438	0.70692	0.60612		745	1.58585	2.0252	1.77752
447	1.89167	2.48727	1.95023		576	0.52294	0.6583	0.57217		746	1.56382	2.00069	1.75722
448	1.93816	2.51313	1.96639		577	0.49225	0.61315	0.53953		747	1.54438	1.97702	1.73661
449	1.97222	2.54384	1.99524		578	0.46224	0.5695	0.50814		748	1.52242	1.95399	1.71568
450	2.01641	2.57939	2.0414		579	0.43272	0.52894	0.4779		749	1.50627	1.93133	1.69442
451	2.06443	2.59556	2.08294		580	0.40417	0.49018	0.44882		750	1.48819	1.90873	1.67286
452	2.10594	2.61333	2.15334		581	0.37676	0.45439	0.42084		751	1.46809	1.88588	1.65106
453	2.1553	2.68444	2.22604		582	0.35039	0.42123	0.39399		752	1.44719	1.86253	1.62908
454	2.19394	2.70061	2.29874		583	0.32526	0.3894	0.36818		753	1.42829	1.83848	1.60701
455	2.2301	2.79919	2.36913		584	0.30175	0.35987	0.34339		754	1.41097	1.81367	1.58495
456	2.25708	2.8299	2.41067		585	0.27991	0.33022	0.31952		755	1.39301	1.78813	1.56302
457	2.29362	2.93657	2.45683		586	0.25949	0.3017	0.29661		756	1.37852	1.76202	1.54132
458	2.32078	3.04	2.50299		587	0.24043	0.27464	0.27472		757	1.36143	1.73559	1.51998
459	2.3491	3.09172	2.49491		588	0.22255	0.24723	0.25382		758	1.34537	1.70915	1.49908
460	2.37167	3.17091	2.49607		589	0.2057	0.22156	0.23413		759	1.32763	1.68302	1.47873
461	2.40515	3.24848	2.52146		590	0.18982	0.19555	0.21562		760	1.31033	1.65752	1.459
462	2.43767	3.29374	2.52376		591	0.17463	0.16985	0.19844		761	1.29396	1.63292	1.43993
463	2.46847	3.31313	2.50645		592	0.16022	0.14588	0.18244		762	1.27926	1.60938	1.42155
464	2.50291	3.37131	2.57223		593	0.14624	0.123	0.16758		763	1.26869	1.58699	1.40385
465	2.52491	3.40849	2.59416		594	0.1331	0.10169	0.15386		764	1.25123	1.56572	1.38681
466	2.55915	3.46828	2.59531		595	0.1207	0.08168	0.14108		765	1.23292	1.54548	1.37037
467	2.58345	3.4699	2.6657		596	0.10923	0.06125	0.12917		766	1.21689	1.5261	1.35445
468	2.60239	3.46667	2.68071		597	0.09915	0.04261	0.11799		767	1.19933	1.50737	1.33897
469	2.62745	3.43919	2.66224		598	0.0903	0.02484	0.1076		768	1.18188	1.48909	1.32381
470	2.64486	3.43919	2.77764		599	0.08278	0.01282	0.09781		769	1.16502	1.47104	1.30886
471	2.6659	3.40202	2.77303		600	0.07649	-3.99715e-14	0.08837		770	1.15051	1.45305	1.29401
472	2.68867	3.50384	2.83188			0.07119		0.07913		771	1.13366	1.43499	1.27914
473	2.71182	3.59273	2.83072			0.06666		0.06994		772	1.11742	1.41675	1.26416
474	2.73057	3.56687	2.84457			0.06222		0.0609		773	1.09952	1.39826	1.24898
475	2.74855	3.62828	2.89881			0.058		0.05203		774	1.08507	1.37949	1.23355
476	2.76864	3.63475	2.86534			0.0536		0.04291		775	1.07129	1.36042	1.21782
477	2.78911	3.6703	2.91843			0.04905		0.03377		776	1.05124	1.34104	1.20177
478	2.79523	3.74141	2.95882			0.04452		0.02468		777	1.03614	1.32136	1.18542
479	2.81207	3.69616	2.97728			0.0399		0.01546		778	1.02138	1.30142	1.1688
480	2.83158	3.73818	3.01652			0.03548		0.00649		779	1.00609	1.28127	1.15196
481	2.85224	3.7204	3.02806			0.0312		-1.35386e-14		780	0.98797	1.26097	1.13498
482	2.86066	3.68485	3.05114			0.02702		--		781	0.97531	1.24065	1.11793
483	2.86812	3.7495	2.99459			0.02297		--		782	0.96011	1.22043	1.10091
484	2.87692	3.77859	3.03267			0.01911		--		783	0.94458	1.20045	1.08402
485	2.88189	3.81737	3.03844			0.01564		--		784	0.93257	1.18087	1.06736
486	2.88897	3.87232	3.02113			0.01274		--		785	0.91944	1.16181	1.051
487	2.89433	3.88848	3.01075			0.01066		--		786	0.90765	1.14338	1.03503
488	2.9016	3.92404	2.98651			0.00886		--		787	0.89466	1.12562	1.01951
489	2.89318	3.99838	2.99574			0.00588		--		788	0.88272	1.10852	1.00448
490	2.89682	4	2.98305			0.00214		--		789	0.86887	1.09204	0.98998
491	2.91556	3.94182	2.94035			-1.45912e-15		--		790	0.85672	1.07607	0.97601
492	2.91595	3.88202	2.98767			--		--		791	0.84396	1.06054	0.96256
493	2.91556	3.82222	2.99921			--		--		792	0.83263	1.04536	0.94962
494	2.92169	3.92081	3.09499			--		--		793	0.8223	1.03054	0.93714
495	2.92838	3.8901	3.0846			--		--		794	0.81233	1.01616	0.92508
496	2.93986	3.83838	3.07883			--		--		795	0.80425	1.00245	0.91339
497	2.94043	3.87717	3.16423			--		--		796	0.79125	0.98971	0.90201
498	2.94522	3.90626	3.2			--		--		797	0.7827	0.97838	0.89088
499	2.95	3.82222	3.19654			--		--		798	0.77326	0.96896	0.87996
500	2.93642	3.81576	3.19654			--		--		799	0.76057	0.96198	0.86918
501	2.94541	3.75919	3.16769			--		--		800	0.75026	0.95793	0.85853
502	2.92915	3.7705	3.13653			--		--
503	2.92226	3.76727	3.13768					--
504	2.9081	3.77535	3.16307					--
505	2.90351	3.80445	3.15269					--
506	2.90351	3.79636	3.12153					--
507	2.89108	3.7899	3.06729					--
508	2.88151	3.77697	3.09383					--
509	2.87156	3.80929	3.12037					--
510	2.85817	3.75273	3.05229					--
511	2.84268	3.70909	2.96574					--
512	2.81704	3.7301	2.94843					--
513	2.80939	3.76081	3.01652					--
514	2.77763	3.76889	2.98074					--
515	2.75219	3.7899	2.9115					--
516	2.73688	3.75111	2.89419					--
517	2.71163	3.7996	2.81918					--
518	2.68905	3.78182	2.84573					--
519	2.66877	3.70909	2.81688					--
520	2.64103	3.54909	2.80187					--
521	2.61196	3.56848	2.76726					--
522	2.57427	3.49414	2.74648					--
523	2.54041	3.46667	2.68071					--
524	2.52376	3.38747	2.66224					--
525	2.49698	3.31313	2.6784					--
526	2.47211	3.41657	2.66109					--
527	2.44781	3.33253	2.65878					--
528	2.43959	3.30182	2.61955					--
529	2.41491	3.33253	2.5907					--
530	2.38812	3.30182	2.56531					--
531	2.36306	3.3099	2.48107					--
532	2.33341	3.23232	2.45453
533	2.316	3.21131	2.43145
534	2.28175	3.22101	2.41067
535	2.24694	3.18061	2.40029
536	2.22149	3.08687	2.41298
537	2.19088	3.01253	2.38759
538	2.15358	3.05455	2.3449
539	2.1222	2.92202	2.28374
540	2.09771	2.82667	2.18334
541	2.07495	2.75556	2.14064
542	2.03286	2.75071	2.14295
543	2.00436	2.74747	2.11756
544	1.97011	2.67475	2.09102
545	1.93816	2.66667	2.08179
546	1.89416	2.62465	2.0864
547	1.84786	2.6198	2.05178
548	1.81419	2.48242	2.03563
549	1.77115	2.33697	1.96985
550	1.72504	2.32566	1.88907
551	1.68161	2.25455	1.81406
552	1.63666	2.17212	1.78521
553	1.58443	2.13172	1.74713
554	1.53985	2.07838	1.66405
555	1.49011	2.02505	1.65366
556	1.43808	1.95879	1.60635
557	1.38451	1.90222	1.59135
558	1.33037	1.84081	1.49903
559	1.28828	1.74384	1.47941
560	1.24218	1.72283	1.39055
561	1.19071	1.59354	1.3467
562	1.14576	1.58061	1.30285
563	1.10099	1.51596	1.21284
564	1.06674	1.41737	1.18976
565	1.02963	1.36727	1.08359
566	0.98066	1.27677	1.07667
567	0.94411	1.28	1.0132
568	0.89858	1.3301	0.91396
569	0.85994	1.32525	0.91396
570	0.82818	1.36242	0.83318
571	0.78131	1.27192	0.86087
572	0.74554	1.28	0.87357
573	0.71244	1.16687	0.85395
574	0.68699	1.1701	0.80087
575	0.66633	1.09091	0.71893
576	0.63649	1.01495	0.70393
577	0.60339	0.95515	0.68662
578	0.57125	0.85333	0.637
579	0.55518	0.85818	0.54814
580	0.52878	0.82909	0.53891
581	0.48574	0.78061	0.55737
582	0.45953	0.76444	0.5516
583	0.43695	0.73212	0.48583
584	0.40959	0.70141	0.48237
585	0.38434	0.68202	0.51583
586	0.36942	0.60929	0.48006
587	0.35756	0.51071	0.44775
588	0.34359	0.49293	0.42697
589	0.33211	0.49131	0.40389
590	0.32064	0.49131	0.40043
591	0.31509	0.51232	0.33581
592	0.28543	0.55434	0.31735
593	0.27874	0.48646	0.30234
594	0.25693	0.53172	0.2308
595	0.2399	0.4396	0.27234
596	0.23359	0.39273	0.27811
597	0.21446	0.36848	0.29196
598	0.21121	0.36525	0.34273
599	0.20528	0.38788	0.35658
600	0.20279	0.40242	0.38082
601	0.20279	0.40727	0.43967
602	0.19475	0.39273	0.39235
603	0.20145	0.38949	0.39351
604	0.19628	0.31515	0.32312
605	0.19609	0.36525	0.28388
606	0.18863	0.35071	0.23426
607	0.18079	0.33131	0.20772
608	0.1739	0.39919	0.17425
609	0.16663	0.39758	0.2031
610	0.15783	0.40727	0.22964
611	0.15554	0.42505	0.17079
612	0.15018	0.37657	0.24464
613	0.15018	0.32323	0.16964
614	0.15037	0.29737	0.21003
615	0.15209	0.39273	0.17079
616	0.15802	0.31354	0.16733
617	0.14559	0.33455	0.17541
618	0.14367	0.26182	0.25272
619	0.132	0.27475	0.24003
620	0.13162	0.32162	0.25965
621	0.13047	0.29414	0.24926
622	0.13086	0.35071	0.28734
623	0.13927	0.32323	0.22387
624	0.14138	0.29414	0.21349
625	0.14233	0.31515	0.12809
626	0.14731	0.28929	0.15348
627	0.14482	0.28929	0.13963
628	0.14195	0.25051	0.11309
629	0.13813	0.27313	0.14425
630	0.13353	0.23111	0.15694
631	0.13392	0.22949	0.16848
632	0.13908	0.25859	0.18118
633	0.14693	0.20687	0.18579
634	0.1475	0.2198	0.15117
635	0.1452	0.1503	0.17194
636	0.13908	0.16808	0.16156
637	0.13564	0.20848	0.12809
638	0.12206	0.15515	0.12463
639	0.10446	0.16	0.10963
640	0.09814	0.1196	0.10155
641	0.11115	0.15515	0.20079
642	0.11593	0.17131	0.19502
643	0.10637	0.19071	0.1581
644	0.11651	0.26182	0.18925
645	0.11211	0.14222	0.18233
646	0.12378	0.26505	0.13963
647	0.11804	0.19232	0.12232
648	0.11593	0.19556	0.0727
649	0.1255	0.16162	0.13271
650	0.12818	0.20848	0.14194
651	0.12339	0.2101	0.12694
652	0.11976	0.27313	0.13502
653	0.11479	0.27636	0.15233
654	0.11345	0.30869	0.22849
655	0.10407	0.31192	0.2458
656	0.10503	0.26828	0.24118
657	0.09738	0.23434	0.24695
658	0.08437	0.15838	0.22618
659	0.09891	0.17616	0.21118
660	0.08724	0.19556	0.13732
661	0.08666	0.14545	0.08193
662	0.08456	0.11636	0.02885
663	0.08666	0.10667	-0.04039
664	0.09432	0.1503	-0.04847
665	0.10484	0.28121	-0.02308
666	0.10943	0.32808	0.03693
667	0.1123	0.41859	0.05193
668	0.13009	0.50909	0.01269
669	0.11995	0.5204	0.14771
670	0.13373	0.40889	0.13271
671	0.11842	0.38465	0.14194
672	0.12053	0.33131	0.07616
673	0.12014	0.38141	0.09809
674	0.12913	0.36202	0.14425
675	0.11842	0.34909	0.09578
676	0.13009	0.54141	0.17079
677	0.12512	0.54626	0.19387
678	0.11708	0.47354	0.18464
679	0.10465	0.3798	0.25618
680	0.09527	0.40081	0.25965
681	0.0903	0.50101	0.2158
682	0.09298	0.39434	0.16387
683	0.08762	0.40566	0.06232
684	0.08743	0.36848	0.03347
685	0.09221	0.3103	-0.01962
686	0.10579	0.44606	-0.07155
687	0.1144	0.38788	0.02308
688	0.10886	0.43313	0.09001
689	0.12397	0.3604	0.13848
690	0.12684	0.30869	0.18579
691	0.14444	0.4202	0.29888
692	0.13487	0.48485	0.33696
693	0.11192	0.30222	0.37966
694	0.11746	0.30061	0.34504
695	0.10006	0.24727	0.36466
696	0.09317	0.34909	0.23887
697	0.09432	0.30384	0.2458
698	0.09202	0.17778	0.24695
699	0.09661	0.22626	0.26542
700	0.10828	0.29253	0.25965

## Sheet: Figure 3
Figure 3 (left)								Figure 3 (center)							Figure 3 (right)
	1 in CH3CN	1 in CH3CN Fitting	1 in CH2Cl2	1 in CH2Cl2 Fitting	IRF				2 in CH3CN	2 in CH3CN Fitting	2 in CH2Cl2	2 in CH2Cl2 Fitting	IRF			3 in CH3CN	3 in CH3CN Fit	3 in CH2Cl2	3 in CH2Cl2 Fit	IRF
t (ns)	I (a.u.)	I (a.u.)	I (a.u.)	I (a.u.)	I (a.u.)			t (ns)	I (a.u.)	I (a.u.)	I (a.u.)	I (a.u.)	I (a.u.)		t (ns)	I (a.u.)	I (a.u.)	I (a.u.)	I (a.u.)	I (a.u.)
0.02744	1.09861	0.27631	0	0.69091	2.3979			0.02744	0.69315	1.57672	1.38629	1.85773	2.3979		0.02744	0	0.4997	0	1.38028	2.3979
0.08231	0	0.43003	0.69315	0.80828	3.13549			0.08231	1.60944	1.61238	1.09861	1.88022	3.13549		0.08231	1.09861	0.54168	0	1.54016	3.13549
0.13718	0.69315	0.52077	0.69315	0.88031	2.83321			0.13718	2.30259	1.58794	1.79176	1.93248	2.83321		0.13718	0	0.68677	1.82916	1.77732	2.83321
0.19205	0.69315	0.63605	0.69315	1.02205	2.70805			0.19205	2.07944	1.61384	2.30259	2.03047	2.70805		0.19205	0	0.75751	1.30312	1.99984	2.70805
0.24692	1.38629	0.78396	0	1.18064	3.4012			0.24692	2.07944	1.73023	1.79176	2.14283	3.4012		0.24692	0.69315	0.77795	2.16443	2.34669	3.4012
0.30179	1.79176	1.09332	1.60944	1.35115	3.8712			0.30179	2.89037	1.91127	2.56495	2.24927	3.8712		0.30179	0.69315	0.92543	2.71695	2.83921	3.8712
0.35666	1.94591	1.34718	1.38629	1.58379	3.66356			0.35666	2.70805	2.2256	2.56495	2.39361	3.66356		0.35666	1.09861	1.08212	3.57826	3.33784	3.66356
0.41153	1.38629	1.4939	1.94591	1.82856	4.17439			0.41153	3.17805	2.56794	2.83321	2.62199	4.17439		0.41153	1.79176	1.35167	3.96634	3.83815	4.17439
0.4664	2.48491	1.71462	1.79176	2.06008	4.39445			0.4664	3.3673	2.95282	3.29584	2.82869	4.39445		0.4664	2.48491	1.62455	4.53106	4.31746	4.39445
0.52127	2.30259	2.04	1.94591	2.32736	4.79579			0.52127	3.66356	3.27013	2.99573	3.09855	4.79579		0.52127	2.19722	1.98798	4.86025	4.78959	4.79579
0.57614	2.83321	2.29295	2.30259	2.60309	5.14749			0.57614	3.68888	3.60223	3.43399	3.40955	5.14749		0.57614	2.30259	2.30031	5.33936	5.20823	5.14749
0.63101	2.56495	2.54909	3.04452	2.85045	5.46383			0.63101	4.17439	3.9231	3.63759	3.68038	5.46383		0.63101	3.13549	2.62606	5.66204	5.60649	5.46383
0.68588	3.13549	2.82661	2.99573	3.0863	5.70378			0.68588	4.48864	4.27283	4.09434	3.94639	5.70378		0.68588	3.29584	2.93854	5.97962	5.97856	5.70378
0.74075	3.49651	3.12613	3.52636	3.38172	5.96615			0.74075	4.7362	4.61856	4.44265	4.22047	5.96615		0.74075	3.29584	3.26508	6.36777	6.29507	5.96615
0.79562	3.78419	3.44932	3.93183	3.68612	6.18002			0.79562	5.04343	4.90385	4.61512	4.47563	6.18002		0.79562	3.49651	3.61436	6.58288	6.59042	6.18002
0.85049	4.09434	3.7766	3.73767	3.95008	6.3613			0.85049	5.20949	5.15369	4.47734	4.73811	6.3613		0.85049	3.95124	3.93741	6.82621	6.83957	6.3613
0.90536	4.17439	4.08763	4.51086	4.21498	6.60394			0.90536	5.57595	5.41993	5.18739	4.9843	6.60394		0.90536	4.20469	4.2076	7.06647	7.05823	6.60394
0.96023	4.7362	4.38382	4.57471	4.47163	6.77878			0.96023	5.72031	5.65428	5.09987	5.22145	6.77878		0.96023	4.44265	4.48185	7.26884	7.2449	6.77878
1.0151	5.04986	4.66319	4.74493	4.7207	6.93245			1.0151	5.7301	5.84601	5.53733	5.43689	6.93245		1.0151	4.77068	4.75182	7.41609	7.40765	6.93245
1.06996	5.10595	4.92098	5.11799	4.96123	7.17012			1.06996	6.03309	6.04623	5.65249	5.63519	7.17012		1.06996	5.02388	4.97663	7.54705	7.53711	7.17012
1.12483	5.51745	5.17007	5.26786	5.19188	7.30115			1.12483	6.21661	6.24428	5.76519	5.81893	7.30115		1.12483	5.20401	5.19239	7.61956	7.65477	7.30115
1.1797	5.6058	5.40769	5.42053	5.42026	7.39203			1.1797	6.41346	6.42283	6.02587	6.00664	7.39203		1.1797	5.52545	5.40842	7.75779	7.74936	7.39203
1.23457	5.79909	5.62833	5.66643	5.63196	7.52078			1.23457	6.65801	6.5853	6.28413	6.1827	7.52078		1.23457	5.59471	5.61307	7.83913	7.82176	7.52078
1.28944	6.01372	5.84618	5.85507	5.82864	7.62071			1.28944	6.73815	6.74081	6.34739	6.34068	7.62071		1.28944	5.70378	5.79934	7.88343	7.88016	7.62071
1.34431	6.14419	6.05402	6.01372	6.01289	7.73849			1.34431	6.82002	6.88259	6.49979	6.50117	7.73849		1.34431	5.97635	5.97877	7.93349	7.92145	7.73849
1.39918	6.24028	6.24152	6.20859	6.18613	7.76345			1.39918	7.02198	7.02081	6.6958	6.63922	7.76345		1.39918	6.1506	6.14451	7.97267	7.94825	7.76345
1.45405	6.52942	6.41533	6.35437	6.34847	7.834			1.45405	7.11883	7.14757	6.74993	6.77172	7.834		1.45405	6.2691	6.30371	7.947	7.96087	7.834
1.50892	6.64509	6.57806	6.49828	6.49892	7.85205			1.50892	7.25559	7.2604	6.88755	6.8949	7.85205		1.50892	6.39693	6.45547	7.99519	7.9611	7.85205
1.56379	6.66823	6.73206	6.64898	6.64066	7.89058			1.56379	7.30452	7.36651	6.98379	7.00895	7.89058		1.56379	6.56244	6.59494	7.95438	7.94825	7.89058
1.61866	6.80683	6.87137	6.80351	6.77242	7.87778			1.61866	7.45414	7.46647	7.09008	7.11169	7.87778		1.61866	6.63332	6.72556	7.93267	7.92302	7.87778
1.67353	6.97728	6.99784	6.8773	6.89517	7.96242			1.67353	7.52618	7.55629	7.2145	7.21036	7.96242		1.67353	6.81344	6.84975	7.91129	7.89144	7.96242
1.7284	7.08924	7.11236	7.03351	7.01005	7.91972			1.7284	7.59488	7.63259	7.29234	7.30474	7.91972		1.7284	6.96508	6.96669	7.86001	7.85035	7.91972
1.78327	7.1624	7.21616	7.08506	7.11621	7.9363			1.78327	7.69348	7.69842	7.37713	7.38569	7.9363		1.78327	7.06902	7.07362	7.81801	7.80179	7.9363
1.83814	7.30047	7.30873	7.1624	7.21339	7.92117			1.83814	7.73061	7.75846	7.4313	7.46331	7.92117		1.83814	7.14677	7.17063	7.74497	7.74866	7.92117
1.89301	7.33433	7.39609	7.26123	7.30324	7.9266			1.89301	7.79152	7.81102	7.52887	7.5343	7.9266		1.89301	7.25912	7.26035	7.73046	7.69236	7.9266
1.94788	7.3994	7.4753	7.41638	7.38585	7.90507			1.94788	7.85127	7.85306	7.6039	7.59707	7.90507		1.94788	7.33954	7.34466	7.66685	7.63192	7.90507
2.00275	7.49942	7.54605	7.44015	7.46043	7.88608			2.00275	7.87778	7.89221	7.65017	7.65105	7.88608		2.00275	7.43838	7.41989	7.57869	7.56914	7.88608
2.05762	7.58984	7.61025	7.55119	7.53001	7.83834			2.05762	7.93128	7.923	7.65634	7.70232	7.83834		2.05762	7.50769	7.49009	7.50604	7.50568	7.83834
2.11249	7.62021	7.66876	7.59035	7.5948	7.80832			2.11249	7.96207	7.94379	7.745	7.7487	7.80832		2.11249	7.54645	7.55513	7.42799	7.43968	7.80832
2.16736	7.66809	7.72181	7.61776	7.65106	7.75319			2.16736	7.97728	7.96196	7.78531	7.79088	7.75319		2.16736	7.56372	7.61224	7.38385	7.37375	7.75319
2.22223	7.73587	7.76941	7.69758	7.70171	7.72709			2.22223	8.00236	7.97704	7.83281	7.82724	7.72709		2.22223	7.67089	7.66427	7.33408	7.30696	7.72709
2.2771	7.78156	7.81126	7.77863	7.74849	7.61431			2.2771	7.99834	7.98662	7.86596	7.85864	7.61431		2.2771	7.72002	7.71292	7.25515	7.24058	7.61431
2.33197	7.78489	7.84803	7.80098	7.79087	7.55486			2.33197	8.00136	7.99132	7.8625	7.88633	7.55486		2.33197	7.7878	7.7569	7.18307	7.17486	7.55486
2.38684	7.85205	7.87995	7.85709	7.82871	7.41276			2.38684	7.97591	7.98836	7.92769	7.90875	7.41276		2.38684	7.79235	7.79708	7.11136	7.10911	7.41276
2.44171	7.87891	7.90799	7.86825	7.86186	7.3696			2.44171	7.97968	7.97974	7.92443	7.92648	7.3696		2.44171	7.84149	7.832	7.05309	7.044	7.3696
2.49658	7.90765	7.93074	7.83241	7.89112	7.27031			2.49658	7.97488	7.96203	7.93272	7.93964	7.27031		2.49658	7.88683	7.86282	6.94793	6.97875	7.27031
2.55145	7.94378	7.94862	7.90949	7.91614	7.10085			2.55145	7.94874	7.93835	7.95788	7.95064	7.10085		2.55145	7.93164	7.88844	6.94037	6.91383	7.10085
2.60632	7.95332	7.96138	7.91498	7.93639	6.9921			2.60632	7.94839	7.90983	7.97728	7.95593	6.9921		2.60632	7.91169	7.90924	6.86877	6.84988	6.9921
2.66119	7.9899	7.97045	7.96555	7.9527	6.8773			2.66119	7.88946	7.87501	7.94272	7.95984	6.8773		2.66119	7.98071	7.92652	6.84644	6.78782	6.8773
2.71606	7.9865	7.97666	7.9505	7.96496	6.83518			2.71606	7.87284	7.83653	7.97625	7.96055	6.83518		2.71606	7.93595	7.93957	6.76136	6.72517	6.83518
2.77093	7.97831	7.97845	7.9652	7.97286	6.65415			2.77093	7.82325	7.7914	7.96797	7.95889	6.65415		2.77093	7.95997	7.94961	6.67325	6.66347	6.65415
2.8258	7.99328	7.97659	7.998	7.97809	6.43455			2.8258	7.73936	7.74383	7.98173	7.95324	6.43455		2.8258	7.97934	7.95604	6.57084	6.60233	6.43455
2.88066	8.00236	7.97212	7.9882	7.98071	6.3081			2.88066	7.70165	7.69597	7.98105	7.94684	6.3081		2.88066	7.98514	7.95913	6.51833	6.54338	6.3081
2.93553	7.96867	7.96617	7.97488	7.98064	6.15698			2.93553	7.67601	7.641	7.9505	7.93628	6.15698		2.93553	7.95683	7.96101	6.43212	6.48394	6.15698
2.9904	7.98002	7.95796	7.94556	7.97832	5.95842			2.9904	7.58579	7.58526	7.92949	7.92402	5.95842		2.9904	7.96832	7.95956	6.44011	6.42647	5.95842
3.04527	7.97109	7.94647	7.96659	7.97387	5.83188			3.04527	7.48381	7.52308	7.94839	7.91012	5.83188		3.04527	7.96901	7.9562	6.42608	6.36888	5.83188
3.10014	7.96763	7.93272	7.95262	7.96652	5.71043			3.10014	7.44717	7.45145	7.87816	7.89424	5.71043		3.10014	7.99531	7.9506	6.3136	6.31262	5.71043
3.15501	7.93595	7.91741	7.94803	7.95697	5.65249			3.15501	7.38399	7.37338	7.89208	7.87682	5.65249		3.15501	7.94662	7.94184	6.28471	6.25813	5.65249
3.20988	7.88646	7.90035	7.9645	7.94551	5.45104			3.20988	7.28482	7.29435	7.85941	7.8582	5.45104		3.20988	7.96555	7.92996	6.2191	6.20381	5.45104
3.26475	7.89469	7.88197	7.88833	7.93231	5.30827			3.26475	7.19744	7.21437	7.8536	7.83843	5.30827		3.26475	7.94023	7.9164	6.16204	6.15181	5.30827
3.31962	7.87017	7.86273	7.90949	7.91769	5.17048			3.31962	7.10168	7.13456	7.81278	7.81719	5.17048		3.31962	7.93128	7.90132	6.02865	6.09976	5.17048
3.37449	7.88983	7.84298	7.9047	7.90176	5.07517			3.37449	7.05618	7.05068	7.80139	7.7953	5.07517		3.37449	7.90986	7.88541	6.03938	6.04984	5.07517
3.42936	7.86519	7.82243	7.86749	7.88453	4.94164			3.42936	6.98472	6.9666	7.7562	7.77237	4.94164		3.42936	7.88571	7.86788	6.0348	6.00188	4.94164
3.48423	7.83755	7.80097	7.88118	7.86592	4.89035			3.48423	6.86276	6.87872	7.73412	7.74892	4.89035		3.48423	7.89283	7.84933	5.93132	5.95328	4.89035
3.5391	7.80262	7.77889	7.83834	7.84673	4.77068			3.5391	6.73815	6.78757	7.7021	7.72551	4.77068		3.5391	7.82445	7.8296	5.88938	5.90527	4.77068
3.59397	7.75105	7.75636	7.85903	7.8272	4.55388			3.59397	6.71174	6.69921	7.71691	7.70183	4.55388		3.59397	7.83082	7.80849	5.85108	5.85745	4.55388
3.64884	7.75705	7.73343	7.80873	7.80711	4.40672			3.64884	6.53814	6.61385	7.66341	7.67754	4.40672		3.64884	7.79688	7.78658	5.79747	5.81068	4.40672
3.70371	7.73979	7.71024	7.81561	7.78669	4.47734			3.70371	6.58893	6.52578	7.67694	7.65369	4.47734		3.70371	7.73849	7.76454	5.82848	5.76501	4.47734
3.75858	7.66622	7.6868	7.77989	7.76589	4.33073			3.75858	6.42325	6.44009	7.60539	7.62931	4.33073		3.75858	7.73936	7.74157	5.77956	5.72306	4.33073
3.81345	7.7021	7.66285	7.73105	7.74458	4.00733			3.81345	6.286	6.35162	7.59136	7.60495	4.00733		3.81345	7.71557	7.7182	5.6823	5.68127	4.00733
3.86832	7.643	7.63845	7.74197	7.72292	4.30407			3.86832	6.28227	6.26154	7.56786	7.58076	4.30407		3.86832	7.68432	7.69416	5.59849	5.63711	4.30407
3.92319	7.62657	7.61405	7.68616	7.701	4.15888			3.92319	6.20254	6.17305	7.50549	7.55671	4.15888		3.92319	7.66247	7.66937	5.69117	5.59714	4.15888
3.97806	7.5994	7.58957	7.66622	7.67906	4.00733			3.97806	5.99894	6.09027	7.50714	7.53258	4.00733		3.97806	7.64635	7.64406	5.61538	5.55997	4.00733
4.03293	7.54856	7.56458	7.67555	7.65698	4.11087			4.03293	5.89164	6.01099	7.47136	7.50843	4.11087		4.03293	7.66716	7.61855	5.59605	5.522	4.11087
4.0878	7.56631	7.53972	7.65586	7.63466	3.73767			4.0878	5.86647	5.92751	7.45991	7.48394	3.73767		4.0878	7.57147	7.5931	5.57131	5.48297	3.73767
4.14267	7.56993	7.51499	7.61727	7.61219	3.8712			4.14267	5.76205	5.84593	7.42952	7.46012	3.8712		4.14267	7.58477	7.56705	5.38629	5.44522	3.8712
4.19754	7.47307	7.48997	7.53956	7.5896	3.29584			4.19754	5.78074	5.76852	7.46164	7.43673	3.29584		4.19754	7.49499	7.54058	5.36156	5.40777	3.29584
4.25241	7.43367	7.465	7.5999	7.56706	3.58352			4.25241	5.73979	5.69751	7.42178	7.41314	3.58352		4.25241	7.52564	7.51394	5.31004	5.37129	3.58352
4.30728	7.46623	7.43975	7.57968	7.54454	3.43399			4.30728	5.70378	5.63445	7.37023	7.38968	3.43399		4.30728	7.49832	7.48721	5.30005	5.33421	3.43399
4.36215	7.41878	7.41438	7.53155	7.52192	3.2581			4.36215	5.58725	5.57029	7.40306	7.36648	3.2581		4.36215	7.44366	7.46069	5.31004	5.29924	3.2581
4.41702	7.42536	7.38867	7.52618	7.49921	3.2581			4.41702	5.50126	5.5061	7.31588	7.34348	3.2581		4.41702	7.44892	7.43405	5.12398	5.26613	3.2581
4.47189	7.37776	7.36285	7.446	7.47646	3.13549			4.47189	5.55683	5.44512	7.33498	7.32045	3.13549		4.47189	7.37023	7.40702	5.34256	5.23176	3.13549
4.52676	7.31588	7.33709	7.43838	7.45374	3.2581			4.52676	5.53733	5.37899	7.25205	7.2977	3.2581		4.52676	7.33889	7.38001	5.28658	5.20092	3.2581
4.58163	7.28139	7.31115	7.40245	7.43107	3.2581			4.58163	5.20949	5.31922	7.28139	7.27525	3.2581		4.58163	7.30988	7.35256	5.14393	5.16824	3.2581
4.63649	7.27031	7.28514	7.43662	7.40835	3.29584			4.63649	5.26269	5.26928	7.21964	7.25295	3.29584		4.63649	7.31389	7.32487	5.09945	5.13773	3.29584
4.69136	7.2717	7.25908	7.42655	7.38556	3.29584			4.69136	5.32301	5.21972	7.24423	7.23044	3.29584		4.69136	7.25205	7.29753	5.14393	5.1066	3.29584
4.74623	7.29302	7.23307	7.36391	7.36276	2.48491			4.74623	5.28827	5.18211	7.23921	7.20789	2.48491		4.74623	7.22111	7.27001	5.03961	5.07621	2.48491
4.8011	7.26263	7.20714	7.37713	7.33987	3.3322			4.8011	5.16479	5.14603	7.21598	7.18557	3.3322		4.8011	7.22694	7.24271	5.1518	5.04605	3.3322
4.85597	7.20192	7.18127	7.29166	7.31687	3.17805			4.85597	5.09987	5.10501	7.14362	7.1637	3.17805		4.85597	7.18463	7.21569	5.07001	5.01442	3.17805
4.91084	7.18159	7.15544	7.34278	7.2939	2.77259			4.91084	5.09375	5.07032	7.16858	7.14187	2.77259		4.91084	7.23056	7.18821	4.98042	4.98516	2.77259
4.96571	7.16007	7.1292	7.30519	7.27101	2.77259			4.96571	5.23111	5.02535	7.11802	7.12075	2.77259		4.96571	7.18766	7.16101	4.96621	4.9579	2.77259
5.02058	7.06219	7.10314	7.29845	7.24809	2.70805			5.02058	5.03044	4.98692	7.11151	7.09928	2.70805		5.02058	7.10003	7.13331	4.98042	4.93075	2.70805
5.07545	7.08924	7.07733	7.22621	7.22512	3.17805			5.07545	4.94164	4.94935	7.06048	7.07776	3.17805		5.07545	7.09589	7.10559	4.84409	4.90235	3.17805
5.13032	7.03791	7.0512	7.23346	7.20204	2.56495			5.13032	4.76217	4.91105	7.04491	7.05633	2.56495		5.13032	7.07581	7.07788	4.81091	4.87517	2.56495
5.18519	7.03351	7.02491	7.20042	7.17903	2.63906			5.18519	5.18739	4.87491	6.98657	7.03524	2.63906		5.18519	7.01481	7.05007	4.8549	4.84799	2.63906
5.24006	6.9976	6.9986	7.14677	7.15612	3.17805			5.24006	5.04986	4.84288	7.06476	7.01451	3.17805		5.24006	7.0282	7.02215	5.03075	4.82207	3.17805
5.29493	6.9344	6.97259	7.13569	7.13333	3.09104			5.29493	4.82831	4.81345	6.99393	6.99361	3.09104		5.29493	7.01031	6.99434	4.73474	4.79747	3.09104
5.3498	6.97541	6.94645	7.09589	7.11034	2.94444			5.3498	4.72739	4.79383	6.97354	6.97309	2.94444		5.3498	7.00941	6.96646	4.78813	4.77344	2.94444
5.40467	6.91672	6.92007	7.07581	7.0873	2.3979			5.40467	4.85203	4.77057	6.97821	6.9526	2.3979		5.40467	6.87833	6.93889	4.89692	4.74917	2.3979
5.45954	6.88141	6.89412	7.02554	7.06457	2.89037			5.45954	4.62497	4.74013	6.97541	6.93231	2.89037		5.45954	6.85118	6.91146	4.86025	4.72613	2.89037
5.51441	6.84375	6.86839	7.09257	7.0417	2.48491			5.51441	4.89035	4.71524	6.92363	6.91223	2.48491		5.51441	6.84588	6.88363	4.79387	4.70078	2.48491
5.56928	6.83303	6.84251	7.04141	7.01876	2.77259			5.56928	4.69135	4.69356	6.90575	6.8921	2.77259		5.56928	6.76619	6.85583	4.78813	4.6771	2.77259
5.62415	6.81235	6.81625	7.01481	6.99598	1.79176			5.62415	4.82831	4.67486	6.90675	6.8719	1.79176		5.62415	6.77878	6.82813	4.74082	4.65394	1.79176
5.67902	6.83841	6.79006	6.91274	6.97313	2.70805			5.67902	4.52179	4.65595	6.82979	6.85195	2.70805		5.67902	6.77878	6.80057	4.69738	4.63039	2.70805
5.73389	6.72022	6.76384	6.95368	6.95024	2.56495			5.73389	4.76217	4.63567	6.88141	6.83207	2.56495		5.73389	6.64249	6.77306	4.45203	4.6067	2.56495
5.78876	6.64639	6.73764	6.96602	6.9273	1.94591			5.78876	4.49981	4.61187	6.75577	6.81236	1.94591		5.78876	6.72022	6.74552	4.39246	4.58343	1.94591
5.84363	6.68835	6.71113	6.88244	6.90442	2.94444			5.84363	4.72739	4.586	6.79347	6.79257	2.94444		5.84363	6.71052	6.71793	4.66507	4.56112	2.94444
5.8985	6.66696	6.68472	6.87213	6.88161	2.77259			5.8985	4.61512	4.57144	6.75809	6.77346	2.77259		5.8985	6.63463	6.69	4.46837	4.54107	2.77259
5.95337	6.70564	6.65854	6.89366	6.85882	2.83321			5.95337	4.60517	4.55828	6.78559	6.75413	2.83321		5.95337	6.65929	6.66238	4.46837	4.51893	2.83321
6.00824	6.63857	6.632	6.82979	6.83621	3.13549			6.00824	4.61512	4.5392	6.76388	6.73525	3.13549		6.00824	6.63595	6.63515	4.5461	4.49704	3.13549
6.06311	6.58479	6.60588	6.8222	6.81379	2.77259			6.06311	4.51086	4.52516	6.74876	6.71609	2.77259		6.06311	6.59987	6.60764	4.44374	4.47549	2.77259
6.11798	6.58893	6.58005	6.85435	6.79136	2.63906			6.11798	4.52179	4.50947	6.67456	6.69727	2.63906		6.11798	6.54103	6.58031	4.35665	4.45489	2.63906
6.17285	6.58064	6.5542	6.73934	6.76913	2.70805			6.17285	4.44265	4.49674	6.7093	6.67886	2.70805		6.17285	6.51767	6.553	4.52345	4.43398	2.70805
6.22772	6.53088	6.52874	6.79571	6.74699	2.89037			6.22772	4.56435	4.48856	6.69827	6.65996	2.89037		6.22772	6.47697	6.52571	4.46024	4.41398	2.89037
6.28259	6.51026	6.50316	6.68711	6.72453	2.83321			6.28259	4.56435	4.47511	6.65028	6.64103	2.83321		6.28259	6.41182	6.49878	4.51578	4.39427	2.83321
6.33746	6.45205	6.47722	6.74052	6.702	2.99573			6.33746	4.39445	4.4607	6.64898	6.62275	2.99573		6.33746	6.38856	6.47178	4.43539	4.37412	2.99573
6.39232	6.40688	6.45128	6.65673	6.67943	2.89037			6.39232	4.23411	4.44467	6.58203	6.60406	2.89037		6.39232	6.41673	6.44475	4.35665	4.35419	2.89037
6.44719	6.38519	6.4256	6.65673	6.65689	2.83321			6.44719	4.36945	4.42608	6.56808	6.58616	2.83321		6.44719	6.3699	6.41769	4.30987	4.3345	2.83321
6.50206	6.41673	6.40001	6.69208	6.63472	2.3979			6.50206	4.36945	4.4046	6.54103	6.56787	2.3979		6.50206	6.37332	6.39063	4.33821	4.31504	2.3979
6.55693	6.36475	6.3746	6.62007	6.6124	2.48491			6.55693	4.31749	4.38927	6.50129	6.5497	2.48491		6.55693	6.42649	6.3633	4.36573	4.2958	2.48491
6.6118	6.33505	6.34924	6.51767	6.59007	2.83321			6.6118	4.29046	4.3689	6.55962	6.53178	2.83321		6.6118	6.41999	6.33622	4.36573	4.27751	2.83321
6.66667	6.39526	6.32376	6.57228	6.56815	2.94444			6.66667	4.51086	4.34622	6.50279	6.51347	2.94444		6.66667	6.29527	6.30919	4.17609	4.25865	2.94444
6.72154	6.23832	6.29786	6.44095	6.5463	2.56495			6.72154	4.41884	4.32994	6.57508	6.49571	2.56495		6.72154	6.25767	6.28174	4.24021	4.24072	2.56495
6.77641	6.24028	6.27176	6.50728	6.52416	2.3979			6.77641	4.43082	4.30503	6.43455	6.47762	2.3979		6.77641	6.18621	6.2548	4.37472	4.22217	2.3979
6.83128	6.21661	6.24609	6.42325	6.50193	2.48491			6.83128	4.21951	4.29434	6.45205	6.45975	2.48491		6.83128	6.20254	6.22737	4.38363	4.20588	2.48491
6.88615	6.14204	6.22087	6.50728	6.47976	2.3979			6.88615	4.26268	4.28666	6.51471	6.4419	2.3979		6.88615	6.19032	6.20029	4.29049	4.1876	2.3979
6.94102	6.18002	6.19533	6.44889	6.45766	2.63906			6.94102	4.33073	4.26878	6.40853	6.42435	2.63906		6.94102	6.16542	6.17379	4.25048	4.16936	2.63906
6.99589	6.23832	6.16935	6.43294	6.43568	1.94591			6.99589	4.14313	4.246	6.39526	6.40655	1.94591		6.99589	6.24028	6.14706	4.31941	4.15126	1.94591
7.05076	6.07535	6.14337	6.42811	6.41334	2.3979			7.05076	4.31749	4.22178	6.39693	6.38874	2.3979		7.05076	6.09131	6.11996	4.10728	4.13331	2.3979
7.10563	6.09807	6.11738	6.32436	6.39092	0.69315			7.10563	4.26268	4.19399	6.41673	6.37034	0.69315		7.10563	5.97635	6.09281	4.00692	4.11548	0.69315
7.1605	6.11147	6.09161	6.35957	6.3686	2.3979			7.1605	4.11087	4.17045	6.34564	6.35225	2.3979		7.1605	6.06611	6.06537	4.15371	4.09778	2.3979
7.21537	6.02102	6.06545	6.35784	6.34643	1.79176			7.21537	4.15888	4.14983	6.38519	6.33399	1.79176		7.21537	6.00635	6.03796	4.16497	4.08019	1.79176
7.27024	6.01616	6.03923	6.37502	6.32403	1.79176			7.27024	4.04305	4.13508	6.34914	6.31611	1.79176		7.27024	6.07074	6.01073	4.03303	4.06272	1.79176
7.32511	5.96871	6.01273	6.31355	6.30173	1.79176			7.32511	4.00733	4.1239	6.30445	6.29846	1.79176		7.32511	6.01859	5.98356	4.22982	4.04535	1.79176
7.37998	5.86363	5.98642	6.31355	6.27948	2.3979			7.37998	3.95124	4.10007	6.36303	6.28096	2.3979		7.37998	5.9162	5.95712	4.10728	4.02905	2.3979
7.43485	5.98141	5.96004	6.18415	6.25707	0			7.43485	4.06044	4.08749	6.32436	6.26274	0		7.43485	6.05209	5.92937	3.92392	4.01186	0
7.48972	5.87493	5.93333	6.22851	6.23502	1.79176			7.48972	3.89182	4.06199	6.25958	6.24501	1.79176		7.48972	5.93489	5.90254	3.89455	3.99572	1.79176
7.54459	5.8999	5.90663	6.20859	6.21296	2.19722			7.54459	3.98898	4.03609	6.21461	6.22723	2.19722		7.54459	5.80814	5.87551	3.87951	3.97864	2.19722
7.59946	5.81413	5.88046	6.16961	6.19051	1.60944			7.59946	3.91202	4.01653	6.22456	6.20912	1.60944		7.59946	5.79606	5.84768	4.05844	3.96265	1.60944
7.65433	5.8861	5.85404	6.19236	6.1679	1.79176			7.65433	3.8712	3.99297	6.17587	6.19143	1.79176		7.65433	5.79606	5.82047	3.87951	3.94674	1.79176
7.7092	5.79301	5.82728	6.17794	6.14547	1.38629			7.7092	3.82864	3.96913	6.10925	6.17387	1.38629		7.7092	5.79606	5.79325	3.76689	3.92978	1.38629
7.76407	5.79909	5.80094	6.07074	6.12308	--			7.76407	3.91202	3.94346	6.18621	6.15588	--		7.76407	5.63479	5.76599	3.65831	3.91284	--
7.81894	5.80814	5.7744	6.14847	6.1007	1.94591			7.81894	4.07754	3.92137	6.14419	6.13776	1.94591		7.81894	5.70378	5.73846	3.81682	3.89598	1.94591
7.87381	5.64191	5.74766	6.03548	6.07823	1.09861			7.87381	4.07754	3.90323	6.16752	6.11966	1.09861		7.87381	5.72031	5.71041	4.08318	3.87919	1.09861
7.92868	5.63121	5.72088	6.08222	6.05562	1.38629			7.92868	4.02535	3.88008	6.14204	6.10229	1.38629		7.92868	5.56834	5.68316	3.84868	3.86247	1.38629
7.98355	5.57215	5.69402	5.93225	6.03311	1.09861			7.98355	3.80666	3.85728	6.0845	6.08484	1.09861		7.98355	5.57595	5.6559	3.83289	3.84581	1.09861
8.03842	5.63835	5.66742	6.10032	6.01061	0.69315			8.03842	3.85015	3.83529	6.07993	6.06725	0.69315		8.03842	5.52545	5.62791	3.90935	3.82921	0.69315
8.09329	5.60947	5.64075	5.92426	5.98807	1.38629			8.09329	3.95124	3.814	6.11147	6.04932	1.38629		8.09329	5.54126	5.60008	3.90935	3.81267	1.38629
8.14815	5.71043	5.6139	5.99146	5.96553	0			8.14815	3.78419	3.79479	6.21261	6.03135	0		8.14815	5.54908	5.57253	3.74965	3.79744	0
8.20302	5.54126	5.58705	5.95584	5.94338	1.09861			8.20302	3.95124	3.77776	6.06611	6.01365	1.09861		8.20302	5.60947	5.54471	3.95241	3.781	1.09861
8.25789	5.68698	5.5602	5.94803	5.92157	1.38629			8.25789	3.3322	3.76017	6.03548	5.99603	1.38629		8.25789	5.54126	5.51751	3.46755	3.76454	1.38629
8.31276	5.52146	5.53335	5.92693	5.89967	0.69315			8.31276	3.68888	3.74621	6.06611	5.97819	0.69315		8.31276	5.51343	5.49001	3.74965	3.74813	0.69315
8.36763	5.47227	5.50651	5.8522	5.87723	1.38629			8.36763	3.73767	3.72545	5.92158	5.96033	1.38629		8.36763	5.48064	5.46312	3.51341	3.73178	1.38629
8.4225	5.49306	5.47967	5.78996	5.85462	1.38629			8.4225	3.7612	3.70525	5.80513	5.9429	1.38629		8.4225	5.43808	5.43552	3.80047	3.71547	1.38629
8.47737	5.48064	5.45283	5.8861	5.83188	1.94591			8.47737	3.66356	3.68552	5.88888	5.92516	1.94591		8.47737	5.2832	5.40785	3.71417	3.69921	1.94591
8.53224	5.45104	5.42599	5.72031	5.80896	1.60944			8.53224	3.4012	3.6662	5.88053	5.90738	1.60944		8.53224	5.33272	5.37982	3.76689	3.68299	1.60944
8.58711	5.50939	5.39916	5.84354	5.78631	0			8.58711	3.71357	3.64753	5.9162	5.88962	0		8.58711	5.32301	5.35168	3.59892	3.66681	0
8.64198	5.36129	5.37233	5.67675	5.7637	1.38629			8.64198	3.3322	3.62949	5.79301	5.87189	1.38629		8.64198	5.35659	5.32421	3.53553	3.65213	1.38629
8.69685	5.4161	5.34586	5.67675	5.74082	0.69315			8.69685	3.49651	3.61099	5.86363	5.85418	0.69315		8.69685	5.18739	5.29719	3.39426	3.63601	0.69315
8.75172	5.2832	5.31929	5.70711	5.71829	1.38629			8.75172	3.73767	3.59274	5.86647	5.8365	1.38629		8.75172	5.1985	5.26935	3.69592	3.61986	1.38629
8.80659	5.34233	5.29246	5.72031	5.69594	1.09861			8.80659	3.63759	3.57471	5.78074	5.81884	1.09861		8.80659	5.23111	5.24122	3.76689	3.60528	1.09861
8.86146	5.31321	5.26565	5.72359	5.67309	1.09861			8.86146	3.3322	3.55688	5.77765	5.8012	1.09861		8.86146	5.26786	5.2131	3.59892	3.58919	1.09861
8.91633	5.31812	5.23883	5.71373	5.65015	0.69315			8.91633	3.85015	3.53923	5.826	5.78358	0.69315		8.91633	5.33272	5.18499	3.74965	3.57306	0.69315
8.9712	5.17615	5.21202	5.56834	5.62706	0.69315			8.9712	3.68888	3.52172	5.84354	5.76599	0.69315		8.9712	5.29832	5.15688	3.28672	3.55697	0.69315
9.02607	5.04986	5.18521	5.59842	5.60386	0			9.02607	3.68888	3.50436	5.78383	5.74841	0		9.02607	5.01728	5.12877	3.63893	3.54092	0
9.08094	5.1358	5.1584	5.62402	5.58067	0.69315			9.08094	3.21888	3.48712	5.66988	5.73086	0.69315		9.08094	5.0626	5.10068	3.44375	3.52491	0.69315
9.13581	5.14749	5.1316	5.54908	5.55779	0.69315			9.13581	3.2581	3.46999	5.7301	5.71332	0.69315		9.13581	5.1299	5.07259	3.63893	3.50893	0.69315
9.19068	5.20949	5.1048	5.57973	5.53498	0			9.19068	3.49651	3.45297	5.65948	5.69581	0		9.19068	4.98361	5.04449	3.46755	3.49299	0
9.24555	5.0876	5.078	5.51745	5.51179	0.69315			9.24555	3.55535	3.43603	5.58725	5.67831	0.69315		9.24555	5.09987	5.0164	3.49076	3.47709	0.69315
9.30042	5.10595	5.05121	5.42053	5.48868	1.09861			9.30042	3.2581	3.41919	5.52545	5.66083	1.09861		9.30042	5.11799	4.98864	3.51341	3.46122	1.09861
9.35529	4.94164	5.02442	5.41165	5.46568	0			9.35529	3.3322	3.40242	5.6204	5.64337	0		9.35529	5.03695	4.96066	3.16526	3.4472	0
9.41016	5.01728	4.99764	5.34233	5.44283	--			9.41016	3.21888	3.38574	5.6058	5.62593	--		9.41016	4.8828	4.93259	3.44375	3.43137	--
9.46503	4.97673	4.97086	5.44242	5.41999	0.69315			9.46503	3.2581	3.36912	5.64897	5.60851	0.69315		9.46503	5.07517	4.90452	3.34203	3.41548	0.69315
9.5199	5.04343	4.94409	5.32301	5.39697	0.69315			9.5199	3.46574	3.35257	5.62402	5.5911	0.69315		9.5199	5.0626	4.87646	3.25779	3.39962	0.69315
9.57477	4.95583	4.91731	5.35659	5.37393	0			9.57477	3.3322	3.33609	5.54908	5.57371	0		9.57477	4.91998	4.84878	3.46755	3.38381	0
9.62964	4.96981	4.89055	5.39816	5.35092	0.69315			9.62964	3.4012	3.31967	5.54908	5.55633	0.69315		9.62964	4.86753	4.82084	3.31478	3.36802	0.69315
9.68451	4.85981	4.86379	5.35659	5.32776	0			9.68451	3.3673	3.30332	5.50533	5.53897	0		9.68451	4.89035	4.7928	3.44375	3.35227	0
9.73938	4.89784	4.83703	5.27811	5.30483	1.38629			9.73938	3.13549	3.28702	5.44674	5.52163	1.38629		9.73938	4.89035	4.76477	3.36851	3.33655	1.38629
9.79425	4.85203	4.81028	5.25227	5.28206	1.09861			9.79425	3.3322	3.27078	5.59842	5.5043	1.09861		9.79425	4.85981	4.73674	3.25779	3.32086	1.09861
9.84912	4.74493	4.78353	5.30827	5.25909	0.69315			9.84912	3.29584	3.25461	5.48894	5.48699	0.69315		9.84912	4.81218	4.70874	3.55714	3.3052	0.69315
9.90399	4.85203	4.75679	5.18178	5.23587	1.09861			9.90399	2.83321	3.23849	5.45532	5.4697	1.09861		9.90399	4.68213	4.68074	3.19713	3.28957	1.09861
9.95885	4.8828	4.73005	5.25227	5.21273	1.38629			9.95885	3.29584	3.22243	5.46806	5.45241	1.38629		9.95885	4.74493	4.65273	3.31478	3.27397	1.38629
10.0137	4.77912	4.70332	5.17615	5.1897	--			10.0137	3.29584	3.20642	5.52943	5.43515	--		10.0137	4.46591	4.62474	2.94736	3.2584	--
10.0686	4.60517	4.67659	5.22036	5.16698	0			10.0686	3.4012	3.19048	5.36129	5.4179	0		10.0686	4.76217	4.59675	3.22795	3.24286	0
10.1235	4.76217	4.64987	5.19296	5.14423	--			10.1235	3.09104	3.17459	5.35659	5.40066	--		10.1235	4.49981	4.56877	3.09809	3.22734	--
10.1783	4.66344	4.62316	5.03695	5.12102	--			10.1783	3.13549	3.15876	5.45959	5.38343	--		10.1783	4.48864	4.5408	3.19713	3.21185	--
10.2332	4.54329	4.59645	5.07517	5.09782	--			10.2332	3.49651	3.14298	5.26786	5.36623	--		10.2332	4.46591	4.51283	3.16526	3.19638	--
10.2881	4.56435	4.56974	5.02388	5.07463	1.94591			10.2881	2.94444	3.12727	5.41165	5.34903	1.94591		10.2881	4.74493	4.48488	3.28672	3.18094	1.94591
10.3429	4.46591	4.54305	5.04343	5.05143	0			10.3429	3.04452	3.11161	5.2832	5.33185	0		10.3429	4.2485	4.45693	3.16526	3.16798	0
10.3978	4.65396	4.51636	4.94876	5.02834	0.69315			10.3978	2.89037	3.09601	5.3033	5.31468	0.69315		10.3978	4.46591	4.429	3.02574	3.15256	0.69315
10.4527	4.43082	4.48967	4.85203	5.00526	--			10.4527	3.13549	3.08048	5.37528	5.29753	--		10.4527	4.64439	4.40166	3.44375	3.13705	--
10.5076	4.44265	4.46386	5.09987	4.98208	--			10.5076	2.56495	3.065	5.3799	5.28039	--		10.5076	4.5326	4.37392	2.86185	3.12157	--
10.5624	4.46591	4.43781	4.86753	4.9589	0.69315			10.5624	2.94444	3.04958	5.36129	5.26326	0.69315		10.5624	4.49981	4.34601	3.34203	3.10613	0.69315
10.6173	4.38203	4.41114	5.0626	4.93572	1.38629			10.6173	3.17805	3.03422	5.20401	5.24615	1.38629		10.6173	4.36945	4.31812	3.16526	3.09072	1.38629
10.6722	4.34381	4.38449	4.8752	4.91266	0.69315			10.6722	2.63906	3.01892	5.32301	5.22905	0.69315		10.6722	4.31749	4.29023	3.22795	3.07534	0.69315
10.727	4.67283	4.35784	5.0626	4.88962	0.69315			10.727	3.46574	3.00369	5.11199	5.21197	0.69315		10.727	4.55388	4.26236	3.28672	3.06	0.69315
10.7819	4.2485	4.3312	4.94876	4.86645	0			10.7819	3.09104	2.98852	5.21494	5.19489	0		10.7819	4.38203	4.2345	2.81599	3.04747	0
10.8368	4.29046	4.30457	4.91998	4.84341	0			10.8368	3.09104	2.97341	5.20949	5.17783	0		10.8368	4.18965	4.20665	3.28672	3.03497	0
10.8916	4.44265	4.27794	4.91265	4.82038	0.69315			10.8916	3.13549	2.95836	4.99721	5.16079	0.69315		10.8916	4.14313	4.17882	3.16526	3.01951	0.69315
10.9465	4.11087	4.25133	4.72739	4.79723	0.69315			10.9465	2.99573	2.94338	5.1358	5.14376	0.69315		10.9465	4.15888	4.15099	2.86185	3.00396	0.69315
11.0014	4.04305	4.22472	4.64439	4.77444	1.09861			11.0014	2.77259	2.92847	5.01064	5.12674	1.09861		11.0014	3.91202	4.12318	2.94736	2.98846	1.09861
11.0563	4.07754	4.19812	4.79579	4.7517	1.09861			11.0563	3.21888	2.91362	5.07517	5.10973	1.09861		11.0563	4.36945	4.09538	2.98737	2.973	1.09861
11.1111	4.07754	4.17153	4.82028	4.72856	--			11.1111	2.70805	2.89884	5.11199	5.09274	--		11.1111	4.11087	4.0676	3.16526	2.96065	--
11.166	4.07754	4.14495	4.89784	4.70542	0			11.166	2.89037	2.88412	5.01728	5.07576	0		11.166	3.97029	4.03983	2.71695	2.94525	0
11.2209	4.07754	4.11838	4.85203	4.68229	0.69315			11.2209	3.04452	2.86947	5.01064	5.0588	0.69315		11.2209	4.09434	4.01208	2.86185	2.92975	0.69315
11.2757	4.38203	4.09182	4.59512	4.65917	0			11.2757	2.3979	2.85489	4.92725	5.04185	0		11.2757	3.7612	3.98433	3.19713	2.91431	0
11.3306	3.91202	4.06527	4.59512	4.63605	0.69315			11.3306	2.77259	2.84038	4.95583	5.02491	0.69315		11.3306	4.14313	3.95661	2.71695	2.89892	0.69315
11.3855	4.07754	4.03873	4.62497	4.61293	0.69315			11.3855	2.83321	2.82594	5.04986	5.00799	0.69315		11.3855	3.89182	3.9289	2.76777	2.88358	0.69315
11.4403	4.07754	4.0122	4.59512	4.58982	1.09861			11.4403	3.21888	2.81157	4.94164	4.99108	1.09861		11.4403	4.12713	3.90121	2.54557	2.87166	1.09861
11.4952	4.06044	3.98569	4.65396	4.56671	1.60944			11.4952	2.19722	2.79727	4.77068	4.97419	1.60944		11.4952	4.17439	3.87353	2.90558	2.85638	1.60944
11.5501	3.97029	3.95918	4.49981	4.54377	0.69315			11.5501	2.94444	2.78304	4.91998	4.9573	0.69315		11.5501	3.95124	3.84587	2.90558	2.84444	0.69315
11.605	3.82864	3.93268	4.76217	4.52131	0			11.605	3.29584	2.76888	4.8752	4.94044	0		11.605	3.8712	3.81823	2.86185	2.82906	0
11.6598	3.91202	3.9062	4.59512	4.49875	1.38629			11.6598	2.94444	2.7548	4.76217	4.92358	1.38629		11.6598	3.98898	3.7906	2.54557	2.81358	1.38629
11.7147	3.97029	3.87973	4.54329	4.47566	1.09861			11.7147	2.77259	2.74079	4.91265	4.90675	1.09861		11.7147	3.89182	3.763	2.71695	2.79816	1.09861
11.7696	3.89182	3.85327	4.48864	4.45276	0.69315			11.7696	2.83321	2.72686	4.96284	4.88992	0.69315		11.7696	3.82864	3.73541	2.54557	2.78281	0.69315
11.8244	3.66356	3.82682	4.51086	4.42988	1.38629			11.8244	2.94444	2.713	4.78749	4.87311	1.38629		11.8244	3.66356	3.70784	2.86185	2.76752	1.38629
11.8793	3.58352	3.80039	4.26268	4.40682	0.69315			11.8793	2.48491	2.69921	4.70953	4.85632	0.69315		11.8793	3.8712	3.68029	2.81599	2.7523	0.69315
11.9342	3.4012	3.77397	4.31749	4.38376	1.38629			11.9342	2.30259	2.6855	4.77912	4.83954	1.38629		11.9342	3.89182	3.65276	3.06261	2.73714	1.38629
11.989	3.82864	3.74756	4.49981	4.36071	0.69315			11.989	2.99573	2.67187	4.63473	4.82277	0.69315		11.989	3.66356	3.62526	2.60623	2.72596	0.69315
12.0439	3.93183	3.72117	4.2485	4.33766	0			12.0439	2.70805	2.65832	4.77068	4.80602	0		12.0439	3.17805	3.59777	2.66322	2.71087	0
12.0988	3.91202	3.69479	4.57471	4.31462	0.69315			12.0988	2.77259	2.64484	4.78749	4.78929	0.69315		12.0988	3.66356	3.57031	3.06261	2.69564	0.69315
12.1536	3.4012	3.66843	4.45435	4.29158	--			12.1536	2.48491	2.63144	4.82028	4.77257	--		12.1536	3.66356	3.54287	2.86185	2.68048	--
12.2085	3.2581	3.64208	4.49981	4.26856	--			12.2085	2.89037	2.61812	4.7362	4.75586	--		12.2085	3.4012	3.51545	2.60623	2.66539	--
12.2634	3.78419	3.61575	4.51086	4.24554	0			12.2634	2.48491	2.60489	4.77912	4.73917	0		12.2634	3.43399	3.48806	2.94736	2.6546	0
12.3183	3.78419	3.58943	4.09434	4.22253	0			12.3183	1.60944	2.59173	4.65396	4.7225	0		12.3183	3.58352	3.46069	2.66322	2.63958	0
12.3731	4.04305	3.56313	4.38203	4.19952	--			12.3731	2.70805	2.57865	4.66344	4.70584	--		12.3731	3.52636	3.43335	2.41105	2.62442	--
12.428	3.43399	3.53685	4.14313	4.17653	0			12.428	2.63906	2.56565	4.70048	4.6892	0		12.428	3.63759	3.40604	2.48071	2.60933	0
12.4829	3.63759	3.51059	4.02535	4.15354	--			12.4829	2.63906	2.55274	4.80402	4.67258	--		12.4829	3.7612	3.37875	2.41105	2.59432	--
12.5377	3.04452	3.48434	4.09434	4.13056	0.69315			12.5377	2.70805	2.53991	4.61512	4.65597	0.69315		12.5377	3.46574	3.35148	2.16443	2.57938	0.69315
12.5926	3.58352	3.45811	4.14313	4.10758	--			12.5926	2.07944	2.52716	4.59512	4.63938	--		12.5926	3.46574	3.32425	2.90558	2.56451	--
12.6475	3.2581	3.4319	4.00733	4.08462	--			12.6475	2.30259	2.51449	4.39445	4.62281	--		12.6475	3.3322	3.29705	2.66322	2.54971	--
12.7023	3.52636	3.40571	3.85015	4.06167	0.69315			12.7023	2.77259	2.50191	4.43082	4.60625	0.69315		12.7023	3.09104	3.26987	3.02574	2.53497	0.69315
12.7572	3.2581	3.37954	3.85015	4.03872	--			12.7572	2.89037	2.48942	4.67283	4.58971	--		12.7572	3.43399	3.24273	2.48071	2.52029	--
12.8121	3.21888	3.35339	4.18965	4.01578	--			12.8121	2.30259	2.47701	4.48864	4.57319	--		12.8121	3.2581	3.21561	2.48071	2.50568	--
12.8669	3.3322	3.32726	4.04305	3.99285	0			12.8669	2.3979	2.46468	4.52179	4.55669	0		12.8669	2.89037	3.18853	1.95468	2.49113	0
12.9218	3.04452	3.30115	4.11087	3.96993	0.69315			12.9218	2.70805	2.45244	4.39445	4.5402	0.69315		12.9218	3.09104	3.16148	2.33581	2.47663	0.69315
12.9767	3.21888	3.27506	3.85015	3.94702	--			12.9767	2.56495	2.44029	4.40672	4.52374	--		12.9767	3.09104	3.13447	2.33581	2.4622	--
13.0316	3.17805	3.249	4.12713	3.92412	0			13.0316	1.38629	2.42822	4.47734	4.50729	0		13.0316	3.43399	3.10749	2.60623	2.44782	0
13.0864	3.13549	3.22296	3.63759	3.90124	1.38629			13.0864	2.19722	2.41624	4.33073	4.49086	1.38629		13.0864	3.13549	3.08054	2.48071	2.4335	1.38629
13.1413	2.63906	3.19694	3.73767	3.87836	1.09861			13.1413	2.3979	2.40435	4.36945	4.47445	1.09861		13.1413	3.46574	3.05364	2.60623	2.43338	1.09861
13.1962	3.09104	3.17095	3.7612	3.85549	0			13.1962	2.48491	2.39255	4.36945	4.45806	0		13.1962	3.2581	3.02677	1.51287	2.41898	0
13.251	3.04452	3.14498	3.82864	3.83263	0			13.251	2.56495	2.38083	4.44265	4.44169	0		13.251	3.4012	2.99993	2.48071	2.40395	0
13.3059	3.04452	3.11903	3.78419	3.80978	0.69315			13.3059	2.30259	2.36921	4.49981	4.42533	0.69315		13.3059	3.3673	2.97314	2.33581	2.38902	0.69315
13.3608	3.4012	3.09312	3.8712	3.78695	0			13.3608	2.48491	2.35767	4.46591	4.409	0		13.3608	2.77259	2.94639	2.60623	2.37989	0
13.4156	3.55535	3.06723	3.63759	3.76412	--			13.4156	2.77259	2.34622	4.51086	4.39269	--		13.4156	3.04452	2.91968	2.60623	2.3651	--
13.4705	3.21888	3.04136	3.85015	3.74131	--			13.4705	2.07944	2.33487	4.23411	4.3764	--		13.4705	2.99573	2.89301	2.41105	2.35013	--
13.5254	2.70805	3.01553	3.68888	3.71851	0.69315			13.5254	1.94591	2.3236	4.46591	4.36013	0.69315		13.5254	3.21888	2.86638	2.60623	2.33528	0.69315
13.5802	3.04452	2.98972	3.93183	3.69572	--			13.5802	2.3979	2.31242	4.31749	4.34388	--		13.5802	3.13549	2.83981	2.54557	2.32053	--
13.6351	3.55535	2.96394	3.49651	3.67295	--			13.6351	2.30259	2.30134	4.35671	4.32766	--		13.6351	3.17805	2.81327	1.95468	2.3059	--
13.69	2.99573	2.9382	3.61092	3.65018	--			13.69	2.48491	2.29034	4.29046	4.31145	--		13.69	3.3322	2.78678	2.06539	2.29757	--
13.7449	3.09104	2.91248	3.97029	3.62855	1.09861			13.7449	2.30259	2.27944	4.38203	4.29527	1.09861		13.7449	2.77259	2.76034	2.16443	2.28306	1.09861
13.7997	3.04452	2.8868	3.52636	3.60709	0.69315			13.7997	2.56495	2.26863	4.00733	4.27911	0.69315		13.7997	2.94444	2.73396	2.60623	2.26834	0.69315
13.8546	2.99573	2.86114	3.61092	3.58437	0			13.8546	2.3979	2.25791	4.26268	4.26297	0		13.8546	2.83321	2.70762	2.25402	2.25375	0
13.9095	3.21888	2.83553	3.66356	3.56166	0.69315			13.9095	2.30259	2.24728	4.20469	4.24685	0.69315		13.9095	2.77259	2.68133	1.68425	2.23926	0.69315
13.9643	2.77259	2.80994	3.71357	3.53896	0.69315			13.9643	1.79176	2.23674	4.35671	4.23076	0.69315		13.9643	2.94444	2.65509	2.41105	2.22489	0.69315
14.0192	3.04452	2.78439	3.71357	3.51628	0			14.0192	2.48491	2.2263	4.15888	4.21469	0		14.0192	2.83321	2.62891	2.60623	2.21062	0
14.0741	2.89037	2.75888	3.71357	3.49362	0			14.0741	2.63906	2.21595	4.23411	4.19865	0		14.0741	2.94444	2.60279	2.54557	2.19645	0
14.1289	2.70805	2.7334	3.85015	3.47097	--			14.1289	2.07944	2.20569	4.30407	4.18263	--		14.1289	2.89037	2.57672	1.95468	2.18238	--
14.1838	2.70805	2.70796	3.7612	3.4488	0.69315			14.1838	2.07944	2.19552	4.38203	4.16663	0.69315		14.1838	2.99573	2.55071	2.16443	2.1684	0.69315
14.2387	2.83321	2.68256	3.73767	3.42721	0.69315			14.2387	2.30259	2.18545	4.23411	4.15066	0.69315		14.2387	2.94444	2.52477	2.16443	2.15452	0.69315
14.2936	2.70805	2.6572	3.4012	3.40516	0			14.2936	2.77259	2.17547	4.20469	4.13472	0		14.2936	2.56495	2.49888	2.48071	2.14073	0
14.3484	2.63906	2.63188	3.2581	3.38257	0			14.3484	2.56495	2.16558	4.09434	4.1188	0		14.3484	2.89037	2.47305	2.54557	2.12703	0
14.4033	2.19722	2.6066	3.78419	3.36	0.69315			14.4033	2.3979	2.15579	4.04305	4.10291	0.69315		14.4033	2.83321	2.44729	2.41105	2.11341	0.69315
14.4582	3.13549	2.58137	3.21888	3.33745	0.69315			14.4582	2.48491	2.14608	4.20469	4.08704	0.69315		14.4582	2.89037	2.4216	2.41105	2.09987	0.69315
14.513	2.77259	2.55617	3.43399	3.31491	--			14.513	2.70805	2.13648	4.06044	4.0712	--		14.513	2.56495	2.39597	2.16443	2.08642	--
14.5679	2.3979	2.53102	3.17805	3.2924	1.09861			14.5679	2.70805	2.12696	3.95124	4.05539	1.09861		14.5679	2.07944	2.37041	2.25402	2.07305	1.09861
14.6228	2.99573	2.50592	3.3673	3.2699	0			14.6228	1.79176	2.11754	3.89182	4.0396	0		14.6228	2.30259	2.34492	1.95468	2.05975	0
14.6776	2.30259	2.48086	3.58352	3.24742	0			14.6776	2.07944	2.10821	4.00733	4.02385	0		14.6776	2.19722	2.31951	2.33581	2.04653	0
14.7325	2.63906	2.45585	3.3673	3.22496	0			14.7325	2.3979	2.09897	3.95124	4.00812	0		14.7325	2.63906	2.29416	1.68425	2.03338	0
14.7874	2.19722	2.43089	3.09104	3.20252	--			14.7874	2.07944	2.08982	3.82864	3.99242	--		14.7874	2.56495	2.2689	2.06539	2.02031	--
14.8423	2.89037	2.40598	3.2581	3.1801	0			14.8423	2.07944	2.08077	3.95124	3.97675	0		14.8423	2.19722	2.24371	2.48071	2.00731	0
14.8971	2.3979	2.38112	2.94444	3.15771	--			14.8971	1.79176	2.07181	4.09434	3.9611	--		14.8971	2.07944	2.21859	2.16443	1.99439	--
14.952	2.56495	2.35631	2.89037	3.13533	0.69315			14.952	2.30259	2.06295	4.15888	3.94549	0.69315		14.952	2.63906	2.19356	2.41105	1.98153	0.69315
15.0069	2.56495	2.33156	3.29584	3.11297	1.09861			15.0069	1.60944	2.05417	4.02535	3.92991	1.09861		15.0069	2.07944	2.16861	2.33581	1.96874	1.09861
15.0617	2.19722	2.30686	2.83321	3.09064	0			15.0617	1.94591	2.04549	4.02535	3.91436	0		15.0617	2.48491	2.14375	2.06539	1.95602	0
15.1166	2.77259	2.28222	2.89037	3.06833	0			15.1166	2.48491	2.0369	4.07754	3.89884	0		15.1166	2.48491	2.11897	2.06539	1.94338	0
15.1715	1.79176	2.25763	2.83321	3.04604	1.38629			15.1715	1.38629	2.0284	4.06044	3.88335	1.38629		15.1715	2.07944	2.09428	1.51287	1.93079	1.38629
15.2263	2.19722	2.2331	3.21888	3.02378	0			15.2263	1.94591	2.01999	3.93183	3.86789	0		15.2263	2.19722	2.06968	2.60623	1.91828	0
15.2812	2.63906	2.20863	2.56495	3.00154	0.69315			15.2812	1.94591	2.01168	3.61092	3.85247	0.69315		15.2812	2.19722	2.04517	2.16443	1.90583	0.69315
15.3361	2.3979	2.18422	2.83321	2.97932	0.69315			15.3361	2.19722	2.00345	3.68888	3.83708	0.69315		15.3361	2.07944	2.02075	1.0327	1.89345	0.69315
15.391	1.79176	2.15988	3.09104	2.95713	0			15.391	2.07944	1.99532	3.98898	3.82172	0		15.391	2.3979	1.99643	2.06539	1.88113	0
15.4458	2.07944	2.1356	2.94444	2.93497	0.69315			15.4458	2.19722	1.98728	3.4012	3.80639	0.69315		15.4458	1.60944	1.9722	2.54557	1.86888	0.69315
15.5007	2.3979	2.11138	3.13549	2.91283	0.69315			15.5007	2.07944	1.97932	3.68888	3.7911	0.69315		15.5007	2.3979	1.94808	2.16443	1.8567	0.69315
15.5556	1.94591	2.08723	2.3979	2.89154	1.09861			15.5556	2.56495	1.97146	3.68888	3.77584	1.09861		15.5556	2.56495	1.92406	1.51287	1.84458	1.09861
15.6104	2.30259	2.06315	3.3322	2.8704	--			15.6104	2.19722	1.96369	4.15888	3.76062	--		15.6104	2.07944	1.90014	1.51287	1.84262	--
15.6653	1.94591	2.03914	2.48491	2.85076	0.69315			15.6653	2.56495	1.956	3.68888	3.74543	0.69315		15.6653	2.19722	1.87632	1.82916	1.83047	0.69315
15.7202	1.60944	2.01519	2.77259	2.83151	0.69315			15.7202	2.63906	1.94841	3.46574	3.73028	0.69315		15.7202	2.56495	1.85261	1.68425	1.8179	0.69315
15.775	2.30259	1.99132	2.89037	2.80951	1.09861			15.775	2.48491	1.9409	3.80666	3.71517	1.09861		15.775	2.3979	1.82902	1.82916	1.80544	1.09861
15.8299	2.30259	1.96753	3.04452	2.78844	1.09861			15.8299	2.07944	1.93348	3.66356	3.70009	1.09861		15.8299	2.07944	1.80553	1.82916	1.79308	1.09861
15.8848	1.94591	1.94381	2.89037	2.76753	0			15.8848	2.19722	1.92615	3.78419	3.68505	0		15.8848	1.94591	1.78216	1.68425	1.78083	0
15.9397	2.30259	1.92017	2.99573	2.74561	0.69315			15.9397	2.07944	1.91891	3.7612	3.67005	0.69315		15.9397	1.79176	1.7589	1.95468	1.76867	0.69315
15.9945	1.94591	1.8966	2.63906	2.72373	0			15.9945	2.19722	1.91175	3.66356	3.65508	0		15.9945	2.3979	1.73576	1.51287	1.75661	0
16.0494	2.07944	1.87312	1.94591	2.70187	--			16.0494	2.07944	1.90468	3.55535	3.64016	--		16.0494	1.60944	1.71274	2.16443	1.74465	--
16.1043	2.48491	1.84972	2.56495	2.68004	1.38629			16.1043	2.63906	1.8977	3.43399	3.62527	1.38629		16.1043	1.09861	1.68985	1.95468	1.73278	1.38629
16.1591	1.09861	1.8264	2.3979	2.65825	0			16.1591	2.48491	1.8908	3.43399	3.61042	0		16.1591	1.38629	1.66707	1.51287	1.721	0
16.214	1.94591	1.80317	2.89037	2.63649	--			16.214	2.48491	1.88399	3.61092	3.59561	--		16.214	1.94591	1.64443	1.51287	1.70931	--
16.2689	1.79176	1.78002	2.48491	2.61477	--			16.2689	1.38629	1.87726	3.49651	3.58085	--		16.2689	1.79176	1.62191	2.06539	1.69771	--
16.3237	2.56495	1.75696	2.56495	2.59308	0.69315			16.3237	2.3979	1.87062	3.68888	3.56612	0.69315		16.3237	1.94591	1.59953	1.30312	1.6862	0.69315
16.3786	2.3979	1.73399	2.63906	2.57143	1.09861			16.3786	2.30259	1.86406	3.73767	3.55143	1.09861		16.3786	0.69315	1.57727	1.68425	1.67477	1.09861
16.4335	1.79176	1.71112	2.70805	2.54982	--			16.4335	1.79176	1.85758	3.63759	3.53679	--		16.4335	1.38629	1.55516	1.95468	1.66343	--
16.4884	1.38629	1.68834	2.3979	2.52824	0			16.4884	1.94591	1.85119	3.3322	3.52219	0		16.4884	2.19722	1.53318	2.33581	1.65217	0
16.5432	1.94591	1.66565	2.30259	2.5067	1.09861			16.5432	2.63906	1.84488	3.17805	3.50763	1.09861		16.5432	1.79176	1.51134	2.06539	1.64099	1.09861
16.5981	1.79176	1.64306	2.30259	2.4852	0			16.5981	2.30259	1.83865	3.52636	3.49312	0		16.5981	1.38629	1.48964	2.06539	1.6299	0
16.653	2.3979	1.62057	2.63906	2.46374	1.09861			16.653	2.19722	1.8325	3.13549	3.47865	1.09861		16.653	2.19722	1.46808	1.68425	1.61888	1.09861
16.7078	2.07944	1.59818	2.07944	2.44233	1.09861			16.7078	2.07944	1.82643	3.2581	3.46422	1.09861		16.7078	1.60944	1.44667	2.06539	1.60794	1.09861
16.7627	1.60944	1.57589	2.3979	2.42095	0.69315			16.7627	2.56495	1.82044	3.58352	3.44984	0.69315		16.7627	2.07944	1.42541	1.68425	1.61004	0.69315
16.8176	1.38629	1.55371	2.19722	2.39961	--			16.8176	2.19722	1.81453	3.3673	3.43551	--		16.8176	1.38629	1.4043	1.51287	1.59904	--
16.8724	1.79176	1.53164	1.94591	2.37969	--			16.8724	1.94591	1.8087	3.63759	3.42122	--		16.8724	0.69315	1.38334	1.68425	1.5875	--
16.9273	2.3979	1.50967	2.30259	2.36001	1.09861			16.9273	2.30259	1.80295	3.29584	3.40697	1.09861		16.9273	2.30259	1.36254	1.82916	1.58934	1.09861
16.9822	1.94591	1.48781	2.3979	2.3388	0.69315			16.9822	2.30259	1.79728	3.73767	3.39278	0.69315		16.9822	2.07944	1.34189	2.48071	1.57785	0.69315
17.037	1.79176	1.46607	2.48491	2.31764	0			17.037	2.48491	1.79168	3.61092	3.37863	0		17.037	2.30259	1.32141	1.30312	1.56585	0
17.0919	1.94591	1.44443	2.48491	2.29652	0.69315			17.0919	1.38629	1.78616	3.52636	3.36453	0.69315		17.0919	1.38629	1.30108	1.30312	1.55402	0.69315
17.1468	1.09861	1.42292	1.94591	2.27545	--			17.1468	1.79176	1.78071	3.61092	3.35048	--		17.1468	1.79176	1.28091	2.16443	1.54237	--
17.2017	1.38629	1.40152	2.56495	2.25443	0			17.2017	1.60944	1.77534	3.43399	3.33648	0		17.2017	1.60944	1.26091	1.51287	1.53089	0
17.2565	1.94591	1.38024	2.19722	2.23345	0			17.2565	2.19722	1.77004	3.3322	3.32252	0		17.2565	1.94591	1.24108	1.30312	1.51956	0
17.3114	1.38629	1.35908	2.19722	2.21414	1.09861			17.3114	1.79176	1.76482	3.3322	3.30862	1.09861		17.3114	2.19722	1.22142	1.95468	1.50838	1.09861
17.3663	2.30259	1.33805	2.19722	2.19977	1.38629			17.3663	2.19722	1.75967	3.52636	3.29477	1.38629		17.3663	1.09861	1.20192	2.48071	1.49736	1.38629
17.4211	1.09861	1.31714	1.79176	2.18426	--			17.4211	2.3979	1.75459	3.73767	3.28096	--		17.4211	1.38629	1.1826	2.16443	1.48647	--
17.476	1.60944	1.29636	2.19722	2.16346	0.69315			17.476	2.19722	1.74959	3.3322	3.26721	0.69315		17.476	1.79176	1.16345	1.95468	1.49046	0.69315
17.5309	1.09861	1.2757	2.30259	2.14271	0			17.5309	1.38629	1.74466	3.43399	3.25352	0		17.5309	1.09861	1.14448	1.68425	1.47959	0
17.5857	1.38629	1.25518	1.94591	2.12202	0			17.5857	1.94591	1.73979	3.09104	3.23987	0		17.5857	1.94591	1.12568	1.82916	1.46815	0
17.6406	1.79176	1.23479	2.19722	2.10138	1.79176			17.6406	1.38629	1.735	3.58352	3.22628	1.79176		17.6406	1.60944	1.10707	1.0327	1.4569	1.79176
17.6955	0.69315	1.21453	2.3979	2.0808	0			17.6955	2.30259	1.73027	3.17805	3.21274	0		17.6955	1.38629	1.08863	1.51287	1.44584	0
17.7504	1.79176	1.19441	2.3979	2.06027	0.69315			17.7504	1.09861	1.72562	3.17805	3.19925	0.69315		17.7504	1.60944	1.07038	2.16443	1.43494	0.69315
17.8052	1.60944	1.17443	2.3979	2.0398	0.69315			17.8052	2.19722	1.72103	3.09104	3.18582	0.69315		17.8052	1.38629	1.05231	1.95468	1.42422	0.69315
17.8601	2.07944	1.1663	2.3979	2.01939	0			17.8601	1.79176	1.71651	3.46574	3.17245	0		17.8601	0.69315	1.03443	1.51287	1.41366	0
17.915	0.69315	1.15479	1.60944	1.99904	0.69315			17.915	1.94591	1.71205	3.2581	3.15913	0.69315		17.915	1.79176	1.01673	1.30312	1.40325	0.69315
17.9698	1.09861	1.13509	1.79176	1.97875	0.69315			17.9698	1.94591	1.70766	3.21888	3.14587	0.69315		17.9698	2.07944	0.99922	1.82916	1.39299	0.69315
18.0247	1.38629	1.11553	1.94591	1.95853	0.69315			18.0247	1.94591	1.70334	3.17805	3.13266	0.69315		18.0247	0.69315	0.9819	1.68425	1.38288	0.69315
18.0796	1.09861	1.09612	1.79176	1.93837	0.69315			18.0796	1.79176	1.69908	3.13549	3.11951	0.69315		18.0796	2.07944	0.96477	0	1.37291	0.69315
18.1344	1.09861	1.07685	1.79176	1.92044	1.38629			18.1344	2.07944	1.69488	3.17805	3.10642	1.38629		18.1344	1.09861	0.94784	1.95468	1.36307	1.38629
18.1893	1.09861	1.05773	2.19722	1.90289	0			18.1893	2.07944	1.69075	3.09104	3.09339	0		18.1893	1.60944	0.93109	1.82916	1.35336	0
18.2442	1.09861	1.03877	2.19722	1.88291	0.69315			18.2442	2.07944	1.68668	3.3673	3.08042	0.69315		18.2442	1.60944	0.91454	1.51287	1.34378	0.69315
18.2991	0	1.01995	1.79176	1.86299	--			18.2991	2.63906	1.68267	3.21888	3.0675	--		18.2991	1.38629	0.89818	1.95468	1.33432	--
18.3539	1.38629	1.00129	2.07944	1.84315	--			18.3539	1.94591	1.67872	3.21888	3.05465	--		18.3539	1.60944	0.88202	1.30312	1.32499	--
18.4088	1.60944	0.98278	1.94591	1.82337	1.09861			18.4088	1.60944	1.67483	2.70805	3.04185	1.09861		18.4088	1.09861	0.86606	1.68425	1.31577	1.09861
18.4637	1.94591	0.96443	2.07944	1.80367	0.69315			18.4637	1.94591	1.671	3.29584	3.02912	0.69315		18.4637	0.69315	0.85029	1.30312	1.30666	0.69315
18.5185	1.79176	0.94624	1.38629	1.78404	0			18.5185	1.94591	1.66723	3.04452	3.01644	0		18.5185	1.09861	0.83472	2.06539	1.29766	0
18.5734	1.09861	0.92821	0	1.76448	0.69315			18.5734	1.94591	1.66352	3.21888	3.00383	0.69315		18.5734	1.79176	0.81935	1.0327	1.28878	0.69315
18.6283	0.69315	0.91034	2.07944	1.745	0			18.6283	2.30259	1.65987	3.09104	2.99128	0		18.6283	1.38629	0.80417	1.82916	1.2981	0
18.6831	1.09861	0.89263	1.79176	1.72559	1.09861			18.6831	2.70805	1.65627	3.17805	2.9788	1.09861		18.6831	0.69315	0.7892	1.82916	1.28908	1.09861
18.738	1.60944	0.87508	1.79176	1.70626	0.69315			18.738	2.19722	1.65273	3.13549	2.96638	0.69315		18.738	1.79176	0.77442	1.51287	1.27929	0.69315
18.7929	0.69315	0.8577	1.79176	1.687	--			18.7929	1.79176	1.64924	3.13549	2.95402	--		18.7929	0	0.75985	1.68425	1.26969	--
18.8477	0.69315	0.84049	1.60944	1.66783	0.69315			18.8477	1.60944	1.64581	3.2581	2.94172	0.69315		18.8477	2.07944	0.74547	1.0327	1.26027	0.69315
18.9026	1.60944	0.82345	1.94591	1.64873	0			18.9026	1.60944	1.64243	2.89037	2.92949	0		18.9026	1.38629	0.7313	1.0327	1.25101	0
18.9575	1.60944	0.80657	1.09861	1.62972	1.79176			18.9575	1.38629	1.63911	2.56495	2.91732	1.79176		18.9575	1.94591	0.71732	1.95468	1.24191	1.79176
19.0124	0.69315	0.78987	1.79176	1.61079	0			19.0124	1.94591	1.63584	2.56495	2.90522	0		19.0124	1.09861	0.70354	1.82916	1.23297	0
19.0672	1.38629	0.77334	1.60944	1.59195	0			19.0672	2.07944	1.63262	2.99573	2.89319	0		19.0672	1.60944	0.68997	1.68425	1.22417	0
19.1221	1.38629	0.75698	1.79176	1.57319	0			19.1221	1.79176	1.62945	2.77259	2.88122	0		19.1221	1.94591	0.67659	1.82916	1.21552	0
19.177	--	0.75845	0.69315	1.55451	1.09861			19.177	1.79176	1.62634	3.3322	2.86931	1.09861		19.177	0.69315	0.66342	1.51287	1.20701	1.09861
19.2318	1.79176	0.75462	2.48491	1.53593	1.09861			19.2318	2.07944	1.62327	3.21888	2.85748	1.09861		19.2318	0.69315	0.65044	1.30312	1.19863	1.09861
19.2867	0	0.73846	1.60944	1.51743	0			19.2867	0.69315	1.62025	3.13549	2.84571	0		19.2867	1.09861	0.63766	1.30312	1.19038	0
19.3416	1.38629	0.72247	1.09861	1.49902	0.69315			19.3416	1.60944	1.61728	3.04452	2.83401	0.69315		19.3416	1.38629	0.62507	1.0327	1.18225	0.69315
19.3964	1.38629	0.70666	1.60944	1.48071	--			19.3964	1.79176	1.61436	2.83321	2.82238	--		19.3964	--	0.61269	1.0327	1.17425	--
19.4513	1.94591	0.69103	1.38629	1.46248	--			19.4513	2.19722	1.61149	2.83321	2.81082	--		19.4513	1.79176	0.6005	1.30312	1.18678	--
19.5062	1.09861	0.67557	1.79176	1.44435	1.09861			19.5062	2.48491	1.60866	2.83321	2.79932	1.09861		19.5062	1.60944	0.58851	1.68425	1.1786	1.09861
19.5611	0.69315	0.66029	2.48491	1.42632	0			19.5611	1.60944	1.60588	2.77259	2.7879	0		19.5611	0.69315	0.57671	1.51287	1.22207	0
19.6159	1.60944	0.64518	1.60944	1.40838	1.79176			19.6159	2.48491	1.60315	2.94444	2.77654	1.79176		19.6159	1.38629	0.56511	1.82916	1.21225	1.79176
19.6708	1.09861	0.63026	1.60944	1.39054	1.09861			19.6708	1.60944	1.60046	2.63906	2.76526	1.09861		19.6708	1.38629	0.5537	1.51287	1.20019	1.09861
19.7257	0.69315	0.61552	1.38629	1.37279	0			19.7257	1.60944	1.59781	2.56495	2.75404	0		19.7257	1.38629	0.54248	2.16443	1.18853	0
19.7805	0.69315	0.60095	2.19722	1.35515	0			19.7805	2.30259	1.59521	2.99573	2.7429	0		19.7805	1.09861	0.53145	1.95468	1.17727	0
19.8354	0.69315	0.60715	1.09861	1.33761	--			19.8354	1.94591	1.59265	2.48491	2.73183	--		19.8354	0.69315	0.52061	1.30312	1.16637	--
19.8903	0.69315	0.60704	1.60944	1.32017	0			19.8903	2.07944	1.59014	3.17805	2.72083	0		19.8903	0.69315	0.50996	1.51287	1.15582	0
19.9451	--	0.59258	2.07944	1.30283	--			19.9451	1.60944	1.58766	2.99573	2.7099	--		19.9451	0.69315	0.4995	1.0327	1.1456	--
20	0	0.5783	1.38629	1.2856	0			20	1.94591	1.58523	3.21888	2.69904	0		20	1.38629	0.48922	1.51287	1.1357	0
20.0549	--	0.56421	1.79176	1.26848	1.09861			20.0549	1.79176	1.58284	2.70805	2.68826	1.09861		20.0549	--	0.47913	1.30312	1.12609	1.09861
20.1097	1.38629	0.55029	0.69315	1.25146	1.09861			20.1097	2.19722	1.58049	2.77259	2.67755	1.09861		20.1097	1.09861	0.46922	1.0327	1.11677	1.09861
20.1646	0.69315	0.53655	0.69315	1.23455	0			20.1646	2.30259	1.57817	2.83321	2.66691	0		20.1646	1.60944	0.45949	1.0327	1.10771	0
20.2195	0.69315	0.523	1.79176	1.21774	0			20.2195	1.09861	1.5759	2.3979	2.65635	0		20.2195	1.60944	0.44994	1.82916	1.09891	0
20.2744	1.38629	0.50963	1.09861	1.20105	0			20.2744	2.07944	1.57367	2.56495	2.64586	0		20.2744	0	0.44057	1.68425	1.09035	0
20.3292	0.69315	0.49643	1.60944	1.18447	1.38629			20.3292	2.07944	1.57147	3.3322	2.63544	1.38629		20.3292	--	0.43138	0.65156	1.08202	1.38629
20.3841	--	0.48342	1.94591	1.16801	1.38629			20.3841	2.19722	1.56931	2.63906	2.6251	1.38629		20.3841	--	0.42236	1.51287	1.07391	1.38629
20.439	1.09861	0.47059	1.38629	1.15165	0			20.439	1.94591	1.56719	2.89037	2.61483	0		20.439	1.09861	0.41351	1.82916	1.066	0
20.4938	1.60944	0.45795	1.79176	1.13541	0			20.4938	1.94591	1.5651	2.89037	2.60463	0		20.4938	1.38629	0.40483	1.51287	1.0583	0
20.5487	0	0.44548	1.09861	1.11929	--			20.5487	1.79176	1.56305	2.94444	2.59451	--		20.5487	0.69315	0.39633	1.30312	1.05078	--
20.6036	0.69315	0.43319	0	1.10328	0.69315			20.6036	1.60944	1.56103	2.56495	2.58447	0.69315		20.6036	0	0.38799	1.51287	1.04344	0.69315
20.6584	0	0.42108	0.69315	1.08739	--			20.6584	1.38629	1.55905	2.83321	2.5745	--		20.6584	0	0.37981	1.51287	1.03627	--
20.7133	0.69315	0.40915	1.60944	1.07162	0			20.7133	1.94591	1.5571	2.99573	2.56461	0		20.7133	1.38629	0.3718	0.65156	1.02926	0
20.7682	0.69315	0.3974	2.19722	1.05597	0			20.7682	1.94591	1.55519	2.94444	2.55479	0		20.7682	0.69315	0.36395	1.68425	1.02241	0
20.823	0	0.38583	1.38629	1.04044	0			20.823	1.09861	1.55331	2.3979	2.54505	0		20.823	1.79176	0.35626	1.51287	1.01571	0
20.8779	0.69315	0.37444	1.94591	1.02504	0.69315			20.8779	2.30259	1.55146	2.77259	2.53538	0.69315		20.8779	1.09861	0.34873	0.65156	1.00915	0.69315
20.9328	0.69315	0.36322	0.69315	1.00975	0			20.9328	2.19722	1.54964	2.70805	2.52579	0		20.9328	0.69315	0.34135	1.68425	1.02699	0
20.9877	0	0.35218	--	0.99459	0			20.9877	2.07944	1.54785	2.63906	2.51627	0		20.9877	1.09861	0.33413	0.65156	1.02018	0
21.0425	0.69315	0.34131	1.09861	0.97955	0			21.0425	2.30259	1.5461	2.99573	2.50684	0		21.0425	0.69315	0.32706	1.30312	1.01235	0
21.0974	0	0.33062	1.09861	0.96464	1.38629			21.0974	2.07944	1.54438	2.89037	2.49747	1.38629		21.0974	--	0.32013	1.51287	1.00477	1.38629
21.1523	0	0.3201	1.09861	0.94985	1.09861			21.1523	1.94591	1.54268	2.70805	2.48819	1.09861		21.1523	0	0.31335	0.65156	0.99741	1.09861
21.2071	0.69315	0.30975	0	0.93519	--			21.2071	1.79176	1.54102	2.83321	2.47898	--		21.2071	1.09861	0.30672	2.06539	0.99027	--
21.262	0	0.29958	1.38629	0.92066	1.09861			21.262	1.38629	1.53938	2.89037	2.46985	1.09861		21.262	0	0.30023	1.30312	0.98333	1.09861
21.3169	0	0.28957	0	0.90626	--			21.3169	1.94591	1.53778	2.07944	2.46079	--		21.3169	0	0.29388	1.0327	0.97658	--
21.3717	0.69315	0.27973	1.09861	0.89198	0			21.3717	1.79176	1.5362	2.99573	2.45181	0		21.3717	--	0.28767	1.0327	0.97002	0
21.4266	0.69315	0.27006	1.38629	0.87784	0			21.4266	2.30259	1.53465	2.83321	2.44291	0		21.4266	0	0.2816	1.0327	0.96362	0
21.4815	0	0.26056	1.60944	0.86382	0.69315			21.4815	2.07944	1.53312	2.30259	2.43408	0.69315		21.4815	1.09861	0.27565	1.0327	0.9574	0.69315
21.5364	0.69315	0.25122	1.09861	0.84994	--			21.5364	2.07944	1.53163	1.60944	2.42533	--		21.5364	--	0.26984	1.30312	0.95133	--
21.5912	1.38629	0.24205	1.09861	0.83619	0.69315			21.5912	1.94591	1.53016	2.07944	2.41666	0.69315		21.5912	0.69315	0.26416	1.51287	0.94541	0.69315
21.6461	0	0.23303	1.09861	0.82257	0			21.6461	1.79176	1.52871	1.79176	2.40806	0		21.6461	1.38629	0.25861	0	0.93964	0
21.701	1.60944	0.22418	1.09861	0.80908	1.38629			21.701	2.56495	1.5273	2.3979	2.39954	1.38629		21.701	1.60944	0.25318	0	0.934	1.38629
21.7558	1.09861	0.21549	1.09861	0.79572	0			21.7558	1.38629	1.5259	2.56495	2.3911	0		21.7558	0.69315	0.24788	1.68425	0.9285	0
21.8107	0	0.20695	0	0.7825	0			21.8107	1.79176	1.52453	2.63906	2.38274	0		21.8107	--	0.24269	1.51287	0.92312	0
21.8656	0.69315	0.19858	--	0.76942	0			21.8656	1.94591	1.52319	2.30259	2.37445	0		21.8656	0.69315	0.23762	--	0.91785	0
21.9204	1.38629	0.19035	0.69315	0.75646	--			21.9204	2.19722	1.52187	2.89037	2.36623	--		21.9204	0	0.23268	1.95468	0.91271	--
21.9753	0	0.18228	--	0.74364	0.69315			21.9753	1.94591	1.52057	2.48491	2.3581	0.69315		21.9753	0	0.22784	0	0.90767	0.69315
22.0302	0.69315	0.17436	1.60944	0.73096	--			22.0302	1.60944	1.5193	2.83321	2.35004	--		22.0302	0	0.22312	1.51287	0.90274	--
22.0851	0.69315	0.16659	1.09861	0.71841	0.69315			22.0851	1.09861	1.51805	3.13549	2.34205	0.69315		22.0851	0.69315	0.21851	0	0.89791	0.69315
22.1399	0	0.15897	1.09861	0.706	--			22.1399	1.60944	1.51682	2.70805	2.33415	--		22.1399	0.69315	0.214	1.0327	0.89317	--
22.1948	0.69315	0.1515	1.38629	0.69372	0.69315			22.1948	1.79176	1.51561	2.3979	2.32631	0.69315		22.1948	1.09861	0.2096	1.0327	0.88853	0.69315
22.2497	1.09861	0.14417	1.79176	0.68158	1.09861			22.2497	1.09861	1.51443	2.70805	2.31856	1.09861		22.2497	1.09861	0.20531	1.51287	0.88398	1.09861
22.3045	0	0.13698	0	0.66958	0			22.3045	1.60944	1.51326	2.63906	2.31088	0		22.3045	1.94591	0.20112	1.30312	0.87952	0
22.3594	1.09861	0.12993	1.38629	0.65771	1.09861			22.3594	1.79176	1.51212	2.48491	2.30327	1.09861		22.3594	1.60944	0.19703	1.82916	0.87515	1.09861
22.4143	1.38629	0.12302	0	0.64597	0			22.4143	2.07944	1.511	2.19722	2.29574	0		22.4143	0.69315	0.19303	1.51287	0.87085	0
22.4691	0	0.11625	1.09861	0.63438	0			22.4691	1.94591	1.5099	2.48491	2.28829	0		22.4691	1.09861	0.18913	0.65156	0.86663	0
22.524	0	0.10962	1.09861	0.62292	--			22.524	2.77259	1.50881	2.63906	2.28091	--		22.524	0.69315	0.18533	0.65156	0.86249	--
22.5789	1.09861	0.10312	0	0.61159	1.09861			22.5789	1.79176	1.50775	2.48491	2.2736	1.09861		22.5789	1.09861	0.18162	0.65156	0.85843	1.09861
22.6337	1.38629	0.09675	0	0.6004	0			22.6337	2.30259	1.50671	2.48491	2.26637	0		22.6337	1.09861	0.178	1.30312	0.85443	0
22.6886	0		0	0.58935	--			22.6886	1.79176	1.50568	2.30259	2.25922	--		22.6886	0	0.17446	1.0327	0.85051	--
22.7435	0		1.09861	0.57843	1.09861			22.7435	1.60944	1.50468	2.19722	2.25213	1.09861		22.7435	--	0.17102	0.65156	0.84665	1.09861
22.7984	0.69315		0	0.56765	0.69315			22.7984	1.09861	1.50369	2.3979	2.24513	0.69315		22.7984	1.60944	0.16765	0	0.84286	0.69315
22.8532	0.69315		--	0.557	0			22.8532	2.19722	1.50272	2.3979	2.23819	0		22.8532	1.09861	0.16437	1.0327	0.83914	0
22.9081	0		0	0.54649	--			22.9081	1.60944	1.50177	2.94444	2.23133	--		22.9081	1.60944	0.16118	1.0327	0.83547	--
22.963	0		0.69315	0.53611	0			22.963	1.79176	1.50083	2.48491	2.22454	0		22.963	0	0.15806	1.30312	0.86089	0
23.0178	0		0.69315	0.52587	0			23.0178	1.79176	1.49991	2.3979	2.21783	0		23.0178	0	0.15502	1.68425	0.85664	0
23.0727	0		0	0.51576	0			23.0727	1.09861	1.49901	2.19722	2.21118	0		23.0727	--	0.15205	0.65156	0.85111	0
23.1276	0		1.09861	0.50579	0.69315			23.1276	2.19722	1.49813	1.79176	2.20461	0.69315		23.1276	0	0.14916	--	0.84578	0.69315
23.1824	0		0	0.49594	0			23.1824	1.60944	1.49726	2.48491	2.19811	0		23.1824	0	0.14634	1.68425	0.84065	0
23.2373	0.69315		1.09861	0.48623	0			23.2373	2.30259	1.49641	2.63906	2.19168	0		23.2373	1.09861	0.14359	1.82916	0.8357	0
23.2922	0		1.60944	0.47666	0			23.2922	2.19722	1.49557	1.38629	2.18533	0		23.2922	1.38629	0.14092	0.65156	0.83093	0
23.3471	0		1.09861	0.46721	0.69315			23.3471	1.09861	1.49475	2.30259	2.17904	0.69315		23.3471	0	0.13831	0	0.85551	0.69315
23.4019	0.69315		1.60944	0.45789	1.60944			23.4019	1.94591	1.49394	2.07944	2.17282	1.60944		23.4019	0	0.13576	1.51287	0.85037	1.60944
23.4568	0.69315		1.38629	0.44871	0.69315			23.4568	2.48491	1.49315	2.3979	2.16668	0.69315		23.4568	0	0.13328	1.68425	0.84402	0.69315
23.5117	0		1.60944	0.43965	--			23.5117	2.3979	1.49237	2.30259	2.1606	--		23.5117	--	0.13087	1.82916	0.83796	--
23.5665	0		1.60944	0.43073	--			23.5665	2.07944	1.49161	2.3979	2.1546	--		23.5665	0.69315	0.12851	1.0327	0.83216	--
23.6214	1.38629		0	0.42193	0			23.6214	2.07944	1.49086	1.79176	2.14866	0		23.6214	0.69315	0.12622	0.65156	0.82661	0
23.6763	1.60944		0	0.41326	--			23.6763	1.94591	1.49012	2.89037	2.14279	--		23.6763	--	0.12398	1.0327	0.8213	--
23.7311	0.69315		0	0.40471	0			23.7311	1.60944	1.4894	2.3979	2.13699	0		23.7311	1.09861	0.12181	1.30312	0.81621	0
23.786	0.69315		0	0.3963	0			23.786	2.19722	1.48869	2.19722	2.13125	0		23.786	0	0.11969	1.30312	0.81133	0
23.8409	1.09861		0.69315	0.388	0.69315			23.8409	1.38629	1.488	1.94591	2.12559	0.69315		23.8409	0.69315	0.11762	1.51287	0.80664	0.69315
23.8958	0		0.69315	0.37983	0.69315			23.8958	1.38629	1.48731	2.30259	2.11999	0.69315		23.8958	1.09861	0.11561	1.51287	0.80213	0.69315
23.9506	0		0.69315	0.37179	0			23.9506	1.09861	1.48664	2.30259	2.11446	0		23.9506	0	0.11364	0.65156	0.7978	0
24.0055	0		0	0.36387	1.38629			24.0055	2.07944	1.48598	1.79176	2.10899	1.38629		24.0055	0	0.11173	--	0.79363	1.38629
24.0604	1.38629		1.09861	0.35606	0.69315			24.0604	1.94591	1.48534	1.79176	2.10359	0.69315		24.0604	0	0.10987	0	0.78961	0.69315
24.1152	1.38629		2.07944	0.35875	0			24.1152	2.07944	1.4847	2.56495	2.09826	0		24.1152	0.69315	0.10806	1.0327	0.78574	0
24.1701	0		--	0.3627	--			24.1701	1.94591	1.48408	2.19722	2.09298	--		24.1701	0	0.1063	1.0327	0.782	--
24.225	0		--	0.35492	1.09861			24.225	1.94591	1.48347	1.79176	2.08778	1.09861		24.225	1.09861	0.10458	0	0.77839	1.09861
24.2798	0		1.09861	0.34726	0			24.2798	1.38629	1.48287	2.19722	2.08264	0		24.2798	0	0.10291	0.65156	0.7749	0
24.3347	1.09861		0.69315	0.33971	0.69315			24.3347	2.30259	1.48228	2.30259	2.07756	0.69315		24.3347	--	0.10128	1.68425	0.77153	0.69315
24.3896	0.69315		1.38629	0.33229	0.69315			24.3896	1.94591	1.48171	2.3979	2.07254	0.69315		24.3896	0	0.09969	1.0327	0.76826	0.69315
24.4444	0.69315		1.09861	0.32498	1.60944			24.4444	1.94591	1.48114	1.79176	2.06759	1.60944		24.4444	0	0.09815	1.30312	0.76509	1.60944
24.4993	0		1.38629	0.31779	--			24.4993	1.38629	1.48058	1.94591	2.0627	--		24.4993	0	0.09665	1.0327	0.79325	--
24.5542	0		1.09861	0.31072	--			24.5542	2.19722	1.48004	2.3979	2.05787	--		24.5542	0.69315	0.09518	0.65156	0.7895	--
24.6091	0		0.69315	0.30376	0.69315			24.6091	1.60944	1.4795	2.30259	2.0531	0.69315		24.6091	1.09861	0.09376	1.0327	0.78439	0.69315
24.6639	1.38629		0	0.29691	0			24.6639	1.60944	1.47898	2.63906	2.04839	0		24.6639	--	0.09237	1.82916	0.77952	0
24.7188	1.09861		1.09861	0.29018	--			24.7188	1.94591	1.47846	1.09861	2.04374	--		24.7188	--	0.09102	1.0327	0.77489	--
24.7737	0.69315		0	0.28355	0			24.7737	1.79176	1.47795	2.3979	2.03915	0		24.7737	0	0.08971	1.30312	0.77047	0
24.8285	0		1.09861	0.27704	0.69315			24.8285	1.38629	1.47746	1.94591	2.03462	0.69315		24.8285	0	0.08843	0	0.76625	0.69315
24.8834	0		1.09861	0.27064	0.69315			24.8834	1.79176	1.47697	2.3979	2.03015	0.69315		24.8834	0.69315	0.08718	0.65156	0.76222	0.69315
24.9383	0		1.09861	0.26434	1.09861			24.9383	1.79176	1.47649	2.3979	2.02574	1.09861		24.9383	0	0.08597	1.0327	0.75837	1.09861
24.9931	0		1.09861	0.25815	1.38629			24.9931	1.60944	1.47602	2.48491	2.02138	1.38629		24.9931	0.69315	0.08479	1.0327	0.75468	1.38629
25.048	0.69315		--	0.25207	2.07944			25.048	1.94591	1.47556	2.19722	2.01708	2.07944		25.048	1.09861	0.08364	1.30312	0.75115	2.07944
25.1029	1.09861		1.09861	0.25757	--			25.1029	1.38629	1.47511	2.63906	2.01284	--		25.1029	0	0.08252	1.51287	0.74776	--
25.1578	1.09861		0	0.26438	0			25.1578	1.09861	1.47466	2.48491	2.00866	0		25.1578	0.69315	0.08144	1.30312	0.74451	0
25.2126	0		1.60944	0.25819	0.69315			25.2126	2.63906	1.47423	1.94591	2.00453	0.69315		25.2126	1.38629	0.08038	2.16443	0.74139	0.69315
25.2675	0		1.09861	0.2521	0			25.2675	1.60944	1.4738	2.63906	2.00045	0		25.2675	1.38629	0.07935	1.30312	0.73839	0
25.3224	1.09861		0.69315	0.24612	0.69315			25.3224	2.07944	1.47338	2.48491	1.99643	0.69315		25.3224	0	0.07835	1.30312	0.76762	0.69315
25.3772	1.60944		1.09861	0.24025	0.69315			25.3772	1.38629	1.47297	2.3979	1.99246	0.69315		25.3772	--	0.07737	1.51287	0.76403	0.69315
25.4321	0		1.79176	0.23447	--			25.4321	1.79176	1.47257	2.07944	1.98855	--		25.4321	--	0.07642	1.68425	0.75906	--
25.487	1.09861		1.38629	0.2288	--			25.487	0.69315	1.47217	1.38629	1.98469	--		25.487	1.09861	0.0755	1.0327	0.78584	--
25.5419	1.09861		1.09861	0.22322	0			25.5419	2.19722	1.47178	2.30259	1.98088	0		25.5419	0	0.0746	1.30312	0.78065	0
25.5967	0		1.09861	0.21775	--			25.5967	1.38629	1.4714	2.30259	1.97713	--		25.5967	0.69315	0.07373	1.0327	0.77422	--
25.6516	0		1.38629	0.22424	0.69315			25.6516	2.30259	1.47103	1.38629	1.97342	0.69315		25.6516	0.69315	0.07288	1.30312	0.76816	0.69315
25.7065	0.69315		1.94591	0.23205	0			25.7065	2.19722	1.47066	1.79176	1.96977	0		25.7065	1.09861	0.07205	0.65156	0.76245	0
25.7613	0		0	0.22642	0.69315			25.7613	1.79176	1.4703	1.94591	1.96617	0.69315		25.7613	0	0.07124	0	0.75706	0.69315
25.8162	1.09861		0.69315	0.22089	--			25.8162	0	1.46994	2.56495	1.96262	--		25.8162	0	0.07046	0.65156	0.75197	--
25.8711	0		0	0.21545	--			25.8711	1.79176	1.4696	2.30259	1.95911	--		25.8711	0.69315	0.0697	1.51287	0.74716	--
25.9259	0.69315		0.69315	0.21012	0			25.9259	1.38629	1.46926	2.3979	1.95566	0		25.9259	1.60944	0.06896	1.0327	0.74262	0
25.9808	0.69315		0	0.20487	0			25.9808	1.94591	1.46892	2.48491	1.95225	0		25.9808	--	0.06824	0	0.73832	0
26.0357	0		--	0.19973	0.69315			26.0357	1.79176	1.46859	2.3979	1.94889	0.69315		26.0357	0.69315	0.06754	1.0327	0.73425	0.69315
26.0905	0.69315		0.69315	0.19467	1.09861			26.0905	2.30259	1.46827	1.60944	1.94558	1.09861		26.0905	0	0.06685	0	0.7304	1.09861
26.1454	1.09861		1.09861	0.18971	0			26.1454	1.38629	1.46796	1.60944	1.94232	0		26.1454	0	0.06619	1.82916	0.72674	0
26.2003	0.69315		1.38629	0.18483	0.69315			26.2003	1.79176	1.46765	2.19722	1.9391	0.69315		26.2003	0	0.06554	1.68425	0.72328	0.69315
26.2552	0		1.09861	0.18005	--			26.2552	1.09861	1.46734	1.94591	1.93593	--		26.2552	1.09861	0.06492	0.65156	0.71998	--
26.31	0.69315		0	0.17535	--			26.31	0.69315	1.46704	2.19722	1.9328	--		26.31	--	0.06431	0.65156	0.71685	--
26.3649	0		0	0.17074	1.09861			26.3649	1.79176	1.46675	2.19722	1.92972	1.09861		26.3649	0	0.06371	1.0327	0.71387	1.09861
26.4198	0		1.09861	0.16622	--			26.4198	1.79176	1.46646	2.19722	1.92668	--		26.4198	1.38629	0.06313	1.0327	0.71103	--
26.4746	0		--	0.16178	1.38629			26.4746	2.48491	1.46618	2.3979	1.92368	1.38629		26.4746	0.69315	0.06257	1.51287	0.70833	1.38629
26.5295	0		1.60944	0.15743	0			26.5295	1.60944	1.4659	0.69315	1.92073	0		26.5295	0.69315	0.06202	1.51287	0.70574	0
26.5844	0		0	0.15316	0			26.5844	2.07944	1.46563	1.60944	1.91782	0		26.5844	1.38629	0.06149	1.0327	0.70328	0
26.6392	--		0.69315	0.14896	0.69315			26.6392	1.94591	1.46537	1.94591	1.91496	0.69315		26.6392	1.09861	0.06098	1.30312	0.70092	0.69315
26.6941	0.69315		0	0.14485	0			26.6941	1.38629	1.46511	1.79176	1.91213	0		26.6941	--	0.06047	0.65156	0.69866	0
26.749	0.69315		0	0.14082	--			26.749	1.09861	1.46485	2.19722	1.90935	--		26.749	0.69315	0.05998	1.51287	0.6965	--
26.8039	0		0	0.13686	0			26.8039	0.69315	1.4646	2.3979	1.90661	0		26.8039	1.09861	0.05951	0.65156	0.69443	0
26.8587	0		0.69315	0.13298	0.69315			26.8587	1.94591	1.46435	1.94591	1.9039	0.69315		26.8587	0	0.05904	--	0.69244	0.69315
26.9136	0		--	0.12917	0			26.9136	1.79176	1.46411	2.19722	1.90124	0		26.9136	0.69315	0.05859	0.65156	0.69052	0
26.9685	1.38629		0	0.12544	0			26.9685	2.19722	1.46387	2.70805	1.89862	0		26.9685	0.69315	0.05816	0.65156	0.68868	0
27.0233	1.79176		0.69315	0.12178	--			27.0233	1.60944	1.46364	2.3979	1.89603	--		27.0233	0	0.05773	1.0327	0.68692	--
27.0782	0.69315		0	0.11819	0			27.0782	1.09861	1.46341	2.07944	1.89349	0		27.0782	0	0.05732	1.68425	0.68521	0
27.1331	0.69315		0	0.11467	0.69315			27.1331	1.60944	1.46319	1.79176	1.89098	0.69315		27.1331	0.69315	0.05691	0.65156	0.68357	0.69315
27.1879	0.69315		--	0.11123	0			27.1879	0.69315	1.46297	1.94591	1.88851	0		27.1879	0	0.05652	1.30312	0.68198	0
27.2428	0		0	0.10784	0			27.2428	1.38629	1.46275	2.19722	1.88608	0		27.2428	0	0.05614	1.0327	0.68045	0
27.2977	0.69315		0.69315	0.10453	0.69315			27.2977	1.94591	1.46254	2.07944	1.88368	0.69315		27.2977	--	0.05577	0	0.71303	0.69315
27.3526	0		0.69315		1.09861			27.3526	0.69315	1.46233	2.19722	1.88132	1.09861		27.3526	0	0.05541	1.0327	0.7107	1.09861
27.4074	0		--		0			27.4074	1.38629	1.46213	2.3979	1.87899	0		27.4074	0.69315	0.05506	1.51287	0.70685	0
27.4623	0		--		0			27.4623	2.07944	1.46193	2.19722	1.8767	0		27.4623	1.60944	0.05472	0.65156	0.70323	0
27.5172	0.69315		0		--			27.5172	1.60944	1.46173	1.60944	1.87445	--		27.5172	--	0.05439	0	0.69982	--
27.572	0		1.09861		--			27.572	1.79176	1.46154	2.3979	1.87222	--		27.572	0	0.05407	0.65156	0.69661	--
27.6269	0		1.79176		--			27.6269	1.38629	1.46135	1.94591	1.87004	--		27.6269	1.38629	0.05375	1.82916	0.69358	--
27.6818	0		1.38629		0.69315			27.6818	1.38629	1.46116	1.60944	1.86788	0.69315		27.6818	0	0.05345	0.65156	0.69073	0.69315
27.7366	0		--		1.09861			27.7366	1.60944	1.46098	2.19722	1.86576	1.09861		27.7366	0.69315	0.05315	1.0327	0.68803	1.09861
27.7915	0.69315		--		0			27.7915	1.60944	1.4608	2.07944	1.86367	0		27.7915	0.69315	0.05286	0	0.71932	0
27.8464	1.09861		0		0.69315			27.8464	1.09861	1.46063	2.07944	1.86161	0.69315		27.8464	0.69315	0.05258	0	0.71605	0.69315
27.9012	0.69315		0.69315		0.69315			27.9012	1.60944	1.46046	1.94591	1.85959	0.69315		27.9012	0	0.05231	1.30312	0.71135	0.69315
27.9561	1.38629		0.69315		--			27.9561	1.09861	1.46029	2.48491	1.85759	--		27.9561	0	0.05205	1.51287	0.70695	--
28.011	0		0.69315		0			28.011	1.79176	1.46012	1.79176	1.85563	0		28.011	1.79176	0.05179	0	0.70282	0
28.0659	0		1.09861		0			28.0659	1.60944	1.45996	1.60944	1.8537	0		28.0659	0.69315	0.05154	1.0327	0.69896	0
28.1207	0.69315		1.38629		0			28.1207	2.07944	1.4598	2.19722	1.85179	0		28.1207	0	0.0513	1.30312	0.69533	0
28.1756	1.60944		--		0.69315			28.1756	1.60944	1.45965	2.07944	1.84992	0.69315		28.1756	--	0.05106	1.51287	0.69193	0.69315
28.2305	0		0		0.69315			28.2305	1.79176	1.45949	2.48491	1.84808	0.69315		28.2305	--	0.05083	0.65156	0.68873	0.69315
28.2853	1.09861		--		0			28.2853	1.38629	1.45934	2.19722	1.84626	0		28.2853	0	0.0506	1.51287	0.68573	0
28.3402	1.09861		1.09861		0			28.3402	2.19722	1.4592	2.19722	1.84447	0		28.3402	--	0.05039	1.51287	0.6829	0
28.3951	0		1.38629		1.09861			28.3951	1.94591	1.45905	2.3979	1.84271	1.09861		28.3951	1.09861	0.05018	0	0.68025	1.09861
28.4499	0		0		0			28.4499	0.69315	1.45891	1.79176	1.84098	0		28.4499	0.69315	0.04997	1.30312	0.67775	0
28.5048	0		0		0			28.5048	1.38629	1.45877	2.19722	1.83927	0		28.5048	0	0.04977	1.0327	0.70958	0
28.5597	0		0.69315		1.09861			28.5597	2.3979	1.45863	2.19722	1.8376	1.09861		28.5597	--	0.04958	1.30312	0.70648	1.09861
28.6146	0		0		1.38629			28.6146	0.69315	1.4585	2.07944	1.83594	1.38629		28.6146	0	0.04939	1.0327	0.70193	1.38629
28.6694	0		--		0			28.6694	1.38629	1.45837	1.60944	1.83432	0		28.6694	0	0.0492	1.51287	0.69768	0
28.7243	0		0.69315		0.69315			28.7243	1.94591	1.45824	2.07944	1.83272	0.69315		28.7243	1.09861	0.04902	0	0.6937	0.69315
28.7792	0		0.69315		0			28.7792	1.60944	1.45811	2.30259	1.83114	0		28.7792	0	0.04885	0	0.68998	0
28.834	0		--		0			28.834	1.38629	1.45799	1.60944	1.82959	0		28.834	0.69315	0.04868	0	0.6865	0
28.8889	0		0.69315		0			28.8889	1.79176	1.45787	2.07944	1.82807	0		28.8889	0.69315	0.04852	0.65156	0.68324	0
28.9438	0		--		0.69315			28.9438	1.38629	1.45775	2.56495	1.82657	0.69315		28.9438	--	0.04836	1.51287	0.68018	0.69315
28.9986	0		0		0			28.9986	2.19722	1.45763	2.3979	1.82509	0		28.9986	0.69315	0.0482	0.65156	0.67732	0
29.0535	0		1.09861		--			29.0535	1.94591	1.45752	1.79176	1.82364	--		29.0535	1.09861	0.04805	1.30312	0.67463	--
29.1084	0		0.69315		1.79176			29.1084	1.60944	1.4574	1.79176	1.8222	1.79176		29.1084	0.69315	0.0479	1.0327	0.67211	1.79176
29.1633	0		--		1.09861			29.1633	1.94591	1.45729	2.19722	1.8208	1.09861		29.1633	0	0.04776	1.0327	0.66974	1.09861
29.2181	0.69315		1.09861		0.69315			29.2181	0.69315	1.45718	2.19722	1.81941	0.69315		29.2181	1.09861	0.04762	1.51287	0.66751	0.69315
29.273	0		--		1.38629			29.273	1.60944	1.45708	2.70805	1.81805	1.38629		29.273	0	0.04749	0.65156	0.66542	1.38629
29.3279	0		0		--			29.3279	1.79176	1.45697	2.56495	1.81671	--		29.3279	0.69315	0.04736	1.0327	0.66345	--
29.3827	0		1.09861		0			29.3827	1.94591	1.45687	2.56495	1.81539	0		29.3827	0.69315	0.04723	1.30312	0.66159	0
29.4376	0		0.69315		--			29.4376	1.79176	1.45677	2.30259	1.81409	--		29.4376	0.69315	0.0471	1.0327	0.65984	--
29.4925	0.69315		1.38629		0			29.4925	1.94591	1.45667	1.94591	1.81281	0		29.4925	1.09861	0.04698	1.0327	0.65819	0
29.5473	0.69315		0.69315		0.69315			29.5473	2.07944	1.45658	1.94591	1.81155	0.69315		29.5473	--	0.04687	1.51287	0.65662	0.69315
29.6022	0		1.38629		0			29.6022	1.94591	1.45648	1.94591	1.81032	0		29.6022	0	0.04675	0.65156	0.65515	0
29.6571	0		1.60944		0.69315			29.6571	1.79176	1.45639	2.30259	1.8091	0.69315		29.6571	--	0.04664	0.65156	0.65375	0.69315
29.7119	0		--		0			29.7119	1.38629	1.4563	2.07944	1.8079	0		29.7119	0.69315	0.04653	0	0.65242	0
29.7668	0.69315		0.69315		1.09861			29.7668	0.69315	1.45621	1.94591	1.80673	1.09861		29.7668	0	0.04643	0.65156	0.65117	1.09861
29.8217	0		0.69315		1.38629			29.8217	1.38629	1.45612	2.30259	1.80557	1.38629		29.8217	0	0.04633	1.0327	0.64997	1.38629
29.8766	0		0		0.69315			29.8766	1.94591	1.45603	2.3979	1.80443	0.69315		29.8766	0.69315	0.04623	1.51287	0.64884	0.69315
29.9314	0		1.09861		--			29.9314	1.38629	1.45595	1.94591	1.80331	--		29.9314	1.09861	0.04613	0	0.64776	--
29.9863	0.69315		0		0			29.9863	2.19722	1.45587	1.94591	1.8022	0		29.9863	0	0.04604	0	0.64673	0
30.0412	0		1.09861		--			30.0412	1.60944	1.45578	1.79176	1.80112	--		30.0412	0	0.04595	1.51287	0.73566	--
30.096	0		--		0			30.096	1.38629	1.45571	2.19722	1.80005	0		30.096	1.60944	0.04586	1.0327	0.76458	0
30.1509	0.69315		0		0			30.1509	1.94591	1.45563	2.30259	1.799	0		30.1509	0	0.04577	1.82916	0.75665	0
30.2058	--		0.69315		0			30.2058	1.60944	1.45555	1.60944	1.79797	0		30.2058	--	0.04569	0.65156	0.74771	0
30.2606	0		--		--			30.2606	1.79176	1.45547	1.79176	1.79695	--		30.2606	1.09861	0.04561	1.51287	0.73938	--
30.3155	1.09861		--		0			30.3155	1.38629	1.4554	2.30259	1.79595	0		30.3155	--	0.04553	0.65156	0.73161	0
30.3704	0		0		0.69315			30.3704	0.69315	1.45533	1.79176	1.79497	0.69315		30.3704	0.69315	0.04545	1.30312	0.72437	0.69315
30.4252	0		1.09861		0			30.4252	2.19722	1.45526	1.94591	1.794	0		30.4252	1.38629	0.04538	1.51287	0.71763	0
30.4801	0		0.69315		0.69315			30.4801	0.69315	1.45519	1.94591	1.79305	0.69315		30.4801	1.09861	0.04531	1.51287	0.74429	0.69315
30.535	1.79176		0.69315		0.69315			30.535	1.94591	1.45512	1.60944	1.79212	0.69315		30.535	0	0.04524	1.0327	0.73773	0.69315
30.5899	0		0.69315		0.69315			30.5899	1.60944	1.45505	1.38629	1.7912	0.69315		30.5899	0.69315	0.04517	1.82916	0.76232	0.69315
30.6447	0		0		--			30.6447	1.38629	1.45499	2.30259	1.79029	--		30.6447	--	0.0451	0.65156	0.78595	--
30.6996	0		0.69315		1.09861			30.6996	1.38629	1.45492	1.94591	1.7894	1.09861		30.6996	--	0.04504	1.0327	0.77649	1.09861
30.7545	1.38629		1.09861		0.69315			30.7545	1.09861	1.45486	2.07944	1.78853	0.69315		30.7545	1.09861	0.04497	0	0.79723	0.69315
30.8093	0		0.69315		0			30.8093	1.60944	1.4548	1.38629	1.78767	0		30.8093	0.69315	0.04491	1.0327	0.78701	0
30.8642	0.69315		0		0.69315			30.8642	0.69315	1.45474	2.19722	1.78682	0.69315		30.8642	0.69315	0.04485	0.65156	0.77597	0.69315
30.9191	1.09861		0		0			30.9191	2.30259	1.45468	2.56495	1.78599	0		30.9191	--	0.04479	1.0327	0.79676	0
30.9739	0		0.69315		0			30.9739	0	1.45462	1.60944	1.78517	0		30.9739	0	0.04474	0.65156	0.78658	0
31.0288	0		1.09861		--			31.0288	1.38629	1.45456	1.60944	1.78437	--		31.0288	1.09861	0.04468	--	0.77557	--
31.0837	0.69315		0.69315		0			31.0837	1.94591	1.4545	1.94591	1.78358	0		31.0837	1.09861	0.04463	1.0327	0.76529	0
31.1386	0		--		1.38629			31.1386	1.79176	1.45445	1.60944	1.7828	1.38629		31.1386	0.69315	0.04458	2.06539	0.75569	1.38629
31.1934	0		0.69315		0			31.1934	1.94591	1.45439	2.19722	1.78203	0		31.1934	--	0.04453	1.51287	0.74675	0
31.2483	0		0.69315		0			31.2483	1.09861	1.45434	2.19722	1.78128	0		31.2483	1.38629	0.04448	1.0327	0.73842	0
31.3032	1.38629		0.69315		0.69315			31.3032	0.69315	1.45429	1.94591	1.78054	0.69315		31.3032	1.60944	0.04443	1.68425	0.73065	0.69315
31.358	0		0		1.60944			31.358	1.94591	1.45424	2.07944	1.77981	1.60944		31.358	0.69315	0.04438	1.51287	0.72342	1.60944
31.4129	0.69315		0.69315		0.69315			31.4129	1.79176	1.45419	1.60944	1.77909	0.69315		31.4129	0	0.04434	1.68425	0.71668	0.69315
31.4678	0		0		0			31.4678	1.94591	1.45414	2.07944	1.77839	0		31.4678	0	0.0443	1.30312	0.71041	0
31.5226	0		1.38629		--			31.5226	0.69315	1.45409	2.48491	1.7777	--		31.5226	0	0.04425	0.65156	0.70458	--
31.5775	1.09861		1.38629		0.69315			31.5775	2.07944	1.45404	2.3979	1.77702	0.69315		31.5775	1.09861	0.04421	1.30312	0.69915	0.69315
31.6324	1.09861		0.69315		0			31.6324	1.60944	1.45399	1.94591	1.77635	0		31.6324	0	0.04417	1.51287	0.69409	0
31.6872	0.69315		0.69315		--			31.6872	2.07944	1.45395	2.19722	1.77569	--		31.6872	--	0.04413	1.0327	0.68939	--
31.7421	0.69315		--		0			31.7421	1.60944	1.4539	1.09861	1.77504	0		31.7421	1.09861	0.0441	1.0327	0.68501	0
31.797	0		--		1.09861			31.797	1.60944	1.45386	2.48491	1.77441	1.09861		31.797	0.69315	0.04406	1.68425	0.68093	1.09861
31.8519	0		1.38629		0			31.8519	2.07944	1.45382	1.94591	1.77378	0		31.8519	0	0.04402	0	0.67714	0
31.9067	0.69315		0		0.69315			31.9067	1.09861	1.45377	2.07944	1.77317	0.69315		31.9067	1.38629	0.04399	--	0.67361	0.69315
31.9616	0		0		--			31.9616	1.79176	1.45373	2.07944	1.77256	--		31.9616	0.69315	0.04395	0	0.67032	--
32.0165	0.69315		--		0			32.0165	1.94591	1.45369	1.94591	1.77197	0		32.0165	--	0.04392	1.95468	0.66725	0
32.0713	0		0.69315		0			32.0713	1.38629	1.45365	1.79176	1.77138	0		32.0713	0	0.04389	1.30312	0.66439	0
32.1262	0		0		0.69315			32.1262	0	1.45361	2.48491	1.77081	0.69315		32.1262	0	0.04386	0.65156	0.66173	0.69315
32.1811	0		1.09861		1.09861			32.1811	2.19722	1.45358	2.30259	1.77024	1.09861		32.1811	1.60944	0.04383	1.30312	0.65925	1.09861
32.236	0		0		0.69315			32.236	1.79176	1.45354	2.07944	1.76969	0.69315		32.236	1.09861	0.0438	1.51287	0.65693	0.69315
32.2908	0		0.69315		0			32.2908	1.38629	1.4535	1.94591	1.76914	0		32.2908	--	0.04377	0.65156	0.74385	0
32.3457	0		0.69315		0			32.3457	1.79176	1.45346	1.94591	1.7686	0		32.3457	--	0.04374	0.65156	0.73959	0
32.4006	0.69315		1.38629		0.69315			32.4006	2.07944	1.45343	1.60944	1.76807	0.69315		32.4006	0	0.04371	0.65156	0.73147	0.69315
32.4554	0		0.69315		0.69315			32.4554	2.07944	1.45339	2.19722	1.76755	0.69315		32.4554	0	0.04369	1.30312	0.80693	0.69315
32.5103	0		1.09861		0			32.5103	1.09861	1.45336	1.60944	1.76704	0		32.5103	0.69315	0.04366	1.0327	0.79821	0
32.5652	0		--		--			32.5652	1.60944	1.45333	2.07944	1.76654	--		32.5652	0	0.04364	1.0327	0.78617	--
32.62	0		0		0.69315			32.62	1.79176	1.45329	1.79176	1.76605	0.69315		32.62	--	0.04361	1.0327	0.80573	0.69315
32.6749	0.69315		0.69315		0			32.6749	1.94591	1.45326	1.94591	1.76556	0		32.6749	--	0.04359	1.30312	0.7947	0
32.7298	0.69315		0.69315		--			32.7298	1.94591	1.45323	1.79176	1.76509	--		32.7298	--	0.04357	1.0327	0.81346	--
32.7846	0		1.09861		0.69315			32.7846	2.07944	1.4532	1.60944	1.76462	0.69315		32.7846	--	0.04355	1.82916	0.80194	0.69315
32.8395	0		0		--			32.8395	1.38629	1.45317	1.94591	1.76416	--		32.8395	0	0.04352	1.0327	0.7897	--
32.8944	0		1.09861		0			32.8944	1.94591	1.45314	1.79176	1.7637	0		32.8944	--	0.0435	0	0.77826	0
32.9492	0		0		--			32.9492	1.94591	1.45311	1.94591	1.76326	--		32.9492	1.38629	0.04348	1.51287	0.76759	--
33.0041	0.69315		1.09861		0			33.0041	2.19722	1.45308	2.19722	1.76282	0		33.0041	0	0.04346	1.0327	0.75763	0
33.059	0		--		--			33.059	1.94591	1.45305	2.19722	1.76239	--		33.059	0	0.04344	1.82916	0.74835	--
33.1139	0		0		0			33.1139	1.38629	1.45302	2.19722	1.76197	0		33.1139	0.69315	0.04342	1.30312	0.7397	0
33.1687	0.69315		0		0.69315			33.1687	1.38629	1.453	1.09861	1.76155	0.69315		33.1687	0	0.04341	1.30312	0.73165	0.69315
33.2236	0		--		0			33.2236	1.38629	1.45297	2.19722	1.76114	0		33.2236	0	0.04339	1.68425	0.72414	0
33.2785	0		1.09861		0.69315			33.2785	1.38629	1.45294	2.07944	1.76074	0.69315		33.2785	--	0.04337	0.65156	0.71716	0.69315
33.3333	0.69315		0.69315		--			33.3333	1.38629	1.45292	1.79176	1.76035	--		33.3333	0.69315	0.04335	1.30312	0.71067	--
33.3882	0		--		1.09861			33.3882	1.38629	1.45289	2.07944	1.75996	1.09861		33.3882	0	0.04334	1.0327	0.70462	1.09861
33.4431	0		0.69315		--			33.4431	1.38629	1.45287	1.79176	1.75958	--		33.4431	0	0.04332	1.0327	0.699	--
33.498	0		--		1.09861			33.498	1.38629	1.45284	2.30259	1.7592	1.09861		33.498	--	0.04331	1.51287	0.72731	1.09861
33.5528	0		--		0.69315			33.5528	0.69315	1.45282	1.60944	1.75883	0.69315		33.5528	0	0.04329	1.0327	0.72168	0.69315
33.6077	0		0.69315		0.69315			33.6077	1.60944	1.4528	1.94591	1.75847	0.69315		33.6077	0	0.04328	1.30312	0.71482	0.69315
33.6626	0		--		0			33.6626	1.09861	1.45277	1.94591	1.75811	0		33.6626	0.69315	0.04326	--	0.74148	0
33.7174	0.69315		0.69315		0.69315			33.7174	1.79176	1.45275	1.60944	1.75776	0.69315		33.7174	--	0.04325	1.0327	0.73482	0.69315
33.7723	0		0.69315		0.69315			33.7723	2.3979	1.45273	1.60944	1.75742	0.69315		33.7723	--	0.04324	1.30312	0.72703	0.69315
33.8272	1.38629		1.09861		0			33.8272	1.09861	1.45271	2.07944	1.75708	0		33.8272	1.09861	0.04322	1.30312	0.71978	0
33.882	0		1.09861		1.09861			33.882	2.30259	1.45269	1.60944	1.75675	1.09861		33.882	--	0.04321	0	0.71304	1.09861
33.9369	0		0		--			33.9369	1.38629	1.45267	1.94591	1.75642	--		33.9369	0.69315	0.0432	0.65156	0.70676	--
33.9918	0		0		0			33.9918	2.48491	1.45265	2.07944	1.7561	0		33.9918	--	0.04319	0	0.70093	0
34.0466	0		0.69315		0			34.0466	1.09861	1.45263	1.79176	1.75578	0		34.0466	0	0.04318	1.0327	0.6955	0
34.1015	0		0		0.69315			34.1015	1.94591	1.45261	1.38629	1.75547	0.69315		34.1015	0	0.04316	--	0.69045	0.69315
34.1564	0.69315		1.09861		--			34.1564	2.07944	1.45259	2.07944	1.75516	--		34.1564	--	0.04315	0.65156	0.68576	--
34.2113	0		1.09861		--			34.2113	1.09861	1.45257	1.38629	1.75486	--		34.2113	0.69315	0.04314	1.0327	0.71538	--
34.2661	0		0.69315		0			34.2661	1.79176	1.45255	1.79176	1.75457	0		34.2661	0	0.04313	1.30312	0.74347	0
34.321	0		0.69315		0			34.321	1.38629	1.45253	1.60944	1.75428	0		34.321	0	0.04312	0.65156	0.76868	0
34.3759	0.69315		1.09861		--			34.3759	2.07944	1.45251	2.30259	1.75399	--		34.3759	0	0.04311	1.68425	0.76006	--
34.4307	1.09861		1.79176		1.38629			34.4307	2.19722	1.4525	2.07944	1.75371	1.38629		34.4307	0	0.0431	0.65156	0.75047	1.38629
34.4856	0		1.09861		--			34.4856	1.60944	1.45248	1.79176	1.75344	--		34.4856	0	0.04309	1.30312	0.74155	--
34.5405	0		1.09861		1.09861			34.5405	1.60944	1.45246	2.63906	1.75317	1.09861		34.5405	0.69315	0.04309	0.65156	0.73323	1.09861
34.5954	0.69315		0		--			34.5954	1.79176	1.45245	2.30259	1.7529	--		34.5954	--	0.04308	1.51287	0.72549	--
34.6502	0		0.69315		0.69315			34.6502	1.38629	1.45243	1.38629	1.75264	0.69315		34.6502	0	0.04307	1.0327	0.71829	0.69315
34.7051	1.09861		0		0			34.7051	0.69315	1.45241	1.94591	1.75238	0		34.7051	0	0.04306	0.65156	0.71159	0
34.76	0		0.69315		0			34.76	2.48491	1.4524	1.38629	1.75213	0		34.76	--	0.04305	0.65156	0.70535	0
34.8148	0		--		0			34.8148	1.94591	1.45238	1.09861	1.75188	0		34.8148	0.69315	0.04304	0.65156	0.69956	0
34.8697	0		--		--			34.8697	0.69315	1.45237	2.07944	1.75164	--		34.8697	0.69315	0.04304	0	0.69417	--
34.9246	0.69315		1.09861		0			34.9246	1.09861	1.45235	1.94591	1.7514	0		34.9246	0	0.04303	0	0.68916	0
34.9794	0		--		0			34.9794	2.30259	1.45234	2.07944	1.75116	0		34.9794	0	0.04302	0	0.6845	0
35.0343	0		0		1.09861			35.0343	1.09861	1.45233	2.07944	1.75093	1.09861		35.0343	0	0.04301	1.95468	0.68017	1.09861
35.0892	0.69315		0.69315		0			35.0892	1.09861	1.45231	2.3979	1.7507	0		35.0892	0	0.04301	0.65156	0.67615	0
35.144	0		0		0			35.144	2.07944	1.4523	1.94591	1.75048	0		35.144	0.69315	0.043	1.51287	0.67241	0
35.1989	0		--		--			35.1989	0.69315	1.45228	2.3979	1.75026	--		35.1989	0	0.043	1.0327	0.66893	--
35.2538	0		--		0.69315			35.2538	1.09861	1.45227	1.38629	1.75004	0.69315		35.2538	0.69315	0.04299	1.51287	0.66569	0.69315
35.3087	0.69315		1.09861		--			35.3087	0.69315	1.45226	1.79176	1.74983	--		35.3087	0.69315	0.04298	1.0327	0.66269	--
35.3635	0		1.09861		0.69315			35.3635	1.38629	1.45225	1.38629	1.74962	0.69315		35.3635	0.69315	0.04298	0	0.65989	0.69315
35.4184	0		0		1.09861			35.4184	0.69315	1.45223	1.79176	1.74942	1.09861		35.4184	0	0.04297	1.82916	0.69213	1.09861
35.4733	0		--		--			35.4733	2.19722	1.45222	1.38629	1.74921	--		35.4733	0.69315	0.04297	0.65156	0.68882	--
35.5281	0		0.69315		0.69315			35.5281	1.38629	1.45221	1.38629	1.74902	0.69315		35.5281	--	0.04296	0	0.68407	0.69315
35.583	0		0.69315		0			35.583	2.07944	1.4522	1.38629	1.74882	0		35.583	--	0.04296	1.0327	0.67966	0
35.6379	0		0.69315		0			35.6379	0.69315	1.45219	2.30259	1.74863	0		35.6379	0	0.04295	1.51287	0.67556	0
35.6927	1.09861		0		0.69315			35.6927	1.60944	1.45218	1.60944	1.74844	0.69315		35.6927	0	0.04294	0	0.67175	0.69315
35.7476	0		--		0			35.7476	1.79176	1.45216	1.38629	1.74826	0		35.7476	0.69315	0.04294	1.51287	0.66822	0
35.8025	0		0		0			35.8025	1.60944	1.45215	1.60944	1.74807	0		35.8025	0	0.04293	1.0327	0.66493	0
35.8573	1.09861		--		1.09861			35.8573	1.38629	1.45214	2.56495	1.74789	1.09861		35.8573	0.69315	0.04293	1.30312	0.66187	1.09861
35.9122	0.69315		0.69315		1.09861			35.9122	1.79176	1.45213	1.09861	1.74772	1.09861		35.9122	0.69315	0.04293	--	0.65903	1.09861
35.9671	0		1.60944		0			35.9671	1.79176	1.45212	2.3979	1.74755	0		35.9671	0	0.04292	1.0327	0.65639	0
36.022	1.38629		0		1.60944			36.022	1.60944	1.45211	1.79176	1.74738	1.60944		36.022	--	0.04292	1.30312	0.6889	1.60944
36.0768	0.69315		--		1.38629			36.0768	2.30259	1.4521	1.38629	1.74721	1.38629		36.0768	--	0.04291	1.51287	0.71955	1.38629
36.1317	0		0		--			36.1317	1.38629	1.45209	1.79176	1.74705	--		36.1317	0	0.04291	1.30312	0.71413	--
36.1866	0		0		0.69315			36.1866	2.07944	1.45208	2.19722	1.74688	0.69315		36.1866	0	0.04291	1.0327	0.70747	0.69315
36.2414	0.69315		--		0.69315			36.2414	1.60944	1.45207	2.3979	1.74673	0.69315		36.2414	--	0.0429	0	0.70128	0.69315
36.2963	0		0		1.09861			36.2963	2.07944	1.45207	2.30259	1.74657	1.09861		36.2963	0	0.0429	1.30312	0.69553	1.09861
36.3512	0		0		--			36.3512	1.79176	1.45206	2.19722	1.74642	--		36.3512	0	0.04289	1.30312	0.69019	--
36.4061	0		--		0.69315			36.4061	1.09861	1.45205	0.69315	1.74627	0.69315		36.4061	0	0.04289	0.65156	0.68522	0.69315
36.4609	0.69315		0.69315		1.09861			36.4609	1.09861	1.45204	1.79176	1.74612	1.09861		36.4609	0.69315	0.04289	1.30312	0.71462	1.09861
36.5158	0		0		0			36.5158	1.09861	1.45203	2.07944	1.74598	0		36.5158	--	0.04289	1.0327	0.70954	0
36.5707	0		1.09861		0			36.5707	1.94591	1.45202	1.09861	1.74583	0		36.5707	0	0.04288	1.30312	0.70319	0
36.6255	0		1.38629		--			36.6255	1.94591	1.45201	1.79176	1.74569	--		36.6255	0.69315	0.04288	1.51287	0.69728	--
36.6804	0.69315		--		0			36.6804	1.09861	1.45201	1.60944	1.74555	0		36.6804	0.69315	0.04288	1.30312	0.69179	0
36.7353	0		1.09861		--			36.7353	1.60944	1.452	2.30259	1.74542	--		36.7353	0.69315	0.04287	1.0327	0.6867	--
36.7901	0		0		--			36.7901	1.94591	1.45199	1.60944	1.74529	--		36.7901	--	0.04287	1.0327	0.68196	--
36.845	0		0		1.38629			36.845	1.09861	1.45198	2.07944	1.74516	1.38629		36.845	1.09861	0.04287	1.51287	0.67757	1.38629
36.8999	0.69315		0.69315		0			36.8999	2.07944	1.45198	2.07944	1.74503	0		36.8999	0	0.04287	1.51287	0.67349	0
36.9547	1.60944		1.38629		--			36.9547	0.69315	1.45197	1.94591	1.7449	--		36.9547	--	0.04286	1.51287	0.6697	--
37.0096	0.69315		--		0			37.0096	1.79176	1.45196	2.3979	1.74478	0		37.0096	0	0.04286	--	0.80488	0
37.0645	0		0		0			37.0645	2.19722	1.45196	2.48491	1.74465	0		37.0645	0	0.04286	1.0327	0.79838	0
37.1193	0.69315		0		0			37.1193	1.38629	1.45195	2.07944	1.74453	0		37.1193	0.69315	0.04286	1.30312	0.86391	0
37.1742	1.38629		0.69315		0			37.1742	0	1.45194	2.07944	1.74442	0		37.1742	0	0.04285	0.65156	0.85112	0
37.2291	0		1.38629		0			37.2291	1.60944	1.45194	2.30259	1.7443	0		37.2291	0	0.04285	0.65156	0.83544	0
37.284	0		0		--			37.284	1.79176	1.45193	0.69315	1.74419	--		37.284	1.09861	0.04285	1.82916	0.85012	--
37.3388	0		--		0.69315			37.3388	1.79176	1.45192	1.38629	1.74408	0.69315		37.3388	0	0.04285	--	0.83598	0.69315
37.3937	0		--		--			37.3937	0.69315	1.45192	1.09861	1.74397	--		37.3937	0	0.04284	0.65156	0.85066	--
37.4486	0		0		1.09861			37.4486	1.94591	1.45191	1.60944	1.74386	1.09861		37.4486	--	0.04284	0	0.83652	1.09861
37.5034	1.09861		1.09861		1.09861			37.5034	1.94591	1.45191	1.79176	1.74375	1.09861		37.5034	0	0.04284	1.30312	0.85119	1.09861
37.5583	1.09861		--		0.69315			37.5583	1.60944	1.4519	1.79176	1.74365	0.69315		37.5583	--	0.04284	1.68425	0.83707	0.69315
37.6132	0		--		0			37.6132	1.09861	1.45189	1.79176	1.74354	0		37.6132	--	0.04284	--	0.82242	0
37.6681	0		0.69315		0.69315			37.6681	1.60944	1.45189	2.30259	1.74344	0.69315		37.6681	0.69315	0.04283	0	0.8087	0.69315
37.7229	0.69315		1.09861		0			37.7229	1.38629	1.45188	2.19722	1.74334	0		37.7229	--	0.04283	0	0.79589	0
37.7778	0		1.09861		0.69315			37.7778	1.38629	1.45188	1.79176	1.74325	0.69315		37.7778	--	0.04283	0	0.78391	0.69315
37.8327	1.09861		1.09861		0			37.8327	1.38629	1.45187	1.79176	1.74315	0		37.8327	0	0.04283	1.0327	0.77273	0
37.8875	0		0		0.69315			37.8875	1.38629	1.45187	1.60944	1.74306	0.69315		37.8875	0.69315	0.04283	0	0.7623	0.69315
37.9424	0.69315		0		--			37.9424	1.94591	1.45186	1.79176	1.74297	--		37.9424	0	0.04283	2.06539	0.75257	--
37.9973	0		0		--			37.9973	1.60944	1.45186	2.30259	1.74288	--		37.9973	0	0.04282	0.65156	0.74351	--
38.0521	0		1.09861		--			38.0521	1.79176	1.45185	1.60944	1.74279	--		38.0521	0	0.04282	1.30312	0.73507	--
38.107	0		1.38629		0			38.107	1.60944	1.45185	1.79176	1.7427	0		38.107	1.60944	0.04282	0	0.72721	0
38.1619	0		0.69315		0			38.1619	1.38629	1.45184	2.19722	1.74261	0		38.1619	1.09861	0.04282	1.51287	0.71989	0
38.2167	0.69315		0		0			38.2167	1.09861	1.45184	0.69315	1.74253	0		38.2167	1.09861	0.04282	1.51287	0.71308	0
38.2716	0		--		0			38.2716	1.38629	1.45183	1.09861	1.74244	0		38.2716	0	0.04282	1.0327	0.70675	0
38.3265	0		1.60944		0.69315			38.3265	0.69315	1.45183	1.38629	1.74236	0.69315		38.3265	0.69315	0.04282	1.95468	0.70087	0.69315
38.3813	0.69315		0		0.69315			38.3813	1.60944	1.45182	1.38629	1.74228	0.69315		38.3813	0	0.04282	0.65156	0.69539	0.69315
38.4362	0.69315		0.69315		0.69315			38.4362	1.94591	1.45182	1.09861	1.7422	0.69315		38.4362	--	0.04281	1.68425	0.6903	0.69315
38.4911	0		1.09861		0			38.4911	0.69315	1.45182	2.19722	1.74213	0		38.4911	0	0.04281	1.82916	0.68557	0
38.546	0		0.69315		0			38.546	1.60944	1.45181	0.69315	1.74205	0		38.546	1.09861	0.04281	1.68425	0.71516	0
38.6008	0		0		0.69315			38.6008	1.79176	1.45181	1.38629	1.74197	0.69315		38.6008	0.69315	0.04281	1.30312	0.79446	0.69315
38.6557	0.69315		0.69315		0.69315			38.6557	2.07944	1.4518	1.94591	1.7419	0.69315		38.6557	0	0.04281	1.0327	0.7865	0.69315
38.7106	0		0		0.69315			38.7106	1.60944	1.4518	1.94591	1.74183	0.69315		38.7106	0.69315	0.04281	1.68425	0.77512	0.69315
38.7654	1.09861		--		0			38.7654	0.69315	1.4518	1.60944	1.74176	0		38.7654	1.09861	0.04281	1.30312	0.7645	0
38.8203	0		0.69315		0			38.8203	1.38629	1.45179	1.94591	1.74169	0		38.8203	1.09861	0.04281	1.30312	0.75459	0
38.8752	--		--		0			38.8752	1.79176	1.45179	1.60944	1.74162	0		38.8752	1.38629	0.04281	1.0327	0.77715	0
38.9301	--		1.09861		1.09861			38.9301	1.60944	1.45179	2.30259	1.74155	1.09861		38.9301	--	0.0428	1.30312	0.76794	1.09861
38.9849	0.69315		--		--			38.9849	2.07944	1.45178	1.79176	1.74149	--		38.9849	0.69315	0.0428	0.65156	0.75782	--
39.0398	--		--		0.69315			39.0398	0.69315	1.45178	2.30259	1.74142	0.69315		39.0398	1.09861	0.0428	1.30312	0.74839	0.69315
39.0947	0		0.69315		1.38629			39.0947	1.09861	1.45177	2.19722	1.74136	1.38629		39.0947	1.09861	0.0428	1.0327	0.82131	1.38629
39.1495	0.69315		0.69315		1.09861			39.1495	1.79176	1.45177	0.69315	1.74129	1.09861		39.1495	0	0.0428	0.65156	0.81156	1.09861
39.2044	1.09861		0.69315		0			39.2044	1.60944	1.45177	1.79176	1.74123	0		39.2044	0	0.0428	0	0.79861	0
39.2593	0		1.09861		0			39.2593	1.79176	1.45176	2.30259	1.74117	0		39.2593	0.69315	0.0428	1.51287	0.7865	0
39.3141	1.09861		1.09861		0			39.3141	2.19722	1.45176	1.79176	1.74111	0		39.3141	0	0.0428	1.51287	0.7752	0
39.369	0		0.69315		0.69315			39.369	1.60944	1.45176	1.94591	1.74105	0.69315		39.369	0	0.0428	0.65156	0.79579	0.69315
39.4239	0.69315		0.69315		0.69315			39.4239	--	1.45176	2.19722	1.741	0.69315		39.4239	0	0.0428	1.30312	0.7854	0.69315
39.4787	0.69315		1.79176		0			39.4787	2.19722	1.45175	1.38629	1.74094	0		39.4787	--	0.0428	1.30312	0.77419	0
39.5336	--		0		1.09861			39.5336	1.94591	1.45175	1.60944	1.74088	1.09861		39.5336	0	0.0428	1.30312	0.76373	1.09861
39.5885	--		--		--			39.5885	0	1.45175	--	1.74083	--		39.5885	0	0.0428	1.68425	0.75397	--
39.6434	1.09861		0		--			39.6434	0.69315	1.45174	1.09861	1.74077	--		39.6434	--	0.0428	0	0.74488	--
39.6982	0.69315		0		0			39.6982	1.94591	1.45174	2.30259	1.74072	0		39.6982	1.09861	0.04279	1.51287	0.73641	0
39.7531	--		0		--			39.7531	1.38629	1.45174	1.79176	1.74067	--		39.7531	--	0.04279	1.0327	0.72852	--
39.808	--		0.69315		--			39.808	1.09861	1.45174	2.30259	1.74062	--		39.808	1.09861	0.04279	1.51287	0.72118	--
39.8628	0.69315		0		0			39.8628	1.60944	1.45173	2.48491	1.74057	0		39.8628	1.09861	0.04279	0.65156	0.71435	0
39.9177	0.69315		0		--			39.9177	1.60944	1.45173	2.07944	1.74052	--		39.9177	--	0.04279	0.65156	0.70799	--
39.9726	0		0.69315		--			39.9726	1.60944	1.45173	2.07944	1.74047	--		39.9726	0	0.04279	1.51287	0.70208	--
40.0274	0.69315		0		--			40.0274	2.07944	1.45173	1.94591	1.74042	--		40.0274	--	0.04279	1.0327	0.69658	--
40.0823	0		--		--			40.0823	1.60944	1.45172	1.38629	1.74038	--		40.0823	0.69315	0.04279	1.0327	0.69147	--
40.1372	0		1.60944		1.60944			40.1372	1.79176	1.45172	2.3979	1.74033	1.60944		40.1372	1.38629	0.04279	1.51287	0.77295	1.60944
40.1921	--		0.69315		--			40.1921	1.09861	1.45172	2.07944	1.74029	--		40.1921	0.69315	0.04279	1.0327	0.76656	--
40.2469	--		0		--			40.2469	1.09861	1.45172	2.3979	1.74024	--		40.2469	0	0.04279	1.30312	0.75657	--
40.3018	--		0.69315		--			40.3018	1.60944	1.45171	2.07944	1.7402	--		40.3018	--	0.04279	1.82916	0.74726	--
40.3567	--		--		0			40.3567	1.38629	1.45171	2.07944	1.74015	0		40.3567	0	0.04279	1.51287	0.73858	0
40.4115	--		0		0			40.4115	1.94591	1.45171	1.60944	1.74011	0		40.4115	--	0.04279	1.0327	0.7305	0
40.4664	0		0		--			40.4664	1.79176	1.45171	1.79176	1.74007	--		40.4664	0	0.04279	1.0327	0.72298	--
40.5213	--		0.69315		1.38629			40.5213	1.79176	1.45171	1.38629	1.74003	1.38629		40.5213	--	0.04279	1.0327	0.71598	1.38629
40.5761	0		0		1.38629			40.5761	2.07944	1.4517	1.09861	1.73999	1.38629		40.5761	--	0.04279	1.0327	0.70946	1.38629
40.631	0.69315		0		0.69315			40.631	1.38629	1.4517	1.60944	1.73995	0.69315		40.631	1.60944	0.04279	1.0327	0.70341	0.69315
40.6859	--		0		0			40.6859	1.38629	1.4517	1.60944	1.73991	0		40.6859	0.69315	0.04279	1.0327	0.69777	0
40.7407	1.38629		0.69315		0			40.7407	1.09861	1.4517	1.94591	1.73987	0		40.7407	0	0.04278	1.0327	0.69254	0
40.7956	--		0		0			40.7956	1.60944	1.4517	2.07944	1.73984	0		40.7956	0	0.04278	0.65156	0.68767	0
40.8505	0		--		--			40.8505	1.79176	1.45169	1.94591	1.7398	--		40.8505	--	0.04278	0.65156	0.68314	--
40.9054	0.69315		0		0.69315			40.9054	1.60944	1.45169	1.94591	1.73977	0.69315		40.9054	--	0.04278	1.0327	0.67893	0.69315
40.9602	--		1.09861		--			40.9602	1.60944	1.45169	1.79176	1.73973	--		40.9602	0	0.04278	1.30312	0.67502	--
41.0151	0		0		1.09861			41.0151	1.38629	1.45169	1.79176	1.7397	1.09861		41.0151	0	0.04278	0.65156	0.70572	1.09861
41.07	0.69315		0		0.69315			41.07	1.09861	1.45169	1.38629	1.73966	0.69315		41.07	0	0.04278	1.30312	0.7015	0.69315
41.1248	--		--		0.69315			41.1248	1.94591	1.45169	1.38629	1.73963	0.69315		41.1248	0	0.04278	1.82916	0.69592	0.69315
41.1797	--		1.09861		--			41.1797	1.60944	1.45168	1.38629	1.73959	--		41.1797	0	0.04278	1.0327	0.69074	--
41.2346	0		--		0.69315			41.2346	1.60944	1.45168	1.09861	1.73956	0.69315		41.2346	--	0.04278	1.30312	0.68592	0.69315
41.2895	0		0		1.09861			41.2895	1.60944	1.45168	1.38629	1.73953	1.09861		41.2895	1.09861	0.04278	0	0.68145	1.09861
41.3443	--		--		0			41.3443	1.94591	1.45168	1.38629	1.7395	0		41.3443	0.69315	0.04278	0.65156	0.67729	0
41.3992	0		--		0			41.3992	2.07944	1.45168	2.19722	1.73947	0		41.3992	--	0.04278	1.51287	0.70769	0
41.4541	1.09861		0.69315		--			41.4541	1.60944	1.45168	2.3979	1.73944	--		41.4541	--	0.04278	0	0.73647	--
41.5089	1.09861		0		1.09861			41.5089	1.60944	1.45168	1.60944	1.73941	1.09861		41.5089	1.09861	0.04278	1.0327	0.76228	1.09861
41.5638	--		1.09861		0.69315			41.5638	2.19722	1.45167	1.60944	1.73938	0.69315		41.5638	1.09861	0.04278	--	0.75399	0.69315
41.6187	0		1.38629		0.69315			41.6187	1.38629	1.45167	1.94591	1.73935	0.69315		41.6187	--	0.04278	1.0327	0.74471	0.69315
41.6735	0		--		0			41.6735	--	1.45167	1.60944	1.73932	0		41.6735	0	0.04278	1.30312	0.73606	0
41.7284	0.69315		0.69315		0.69315			41.7284	1.09861	1.45167	2.07944	1.73929	0.69315		41.7284	0.69315	0.04278	1.0327	0.72802	0.69315
41.7833	0.69315		--		0.69315			41.7833	1.38629	1.45167	1.38629	1.73927	0.69315		41.7833	0	0.04278	1.30312	0.72053	0.69315
41.8381	0		0.69315		0			41.8381	1.09861	1.45167	1.94591	1.73924	0		41.8381	0	0.04278	0	0.71357	0
41.893	--		1.38629		--			41.893	1.38629	1.45167	2.07944	1.73921	--		41.893	0.69315	0.04278	1.30312	0.70709	--
41.9479	--		0.69315		--			41.9479	1.79176	1.45166	2.30259	1.73919	--		41.9479	1.60944	0.04278	1.0327	0.70107	--
42.0027	--		0		1.09861			42.0027	1.60944	1.45166	1.60944	1.73916	1.09861		42.0027	0	0.04278	1.30312	0.69547	1.09861
42.0576	1.09861		1.60944		0			42.0576	1.09861	1.45166	1.09861	1.73914	0		42.0576	--	0.04278	0.65156	0.69027	0
42.1125	1.09861		1.09861		0			42.1125	1.38629	1.45166	2.19722	1.73911	0		42.1125	0	0.04278	1.30312	0.68543	0
42.1674	0.69315		0		0.69315			42.1674	1.38629	1.45166	1.09861	1.73909	0.69315		42.1674	0	0.04278	1.0327	0.68094	0.69315
42.2222	0		0		--			42.2222	1.79176	1.45166	1.60944	1.73907	--		42.2222	--	0.04278	1.0327	0.67677	--
42.2771	0		0.69315		--			42.2771	1.38629	1.45166	2.07944	1.73904	--		42.2771	0	0.04278	1.0327	0.67289	--
42.332	1.09861		0		0.69315			42.332	0	1.45166	1.79176	1.73902	0.69315		42.332	--	0.04278	1.82916	0.66929	0.69315
42.3868	0		0		1.09861			42.3868	1.79176	1.45166	2.19722	1.739	1.09861		42.3868	0	0.04278	1.82916	0.66594	1.09861
42.4417	--		--		1.09861			42.4417	2.19722	1.45165	2.07944	1.73898	1.09861		42.4417	0	0.04278	1.30312	0.66283	1.09861
42.4966	--		0.69315		--			42.4966	0.69315	1.45165	1.60944	1.73895	--		42.4966	--	0.04278	0.65156	0.65993	--
42.5515	1.09861		0		0			42.5515	1.09861	1.45165	1.79176	1.73893	0		42.5515	--	0.04278	1.30312	0.65724	0
42.6063	--		0		0			42.6063	1.60944	1.45165	1.60944	1.73891	0		42.6063	--	0.04278	0.65156	0.68968	0
42.6612	--		0		0			42.6612	1.38629	1.45165	1.38629	1.73889	0		42.6612	0	0.04278	1.30312	0.68646	0
42.7161	0		--		--			42.7161	1.79176	1.45165	1.79176	1.73887	--		42.7161	0	0.04278	1.30312	0.71576	--
42.7709	1.09861		0.69315		--			42.7709	2.07944	1.45165	1.09861	1.73885	--		42.7709	--	0.04278	1.30312	0.71063	--
42.8258	0		1.09861		0.69315			42.8258	0	1.45165	2.07944	1.73883	0.69315		42.8258	1.09861	0.04278	1.68425	0.70422	0.69315
42.8807	--		0		1.38629			42.8807	1.38629	1.45165	1.38629	1.73881	1.38629		42.8807	--	0.04278	1.0327	0.69827	1.38629
42.9355	--		0.69315		0			42.9355	1.94591	1.45165	0.69315	1.73879	0		42.9355	--	0.04278	1.30312	0.69274	0
42.9904	--		0		--			42.9904	1.79176	1.45164	1.38629	1.73878	--		42.9904	0	0.04278	0	0.68761	--
43.0453	--		0.69315		1.09861			43.0453	1.09861	1.45164	1.94591	1.73876	1.09861		43.0453	0	0.04278	1.30312	0.68284	1.09861
43.1001	0.69315		0		0			43.1001	1.79176	1.45164	2.07944	1.73874	0		43.1001	0	0.04278	1.0327	0.67841	0
43.155	1.38629		1.09861		0.69315			43.155	2.07944	1.45164	2.07944	1.73872	0.69315		43.155	--	0.04278	1.0327	0.76163	0.69315
43.2099	--		1.09861		1.38629			43.2099	1.60944	1.45164	1.38629	1.7387	1.38629		43.2099	0	0.04278	1.30312	0.75576	1.38629
43.2648	--		1.60944		1.09861			43.2648	0	1.45164	1.94591	1.73869	1.09861		43.2648	--	0.04278	1.68425	0.77797	1.09861
43.3196	0.69315		--		0.69315			43.3196	1.60944	1.45164	2.07944	1.73867	0.69315		43.3196	0	0.04278	1.0327	0.76848	0.69315
43.3745	0		0.69315		0			43.3745	1.09861	1.45164	1.94591	1.73865	0		43.3745	0	0.04278	1.30312	0.7581	0
43.4294	--		1.09861		1.09861			43.4294	1.60944	1.45164	1.60944	1.73864	1.09861		43.4294	0	0.04277	1.30312	0.74843	1.09861
43.4842	0		0.69315		1.79176			43.4842	1.60944	1.45164	1.94591	1.73862	1.79176		43.4842	1.09861	0.04277	1.51287	0.73942	1.79176
43.5391	0		1.09861		--			43.5391	1.79176	1.45164	2.07944	1.73861	--		43.5391	1.09861	0.04277	0.65156	0.73103	--
43.594	1.09861		--		--			43.594	1.09861	1.45164	1.09861	1.73859	--		43.594	0	0.04277	1.0327	0.75575	--
43.6488	0.69315		--		1.38629			43.6488	2.30259	1.45164	2.07944	1.73858	1.38629		43.6488	1.09861	0.04277	1.0327	0.74782	1.38629
43.7037	0		0.69315		1.09861			43.7037	1.38629	1.45164	1.09861	1.73856	1.09861		43.7037	0.69315	0.04277	1.0327	0.73887	1.09861
43.7586	0.69315		0		--			43.7586	1.09861	1.45163	2.48491	1.73855	--		43.7586	0.69315	0.04277	1.0327	0.73054	--
43.8135	1.60944		--		--			43.8135	1.60944	1.45163	1.60944	1.73853	--		43.8135	--	0.04277	1.0327	0.75533	--
43.8683	0		0.69315		0			43.8683	1.60944	1.45163	2.19722	1.73852	0		43.8683	--	0.04277	1.0327	0.74745	0
43.9232	--		0		0.69315			43.9232	0	1.45163	1.94591	1.73851	0.69315		43.9232	0.69315	0.04277	0.65156	0.73854	0.69315
43.9781	0.69315		--		--			43.9781	1.79176	1.45163	2.30259	1.73849	--		43.9781	0	0.04277	1.30312	0.73024	--
44.0329	1.09861		0.69315		0			44.0329	1.60944	1.45163	1.79176	1.73848	0		44.0329	0	0.04277	0	0.72253	0
44.0878	0.69315		0		--			44.0878	2.07944	1.45163	1.79176	1.73847	--		44.0878	--	0.04277	1.68425	0.71535	--
44.1427	0		--		--			44.1427	1.94591	1.45163	1.60944	1.73845	--		44.1427	--	0.04277	1.30312	0.70867	--
44.1975	--		0.69315		0			44.1975	1.09861	1.45163	1.94591	1.73844	0		44.1975	--	0.04277	0.65156	0.73571	0
44.2524	0		1.09861		--			44.2524	1.38629	1.45163	1.38629	1.73843	--		44.2524	0	0.04277	0.65156	0.72921	--
44.3073	0		0.69315		0.69315			44.3073	1.79176	1.45163	1.79176	1.73842	0.69315		44.3073	0	0.04277	1.0327	0.72156	0.69315
44.3621	0		0		0			44.3621	1.60944	1.45163	2.19722	1.7384	0		44.3621	0.69315	0.04277	1.30312	0.71445	0
44.417	0		--		--			44.417	1.60944	1.45163	1.38629	1.73839	--		44.417	0.69315	0.04277	0	0.70784	--
44.4719	0		0.69315		0.69315			44.4719	1.38629	1.45163	1.94591	1.73838	0.69315		44.4719	0.69315	0.04277	0	0.70169	0.69315
44.5268	--		0.69315		--			44.5268	1.94591	1.45163	1.60944	1.73837	--		44.5268	--	0.04277	1.0327	0.69598	--
44.5816	0		1.09861		0			44.5816	0.69315	1.45163	2.30259	1.73836	0		44.5816	--	0.04277	--	0.69067	0
44.6365	--		0.69315		--			44.6365	1.38629	1.45163	1.09861	1.73835	--		44.6365	0	0.04277	2.06539	0.71956	--
44.6914	--		0		0			44.6914	1.94591	1.45163	0.69315	1.73834	0		44.6914	1.09861	0.04277	1.51287	0.74703	0
44.7462	0.69315		--		1.09861			44.7462	0.69315	1.45162	2.19722	1.73833	1.09861		44.7462	1.38629	0.04277	1.68425	0.73972	1.09861
44.8011	--		0.69315		0.69315			44.8011	1.60944	1.45162	1.79176	1.73832	0.69315		44.8011	--	0.04277	1.30312	0.73133	0.69315
44.856	0		0.69315		0.69315			44.856	1.38629	1.45162	1.94591	1.73831	0.69315		44.856	0.69315	0.04277	0.65156	0.72352	0.69315
44.9109	1.09861		0		1.79176			44.9109	1.38629	1.45162	1.09861	1.7383	1.79176		44.9109	0	0.04277	1.68425	0.71626	1.79176
44.9657	0.69315		0		--			44.9657	1.38629	1.45162	1.09861	1.73829	--		44.9657	0.69315	0.04277	1.30312	0.70951	--
45.0206	--		0		0			45.0206	1.38629	1.45162	2.07944	1.73828	0		45.0206	--	0.04277	1.30312	0.70324	0
45.0755	--		--		1.09861			45.0755	1.79176	1.45162	2.07944	1.73827	1.09861		45.0755	0	0.04277	--	0.6974	1.09861
45.1303	0		--		0.69315			45.1303	1.38629	1.45162	1.79176	1.73826	0.69315		45.1303	0	0.04277	1.0327	0.69198	0.69315
45.1852	0.69315		0.69315		1.09861			45.1852	1.60944	1.45162	1.60944	1.73825	1.09861		45.1852	0	0.04277	1.30312	0.68695	1.09861
45.2401	0.69315		0.69315		--			45.2401	1.60944	1.45162	1.94591	1.73824	--		45.2401	0	0.04277	1.30312	0.68227	--
45.2949	--		0.69315		0.69315			45.2949	1.79176	1.45162	1.60944	1.73823	0.69315		45.2949	0.69315	0.04277	0.65156	0.67793	0.69315
45.3498	0.69315		0		0.69315			45.3498	--	1.45162	1.94591	1.73822	0.69315		45.3498	0	0.04277	1.30312	0.67389	0.69315
45.4047	--		0		0			45.4047	1.09861	1.45162	1.60944	1.73821	0		45.4047	0	0.04277	1.30312	0.67014	0
45.4595	--		1.38629		0			45.4595	1.79176	1.45162	1.79176	1.7382	0		45.4595	1.09861	0.04277	0.65156	0.66666	0
45.5144	--		--		0.69315			45.5144	1.79176	1.45162	1.60944	1.7382	0.69315		45.5144	0	0.04277	1.0327	0.66343	0.69315
45.5693	0		0.69315		0.69315			45.5693	1.60944	1.45162	1.60944	1.73819	0.69315		45.5693	0	0.04277	1.51287	0.69516	0.69315
45.6242	1.09861		0		--			45.6242	1.79176	1.45162	2.19722	1.73818	--		45.6242	0	0.04277	1.30312	0.69149	--
45.679	--		0		1.09861			45.679	2.3979	1.45162	1.38629	1.73817	1.09861		45.679	1.09861	0.04277	1.30312	0.68642	1.09861
45.7339	--		0		--			45.7339	0.69315	1.45162	1.38629	1.73816	--		45.7339	0	0.04277	0	0.68171	--
45.7888	0.69315		1.09861		0			45.7888	1.60944	1.45162	2.19722	1.73816	0		45.7888	0	0.04277	1.30312	0.67734	0
45.8436	--		--		--			45.8436	0.69315	1.45162	2.19722	1.73815	--		45.8436	--	0.04277	1.0327	0.67328	--
45.8985	--		0		0			45.8985	2.07944	1.45162	2.07944	1.73814	0		45.8985	0	0.04277	1.51287	0.70392	0
45.9534	--		0		--			45.9534	1.60944	1.45162	2.19722	1.73814	--		45.9534	0	0.04277	0.65156	0.69958	--
46.0082	0		0		--			46.0082	1.60944	1.45162	1.60944	1.73813	--		46.0082	0.69315	0.04277	0.65156	0.6939	--
46.0631	1.09861		1.09861		0.69315			46.0631	1.38629	1.45162	1.60944	1.73812	0.69315		46.0631	0	0.04277	--	0.68862	0.69315
46.118	0.69315		0		0			46.118	1.79176	1.45162	1.79176	1.73811	0		46.118	0.69315	0.04277	1.30312	0.68372	0
46.1728	0		0.69315		1.09861			46.1728	1.79176	1.45161	1.94591	1.73811	1.09861		46.1728	0	--	0.65156	0.71323	1.09861
46.2277	--		0.69315		0			46.2277	1.60944	1.45161	1.38629	1.7381	0		46.2277	--	--	0.65156	0.7082	0
46.2826	0		0		--			46.2826	0.69315	1.45161	1.09861	--	--		46.2826	1.09861	--	1.51287	0.7019	--
46.3375	0		--		0.69315			46.3375	1.38629	1.45161	1.79176	--	0.69315		46.3375	--	--	0.65156	0.69604	0.69315
46.3923	0		1.09861		0.69315			46.3923	1.38629	1.45161	1.94591	--	0.69315		46.3923	--	--	0	0.69059	0.69315
46.4472	0		1.38629		1.60944			46.4472	0	1.45161	1.79176	--	1.60944		46.4472	--	--	1.0327	0.68554	1.60944
46.5021	0		0		0.69315			46.5021	1.09861	--	1.38629	--	0.69315		46.5021	1.38629	--	1.82916	0.68085	0.69315
46.5569	--		1.38629		1.38629			46.5569	1.94591	--	1.38629	--	1.38629		46.5569	1.38629	--	1.0327	0.71064	1.38629
46.6118	1.09861		--		0			46.6118	1.60944	--	2.19722	--	0		46.6118	0	--	0	0.70578	0
46.6667	--		0.69315		1.09861			46.6667	1.09861	--	2.07944	--	1.09861		46.6667	0.69315	--	1.82916	0.69963	1.09861
46.7216	1.09861		0.69315		1.09861			46.7216	1.09861	--	2.07944	--	1.09861		46.7216	0.69315	--	1.51287	0.69391	1.09861
46.7764	0		--		--			46.7764	2.07944	--	2.63906	--	--		46.7764	0	--	1.30312	0.68861	--
46.8313	0		--		0.69315			46.8313	0.69315	--	2.3979	--	0.69315		46.8313	0	--	0.65156	0.68368	0.69315
46.8862	0.69315		1.09861		0			46.8862	0.69315	--	1.38629	--	0		46.8862	0	--	0.65156	0.6791	0
															46.941	--	--	0	0.67485
															46.9959	--	--	1.68425	0.67091
															47.0508	--	--	0.65156	0.66725
															47.1056	--	--	1.82916	0.66385
															47.1605	--	--	0	0.66069
															47.2154	--	--	0	0.6926
															47.2702	--	--	0	0.689
															47.3251	--	--	1.30312	0.68399
															47.38	--	--	1.0327	0.67934
															47.4348	--	--	1.0327	0.67503
															47.4897	--	--	1.82916	0.67102
															47.5446	--	--	1.51287	0.66731
															47.5995	--	--	1.30312	0.69847
															47.6543	--	--	1.68425	0.69441
															47.7092	--	--	0.65156	0.77502
															47.7641	--	--	--	0.93724
															47.8189	--	--	1.30312	0.92402
															47.8738	--	--	1.0327	0.90394
															47.9287	--	--	1.30312	0.9125
															47.9836	--	--	1.30312	0.89449
															48.0384	--	--	1.51287	0.87623
															48.0933	--	--	0.65156	0.85908
															48.1482	--	--	1.0327	0.843
															48.203	--	--	0.65156	0.82793
															48.2579	--	--	0	0.81383
															48.3128	--	--	1.30312	0.80064
															48.3676	--	--	1.51287	0.8187
															48.4225	--	--	1.30312	0.8067
															48.4774	--	--	1.0327	0.8713
															48.5322	--	--	1.51287	0.85825
															48.5871	--	--	1.0327	0.84236
															48.642	--	--	0	0.82747
															48.6969	--	--	1.0327	0.81354
															48.7517	--	--	0.65156	0.8005
															48.8066	--	--	1.0327	0.8187
															48.8615	--	--	0	0.80683
															48.9163	--	--	1.30312	0.79426
															48.9712	--	--	1.0327	0.78252
															49.0261	--	--	1.0327	0.77155
															49.0809	--	--	1.51287	0.76133
															49.1358	--	--	1.0327	0.75179
															49.1907	--	--	0	0.7429
															49.2456	--	--	0	0.73462
															49.3004	--	--	0.65156	0.75931
															49.3553	--	--	1.30312	0.78304
															49.4102	--	--	1.51287	0.77357
															49.465	--	--	1.82916	0.76321
															49.5199	--	--	1.30312	0.75355
															49.5748	--	--	1.0327	0.74454
															49.6296	--	--	1.51287	0.73615
															49.6845	--	--	0.65156	0.72834
															49.7394	--	--	1.30312	0.72106
															49.7942	--	--	1.68425	0.71429
															49.8491	--	--	0	0.70799
															49.904	--	--	1.82916	0.70213
															49.9589	--	--	1.0327	0.69668
															50.0137	--	--	1.0327	0.69162
															50.0686	--	--	1.0327	0.6869
															50.1235	--	--	0	0.71646
															50.1783	--	--	1.51287	0.71157
															50.2332	--	--	0.65156	0.7054
															50.2881	--	--	1.30312	0.69966
															50.343	--	--	0	0.77989
															50.3978	--	--	0.65156	0.77301
															50.4527	--	--	1.0327	0.76259
															50.5076	--	--	1.30312	0.75288
															50.5624	--	--	0.65156	0.74383
															50.6173	--	--	0.65156	0.73539
															50.6722	--	--	0.65156	0.72754
															50.727	--	--	0	0.75286
															50.7819	--	--	1.68425	0.74537
															50.8368	--	--	0	0.76889
															50.8916	--	--	1.68425	0.7603
															50.9465	--	--	1.51287	0.75074
															51.0014	--	--	1.30312	0.74183
															51.0562	--	--	1.30312	0.73354
															51.1111	--	--	1.0327	0.72582
															51.166	--	--	1.30312	0.71863
															51.2209	--	--	1.30312	0.74485
															51.2757	--	--	1.0327	0.73792
															51.3306	--	--	0	0.72988
															51.3855	--	--	1.82916	0.7224
															51.4403	--	--	1.51287	0.71544
															51.4952	--	--	1.0327	0.70896
															51.5501	--	--	1.68425	0.70294
															51.605	--	--	1.68425	0.69733
															51.6598	--	--	1.68425	0.69213
															51.7147	--	--	0.65156	0.68728
															51.7696	--	--	1.0327	0.68278
															51.8244	--	--	1.68425	0.76555
															51.8793	--	--	1.0327	0.75963
															51.9342	--	--	0	0.83089
															51.989	--	--	1.0327	0.82047
															52.0439	--	--	--	0.80692
															52.0988	--	--	1.68425	0.79425
															52.1536	--	--	1.68425	0.78242
															52.2085	--	--	1.51287	0.8023
															52.2634	--	--	0	0.79145
															52.3183	--	--	1.0327	0.77983
															52.3731	--	--	1.30312	0.76898
																		1.0327	0.75886
																		1.51287	0.74942
																		1.30312	0.74063
																		1.0327	0.73244
																		1.0327	0.94472
																		0	0.93348
																		1.51287	0.91323
																		1.68425	0.89418
																		1.0327	0.90397
																		1.0327	0.88686
																		1.51287	0.89734
																		0.65156	0.88068
																		0.65156	0.86367
																		0	0.92087
																		0	0.90502
																		0.65156	0.88662
																		1.30312	0.86935
																		1.0327	0.85313
																		0.65156	0.83793
																		1.82916	0.82369
																		0.65156	0.81036
																		1.82916	0.7979
																		1.51287	0.8167
																		1.0327	0.83515
																		1.30312	0.82255
																		0	0.80932
																		1.51287	0.82706
																		1.30312	0.81501
																		1.0327	0.83222
																		0.65156	0.81984
																		0.65156	0.80681
																		0	0.91669
																		0	0.93033
																		--	0.91194
																		0	0.96313
																		1.68425	0.94495
																		0	0.92448
																		0.65156	0.93209
																		0.65156	0.94035
																		1.30312	0.94793
																		1.30312	0.92867
																		1.30312	0.90925
																		1.82916	0.89098
																		1.0327	0.87381
																		0.65156	0.8577
																		1.68425	0.84258
																		0.65156	0.82842
																		1.68425	0.84469
																		1.68425	0.83183
																		0	0.81835
																		1.30312	0.80574
																		0	0.79394
																		0	0.90641
																		1.30312	0.89406
																		1.0327	0.87674
																		1.51287	0.86048
																		0.65156	0.91857
																		0	0.90332
																		1.51287	0.8855
																		1.0327	0.89668
																		1.51287	0.88063
																		0.65156	0.8642
																		0.65156	0.84878
																		0	0.83433
																		1.30312	0.8208
																		1.0327	0.80813
																		1.0327	0.79627
																		0	0.81567
																		1.68425	0.83465
																		0.65156	0.82252
																		0.65156	0.80972
																		1.30312	0.79774
																		1.0327	0.81698
																		1.82916	0.80599
																		0	0.79424
																		0	0.81379
																		1.30312	0.803
																		1.30312	0.79142
																		1.0327	0.78061
																		--	0.7705
																		1.68425	0.79233
																		0	0.78294
																		0	0.77265
																		1.30312	0.76304
																		0.65156	0.75407
																		1.51287	0.74571
																		1.0327	0.73791
																		1.30312	0.73063
																		0.65156	0.72385
																		1.51287	0.71752
																		0.65156	0.74455
																		0.65156	0.73832
																		0	0.73093
																		1.51287	0.72404
																		1.30312	0.71762
																		0.65156	0.71163
																		1.51287	0.70605
																		0.65156	0.73415
																		1.0327	0.72854
																		1.82916	0.80493
																		1.0327	0.79682
																		0.65156	0.78534
																		1.30312	0.77462
																		1.51287	0.7646
																		1.82916	0.75526
																		0.65156	0.74655
																		1.82916	0.73843
																		1.68425	0.73086
																		1.68425	0.7238
																		1.51287	0.74996
																		0.65156	0.82455
																		1.82916	0.81503
																		1.0327	0.80229
																		1.82916	0.79038
																		1.0327	0.77926
																		0.65156	0.76887
																		1.30312	0.7905
																		1.68425	0.78087
																		1.68425	0.84955
																		0	0.91223
																		0	0.96659
																		0.65156	0.94815
																		0	0.95369
																		0	1.11389
																		1.30312	1.09278
																		1.51287	1.06458
																		0.65156	1.03782
																		--	1.01248
																		1.30312	0.9885
																		0.65156	0.96584
																		1.30312	0.94447
																		0.65156	0.92432
																		1.51287	0.90534
																		0.65156	0.8875
																		1.30312	0.89861
																		0	0.91006
																		1.68425	0.89331
																		1.0327	0.87623
																		0	0.86019
																		1.0327	0.84515
																		--	0.83104
																		1.30312	0.81783
																		0.65156	0.83531
																		0.65156	0.85255
																		1.51287	0.83939
																		0.65156	0.82564
																		0.65156	0.84237
																		1.30312	0.82986
																		0	0.84619
																		1.0327	0.8624
																		0.65156	0.8486
																		1.0327	0.83426
																		1.0327	0.82082
																		0.65156	0.80824
																		--	0.79647
																		1.30312	0.78547
																		1.30312	0.80599
																		1.82916	0.79583
																		0	0.78484
																		1.0327	0.8054
																		1.0327	0.79525
																		1.0327	0.81478
																		1.68425	0.80398
																		1.0327	0.82267
																		0.65156	0.81134
																		0	0.79928
																		0.65156	0.788
																		1.51287	0.77747
																		1.0327	0.76762
																		2.06539	0.88498
																		1.0327	0.87409
																		0.65156	0.88628
																		1.0327	0.87087
																		1.0327	0.85503
																		1.0327	0.9568
																		0	1.0078
																		1.30312	0.98734
																		--	0.96482
																		0	0.96938
																		1.51287	0.94917
																		1.68425	1.07332
																		1.51287	1.11228
																		1.30312	1.08634
																		1.0327	1.05883
																		1.0327	1.05626
																		1.68425	1.0315
																		2.06539	1.00691
																		1.0327	1.04727
																		0.65156	1.04866
																		0.65156	1.15583
																		1.51287	1.13133
																		1.95468	1.1019
																		1.30312	1.09643
																		0	1.06988
																		0	1.04357
																		1.30312	1.01865
																		1.51287	0.99507
																		1.30312	0.97279
																		1.0327	0.95176
																		1.68425	0.93193
																		1.68425	0.91325
																		1.68425	0.92282
																		1.0327	0.906
																		1.0327	0.99993
																		1.30312	1.00737
																		1.0327	1.01037
																		1.0327	0.98852
																		1.0327	1.03141
																		1.51287	1.01036
																		1.30312	1.012
																		1.0327	0.99012
																		1.51287	0.96824
																		1.51287	0.9476
																		0.65156	0.92814
																		0	0.90981
																		1.0327	0.89257
																		1.0327	0.87637
																		0.65156	0.86115
																		1.30312	0.96271
																		1.95468	0.94774
																		1.30312	0.92824
																		1.0327	0.90987
																		1.68425	0.91983
																		1.30312	0.90328
																		1.51287	0.88639
																		0	0.87053
																		1.51287	0.85563
																		1.30312	0.91527
																		0.65156	0.90112
																		2.06539	0.88431
																		1.30312	0.86853
																		1.68425	0.85371
																		0	0.83981
																		1.30312	0.82678
																		1.0327	0.81457
																		1.0327	0.83305
																		0.65156	0.85118
																		1.0327	0.86759
																		1.68425	0.88247
																		1.51287	0.89599
																		0	0.88071
																		0.65156	0.86501
																		1.51287	0.87874
																		1.51287	0.89257
																		1.0327	0.90515
																		0	0.91661
																		1.0327	0.90004
																		0.65156	0.91064
																		1.30312	0.89443
																		1.0327	1.02978
																		1.30312	1.03651
																		1.68425	1.07483
																		1.95468	1.07433
																		1.30312	1.0721
																		0.65156	1.04691
																		0.65156	1.0219
																		0.65156	0.99824
																		0.65156	1.00082
																		1.0327	0.97955
																		1.51287	0.95824
																		1.30312	0.93814
																		1.30312	0.94569
																		--	1.03443
																		1.82916	1.01517
																		1.51287	0.99194
																		0.65156	1.03452
																		0.65156	1.01338
																		1.68425	1.01487
																		1.68425	0.99292
																		1.95468	0.97098
																		1.82916	0.9759
																		0.65156	0.98164
																		1.82916	0.96159
																		1.30312	0.94143
																		1.51287	0.94882
																		1.30312	0.93068
																		1.30312	0.91231
																		1.30312	1.0444
																		1.82916	1.05022
																		1.51287	1.0264
																		1.82916	1.02695
																		1.30312	1.02863
																		1.51287	1.10472
																		0	1.0817
																		0.65156	1.05519
																		1.68425	1.09071
																		0	1.12511
																		1.51287	1.09934
																		0.65156	1.07204
																		1.51287	1.04614
																		1.95468	1.04538
																		2.06539	1.04583
																		0.65156	1.08362
																		1.51287	1.11894
																		1.0327	1.15041
																		1.95468	1.21111
																		1.82916	1.23466
																		1.51287	1.31362
																		1.51287	1.30022
																		1.51287	1.31258
																		0.65156	1.29652
																		1.30312	1.28006
																		1.0327	1.26465
																		2.33581	1.23117
																		1.51287	1.19825
																		2.06539	1.33842
																		1.30312	1.30897
																		1.68425	1.27286
																		1.68425	1.28719
																		2.16443	1.33111
																		1.95468	1.34389
																		1.68425	1.35425
																		1.51287	1.41659
																		2.25402	1.39753
																		2.16443	1.40221
																		1.82916	1.43339
																		2.16443	1.41226
																		1.51287	1.37341
																		2.33581	1.35237
																		1.0327	1.31596
																		1.82916	1.4082
																		2.16443	1.39128
																		2.06539	1.3702
																		1.51287	1.40395
																		0.65156	1.38483
																		1.68425	1.51454
																		1.68425	1.49403
																		2.16443	1.53798
																		1.82916	1.62222
																		2.16443	1.6366
																		1.0327	1.6862
																		1.82916	1.73161
																		2.06539	1.68676
																		2.33581	1.67111
																		1.95468	1.71585
																		2.06539	1.72158
																		1.68425	1.76139
																		1.82916	1.81537
																		2.33581	1.83094
																		2.48071	1.82714
																		2.25402	1.90272
																		2.33581	1.91225
																		2.33581	1.88751
																		1.51287	1.96827
																		2.06539	1.97323
																		2.06539	2.00238
																		2.33581	1.96053
																		2.16443	1.96081
																		2.41105	1.99151
																		1.0327	1.99296
																		2.06539	2.03383
																		2.54557	2.04606
																		2.48071	2.05602
																		2.06539	2.02575
																		2.33581	2.02234
																		2.76777	2.00696
																		2.06539	2.00576
																		2.25402	2.00538
																		2.06539	2.0051
																		2.25402	2.01853
																		2.25402	1.97651
																		1.95468	2.0045
																		1.95468	2.03291
																		1.68425	2.09656
																		2.71695	2.11764
																		2.48071	2.12298
																		2.25402	2.07789
																		2.16443	2.12078
																		2.48071	2.17424
																		2.54557	2.21065
																		2.06539	2.22104
																		2.86185	2.25091
																		2.60623	2.23679
																		2.71695	2.24308
																		2.25402	2.22855
																		2.25402	2.24634
																		1.68425	2.21048
																		1.68425	2.22908
																		2.48071	2.27981
																		1.95468	2.28596
																		1.95468	2.2692
																		2.25402	2.21358
																		2.48071	2.17585
																		1.95468	2.18697
																		2.41105	2.16525
																		1.68425	2.15485
																		2.60623	2.12184
																		1.82916	2.13804
																		2.54557	2.11929
																		2.48071	2.15995
																		2.06539	2.14116
																		2.16443	2.14455
																		2.33581	2.10052
																		1.82916	2.06839
																		2.06539	2.05157
																		2.54557	2.02306
																		1.68425	2.00908
																		1.82916	2.01042
																		2.25402	1.96176
																		2.33581	1.92112
																		2.33581	1.89797
																		2.16443	1.85108
																		1.68425	1.83134
																		2.06539	1.79706
																		2.06539	1.7524
																		1.95468	1.7566
																		2.33581	1.74473
																		1.68425	1.70261
																		1.51287	1.69185
																		2.33581	1.73958
																		1.68425	1.76653
																		1.68425	1.72528
																		2.06539	1.69394
																		1.95468	1.6646
																		1.51287	1.62404
																		2.25402	1.61838
																		1.51287	1.61469
																		1.68425	1.61121
																		1.82916	1.60793
																		1.95468	1.64596
																		2.25402	1.60877
																		1.95468	1.62466
																		1.82916	1.6416
																		1.82916	1.60341
																		1.82916	1.56388
																		1.68425	1.53977
																		1.68425	1.50326
																		1.95468	1.46746
																		1.82916	1.47299
																		1.82916	1.45554
																		1.51287	1.43783
																		1.51287	1.42109
																		1.30312	1.38914
																		1.82916	1.40092
																		1.68425	1.371
																		1.68425	1.35722
																		1.82916	1.39892
																		1.68425	1.3701
																		1.95468	1.40935
																		1.51287	1.39614
																		1.68425	1.36454
																		1.30312	1.33348
																		1.51287	1.30376
																		1.82916	1.29357
																		1.95468	1.26647
																		1.0327	1.2586
																		1.82916	1.23304
																		1.68425	1.20774
																		1.30312	1.20369
																		1.51287	1.23257
																		1.51287	1.20944
																		1.0327	1.18487
																		2.06539	1.1615
																		1.0327	1.13926
																		1.95468	1.11813
																		2.16443	1.09805
																		1.82916	1.07899
																		0.65156	1.08371
																		0.65156	1.06631
																		2.16443	1.04868
																		--	1.05548
																		1.68425	1.03935
																		1.51287	1.0229
																		1.30312	1.00731
																		0.65156	1.01705
																		1.68425	1.00272
																		0.65156	1.1242
																		1.30312	1.13014
																		1.0327	1.10873
																		1.68425	1.10952
																		1.0327	1.11121
																		0.65156	1.09055
																		1.68425	1.06986
																		1.82916	1.05025
																		0	1.09221
																		1.0327	1.07402
																		--	1.05385
																		1.0327	1.1306
																		1.30312	1.11163
																		0.65156	1.08908
																		1.51287	1.06769
																		1.30312	1.04741
																		1.30312	1.05182
																		1.0327	1.03342
																		1.30312	1.01484
																		0.65156	0.99725
																		1.0327	0.98062
																		0	0.9649
																		1.0327	1.01591
																		1.0327	--
																		1.30312	--
																		1.0327	--
																		1.0327	--
																		1.68425	--
																		1.51287	--
																		1.51287	--
																		0.65156	--
																		--	--
																		--	--
																		--	--
																		--	--
																		--	--
																		--	--
																		--	--
																		--	--
																		--	--
																		--	--
																		--	--
																		--	--
																		--	--
																		--	--
																		--	--
																		--	--
																		--	--
																		--	--
																		--	--
																		--	--
																		--	--
																		--	--
																		--	--
																		--	--
																		--	--
																		--	--
																		--	--
																		--	--
																		--	--
																		--	--
																		--	--
																		--	--
																		--	--
																		--	--
																		--	--
																		--	--
																		--	--
																		--	--
																		--	--
																		--	--
																		--	--
																		--	--
																		--	--
																		--	--
																		--	--
																		--	--
																		--	--
																		--	--
																		--	--
																		--	--

## Sheet: Figure 4
Figure 4 A									4A inset							Figure 4B													Figure 4B inset
	0 ps	50 ps	225 ps	465 ps	705 ps	1015 ps	2800 ps		Kinetic @467 nm			Fitting @467 nm					0.5 ns	2.6 ns	3 ns	4.7 ns	6.5 ns	9.7 ns	13 ns	19 ns	66 ns	200 ns			kinetic @467 nm			Fitting 467 nm
wavelenght (nm)	DA(mOD)	DA(mOD)	DA(mOD)	DA(mOD)	DA(mOD)	DA(mOD)	DA(mOD)		t (ps)	DA(mOD)		t (ps)	DA(mOD)			wavelenght (nm)	DA(mOD)	DA(mOD)	DA(mOD)	DA(mOD)	DA(mOD)	DA(mOD)	DA(mOD)	DA(mOD)	DA(mOD)	DA(mOD)			t (ns)	DA(mOD)		t (ns)	DA(mOD)
450.501	0.00621	0.0067	0.0079	0.01131	0.0096	0.01072	0.0115		-0.16557	-0.000137896		-0.16998	3.4065e-05			381	0.13318	0.10618	0.09778	0.06688	0.04608	0.02938	0.01968	0.01348	0.00892	0.00732			-0.051	0.03284		-0.03652	0.03208
452.858	0.006	0.00662	0.00841	0.01407	0.01074	0.01233	0.0136		-0.08557	-0.000131432		-0.16493	4.14182e-05			382	0.13234	0.10634	0.09694	0.06654	0.04624	0.02964	0.02004	0.01324	0.00928	0.00721			0.156	0.05166		-0.01102	0.03419
455.215	0.00581	0.00665	0.00888	0.01681	0.01188	0.01405	0.01579		-0.00557	0.000757797		-0.16003	4.98439e-05			382	0.13077	0.10477	0.09537	0.06537	0.04537	0.02907	0.01987	0.01297	0.00887	0.00696			0.364	0.06974		0.01448	0.03637
457.573	0.00563	0.00658	0.00909	0.01855	0.01246	0.01497	0.01707		0.07443	0.00296		-0.15528	5.94052e-05			383	0.12998	0.10398	0.09478	0.06508	0.04508	0.02878	0.01978	0.01328	0.00928	0.00712			0.572	0.09188		0.03998	0.03861
459.932	0.00536	0.00639	0.00912	0.01946	0.01272	0.01542	0.01766		0.15443	0.00584		-0.15067	7.01562e-05			383	0.12888	0.10288	0.09398	0.06418	0.04478	0.02868	0.01968	0.01328	0.00938	0.00716			0.78	0.11197		0.06548	0.04091
462.291	0.00511	0.00612	0.00915	0.02081	0.01308	0.01602	0.01856		0.23443	0.00725		-0.14619	8.21412e-05			384	0.12699	0.10199	0.09329	0.06349	0.04479	0.02829	0.01969	0.01339	0.00979	0.00719			0.99	0.13108		0.09099	0.04326
464.65	0.00483	0.00603	0.00941	0.02309	0.01388	0.01731	0.02025		0.31443	0.0056		-0.14185	9.53937e-05			384	0.12666	0.10166	0.09256	0.06376	0.04526	0.02876	0.02046	0.01406	0.01066	0.00797			1.19	0.1464		0.11649	0.04567
467.01	0.00456	0.00591	0.00956	0.02469	0.01439	0.01813	0.02145		0.39443	0.00469		-0.13552	0.000117932			385	0.12607	0.10107	0.09147	0.06347	0.04537	0.02897	0.02077	0.01427	0.01137	0.00805			1.4	0.15984		0.14199	0.04813
469.37	0.00422	0.00552	0.00897	0.02334	0.01369	0.01715	0.02028		0.47443	0.00453		-0.12498	0.000165166			386	0.12498	0.09958	0.09068	0.06258	0.04498	0.02868	0.02088	0.01458	0.01118	0.00799			1.61	0.17048		0.16749	0.05063
471.731	0.00397	0.0049	0.00763	0.01888	0.01141	0.01423	0.01663		0.55443	0.00455		-0.11445	0.000226825			386	0.12315	0.09855	0.08945	0.06205	0.04465	0.02885	0.02105	0.01475	0.01145	0.00831			1.82	0.17825		0.19299	0.05318
474.092	0.00361	0.00418	0.006	0.01334	0.00864	0.01053	0.01206		0.63443	0.00443		-0.10392	0.000305529			387	0.12208	0.09738	0.08848	0.06158	0.04458	0.02918	0.02118	0.01498	0.01178	0.00857			2.03	0.18384		0.21849	0.05576
476.454	0.00331	0.00357	0.00468	0.00876	0.00633	0.00747	0.00827		0.71443	0.00448		-0.09339	0.000403758			387	0.11984	0.09594	0.08754	0.06074	0.04354	0.02874	0.02104	0.01514	0.01194	0.00828			2.23	0.18705		0.24399	0.05838
478.816	0.00305	0.00311	0.00373	0.00572	0.00482	0.00533	0.00577		0.79443	0.0045		-0.08286	0.000523633			388	0.11763	0.09463	0.08603	0.05963	0.04323	0.02863	0.02083	0.01493	0.01183	0.00831			2.44	0.18998		0.26949	0.06102
481.178	0.0027	0.00272	0.0031	0.00392	0.0038	0.00403	0.00426		0.87443	0.00449		-0.07232	0.000666677			389	0.11665	0.09345	0.08505	0.05935	0.04285	0.02835	0.02105	0.01565	0.01225	0.00842			2.65	0.19098		0.29499	0.06369
483.541	0.00242	0.00238	0.00269	0.00303	0.00312	0.00327	0.0033		0.95443	0.00456		-0.06179	0.000833576			389	0.11436	0.09166	0.08406	0.05826	0.04206	0.02806	0.02046	0.01576	0.01206	0.0083			2.86	0.19088		0.32049	0.06638
485.904	0.00223	0.0021	0.00236	0.00241	0.00267	0.00277	0.00273		1.08776	0.00459		-0.05126	0.00102			390	0.11355	0.09045	0.08325	0.05795	0.04255	0.02835	0.02095	0.01635	0.01245	0.00889			3.06	0.18927		0.34599	0.06909
488.268	0.00204	0.00199	0.00214	0.00209	0.00247	0.00242	0.00239		1.24776	0.00454		-0.04073	0.00124			390	0.11152	0.08922	0.08232	0.05762	0.04192	0.02822	0.02112	0.01672	0.01262	0.00939			3.27	0.18827		0.37149	0.07181
490.632	0.00191	0.00188	0.00192	0.00189	0.00228	0.00223	0.00217		1.40776	0.00455		-0.0302	0.00147			391	0.1098	0.0884	0.0818	0.0573	0.042	0.0287	0.0217	0.0174	0.0136	0.00962			3.48	0.1862		0.397	0.07454
492.997	0.00174	0.00165	0.0017	0.00164	0.00206	0.00198	0.0019		1.56776	0.00463		-0.01966	0.00172			391	0.10883	0.08753	0.08113	0.05703	0.04183	0.02873	0.02173	0.01753	0.01383	0.01013			3.69	0.1825		0.4225	0.07727
495.362	0.00162	0.00152	0.0016	0.00133	0.00178	0.00169	0.00154		1.78109	0.00468		-0.00913	0.00197			392	0.1071	0.0864	0.0804	0.057	0.0418	0.0292	0.0224	0.0183	0.0145	0.0107			3.9	0.17941		0.448	0.08
497.727	0.00141	0.00134	0.00136	0.000982494	0.00156	0.00142	0.00128		2.10109	0.00474		0.0014	0.00224			393	0.10612	0.08562	0.07972	0.05682	0.04182	0.02982	0.02282	0.01882	0.01462	0.01092			4.1	0.17513		0.4735	0.08273
500.093	0.00132	0.00113	0.0011	0.000506369	0.00133	0.000956458	0.000842431		2.42109	0.00474		0.01193	0.0025			393	0.10406	0.08476	0.07896	0.05656	0.04156	0.03006	0.02316	0.01926	0.01486	0.01116			4.31	0.16955		0.499	0.08546
502.459	0.00117	0.00104	0.000975072	0.000279168	0.00109	0.00077986	0.000461441		2.74109	0.0047		0.02246	0.00275			394	0.10198	0.08358	0.07808	0.05638	0.04118	0.03038	0.02338	0.01958	0.01498	0.01138			4.52	0.16584		0.5245	0.08817
504.826	0.00105	0.00081045	0.000853543	-8.63779e-05	0.000953253	0.000561455	0.000213032		3.06109	0.00471		0.033	0.003			394	0.10113	0.08293	0.07743	0.05623	0.04153	0.03043	0.02413	0.02023	0.01533	0.01183			4.73	0.16075		0.55	0.09087
507.193	0.00101	0.000742159	0.000725051	-0.000246722	0.00075723	0.00033723	5.30284e-05		3.38109	0.00466		0.04353	0.00322			395	0.09897	0.08187	0.07637	0.05557	0.04077	0.03017	0.02427	0.02037	0.01517	0.01167			4.94	0.15601		0.5755	0.09355
509.561	0.000830898	0.000619369	0.00052665	-0.000374305	0.000560055	0.000234206	-0.000162502		3.71443	0.00468		0.05406	0.00343			395	0.09796	0.08106	0.07626	0.05566	0.04066	0.03026	0.02476	0.02096	0.01576	0.01226			5.14	0.15148		0.601	0.09622
511.929	0.000734334	0.000549708	0.000419305	-0.000348332	0.000529703	0.000135984	-0.000261578		4.14109	0.00474		0.06459	0.00362			396	0.09612	0.07982	0.07482	0.05472	0.04032	0.02992	0.02442	0.02072	0.01552	0.01192			5.35	0.14655		0.6265	0.09886
514.297	0.000667963	0.000539084	0.000409166	-0.00043259	0.000487399	-5.98098e-05	-0.000228002		4.58109	0.00477		0.07512	0.00378			397	0.09469	0.07879	0.07389	0.05449	0.04019	0.02979	0.02439	0.02119	0.01569	0.01199			5.56	0.14284		0.652	0.10147
516.666	0.000717742	0.000536239	0.000370608	-0.00047735	0.00044249	-5.53405e-05	-0.000242448		5.02109	0.00479		0.08566	0.00391			397	0.09238	0.07748	0.07258	0.05338	0.03938	0.02898	0.02388	0.02088	0.01518	0.01148			5.77	0.13813		0.67751	0.10406
519.036	0.000811912	0.000502684	0.000356725	-0.000556158	0.000452016	-3.18654e-05	-0.000272711		5.46109	0.00477		0.09619	0.00403			398	0.09073	0.07603	0.07113	0.05263	0.03893	0.02883	0.02383	0.02063	0.01513	0.01163			5.98	0.1336		0.70301	0.10662
521.405	0.000753979	0.000592473	0.000484079	-0.000506661	0.000541638	9.33322e-05	-0.00020647		6.00776	0.00478		0.10672	0.00412			398	0.08919	0.07489	0.07009	0.05199	0.03859	0.02859	0.02349	0.02039	0.01529	0.01139			6.18	0.12848		0.72851	0.10914
523.776	0.000916302	0.00070885	0.000569406	-0.000312746	0.000596492	0.000197355	-0.00024895		6.60776	0.00474		0.11725	0.00419			399	0.0877	0.0742	0.0694	0.0515	0.0386	0.0284	0.0235	0.0207	0.0153	0.0115			6.39	0.12355		0.73879	0.11015
526.146	0.000969033	0.000800334	0.000733894	-0.000405414	0.00066729	0.000217149	-0.00015391		7.20776	0.00478		0.12778	0.00425			399	0.08637	0.07297	0.06817	0.05027	0.03787	0.02807	0.02317	0.02017	0.01507	0.01117			6.6	0.11984		0.74918	0.11116
528.517	0.00109	0.000888664	0.000790611	-0.000604345	0.000696435	0.00023433	-9.12503e-05		7.90998	0.00494		0.13832	0.0043			400	0.08475	0.07195	0.06705	0.04945	0.03745	0.02765	0.02285	0.02025	0.01465	0.01075			6.81	0.11513		0.75967	0.11218
568.892	0.00312	0.00331	0.00315	0.000805295	0.00296	0.00253	0.00206		9.32776	0.00497		0.14468	0.00432			401	0.08331	0.07091	0.06621	0.04891	0.03731	0.02761	0.02311	0.02061	0.01511	0.01091			7.02	0.11141		0.77027	0.1132
571.271	0.00323	0.00344	0.0033	0.000983192	0.00313	0.00272	0.00225		10.8478	0.00493		0.14906	0.00433			401	0.0817	0.0699	0.0653	0.0481	0.037	0.0277	0.0233	0.0204	0.015	0.0109			7.22	0.1082		0.78097	0.11422
573.65	0.00331	0.00358	0.00346	0.00113	0.00329	0.00292	0.00248		12.3678	0.00505		0.15358	0.00434			402	0.08023	0.06903	0.06453	0.04753	0.03663	0.02743	0.02313	0.02013	0.01533	0.01083			7.43	0.1042		0.79178	0.11525
576.03	0.00334	0.00368	0.00359	0.00132	0.00345	0.00312	0.0027		13.8878	0.0051		0.15823	0.00435			402	0.079	0.0683	0.0638	0.0472	0.0363	0.0277	0.0235	0.0203	0.0156	0.0112			7.64	0.10027		0.8027	0.11628
578.41	0.00331	0.00371	0.00364	0.00144	0.00352	0.00324	0.00285		15.4078	0.00507		0.16303	0.00436			403	0.07819	0.06759	0.06339	0.04699	0.03649	0.02799	0.02379	0.02039	0.01599	0.01139			7.85	0.09651		0.81373	0.11732
580.791	0.00329	0.0037	0.00364	0.00155	0.00355	0.00332	0.00293		17.4211	0.00508		0.16797	0.00437			404	0.07701	0.06701	0.06281	0.04681	0.03661	0.02821	0.02401	0.02081	0.01641	0.01161			8.06	0.09246		0.82486	0.11835
583.172	0.00319	0.0036	0.00356	0.00159	0.00352	0.0033	0.00295		20.4211	0.00516		0.17306	0.00437			404	0.07575	0.06615	0.06215	0.04665	0.03635	0.02835	0.02425	0.02085	0.01675	0.01195			8.26	0.08869		0.83611	0.11939
585.554	0.00308	0.00348	0.00345	0.00158	0.00342	0.00324	0.0029		23.4211	0.00531		0.1783	0.00438			405	0.07486	0.06566	0.06166	0.04656	0.03646	0.02846	0.02436	0.02096	0.01716	0.01216			8.47	0.08575		0.84747	0.12044
587.936	0.00296	0.00335	0.00334	0.00159	0.00331	0.00313	0.00284		26.4211	0.00531		0.1837	0.00439			405	0.07372	0.06482	0.06102	0.04612	0.03622	0.02862	0.02462	0.02112	0.01712	0.01232			8.68	0.08243		0.85895	0.12148
590.318	0.00277	0.00312	0.00312	0.00155	0.00312	0.00296	0.00271		29.4211	0.00536		0.18927	0.00439			406	0.07311	0.06431	0.06051	0.04591	0.03631	0.02881	0.02491	0.02161	0.01761	0.01241			8.89	0.07839		0.87054	0.12253
592.701	0.00259	0.00292	0.00294	0.00152	0.00295	0.00282	0.00259		32.4211	0.00542		0.195	0.00439			406	0.07188	0.06368	0.05968	0.04548	0.03598	0.02888	0.02488	0.02168	0.01768	0.01248			9.1	0.07469		0.88224	0.12357
595.084	0.00239	0.00269	0.00271	0.00151	0.00275	0.00264	0.00244		35.4211	0.00544		0.20091	0.0044			407	0.0709	0.0627	0.0591	0.045	0.036	0.0289	0.025	0.022	0.0178	0.0127			9.3	0.0721		0.89406	0.12462
597.468	0.00218	0.00244	0.00248	0.00145	0.00252	0.00244	0.00226		38.4211	0.00558		0.207	0.0044			408	0.07009	0.06209	0.05859	0.04489	0.03609	0.02879	0.02509	0.02229	0.01799	0.01269			9.51	0.0696		0.90601	0.12567
599.852	0.00194	0.00216	0.00221	0.00141	0.00228	0.00223	0.00211		41.4211	0.00564		0.21327	0.0044			408	0.06892	0.06152	0.05782	0.04452	0.03622	0.02882	0.02512	0.02252	0.01822	0.01272			9.7	0.06724		0.91807	0.12672
602.236	0.00172	0.00194	0.00199	0.00136	0.00208	0.00206	0.00197		44.4211	0.00565		0.21973	0.0044			409	0.06812	0.06102	0.05772	0.04442	0.03652	0.02932	0.02552	0.02272	0.01872	0.01302			9.9	0.0645		0.93025	0.12778
604.621	0.00151	0.00168	0.00176	0.00129	0.00185	0.00185	0.00179		47.4211	0.00583		0.22639	0.0044			409	0.06696	0.06036	0.05706	0.04406	0.03646	0.02926	0.02556	0.02266	0.01886	0.01316			10.1	0.06306		0.94255	0.12883
607.007	0.00127	0.00142	0.00151	0.00122	0.00162	0.00163	0.0016		50.4211	0.0059		0.23325	0.0044			410	0.06626	0.05996	0.05686	0.04406	0.03656	0.02966	0.02576	0.02286	0.01926	0.01346			10.3	0.06017		0.95497	0.12988
609.393	0.00101	0.00116	0.00127	0.00117	0.0014	0.00145	0.00144		53.4211	0.00583		0.24032	0.00441			410	0.06566	0.05976	0.05656	0.04386	0.03676	0.02986	0.02616	0.02296	0.01966	0.01366			10.6	0.0566		0.96752	0.13093
611.779	0.000802276	0.000932859	0.00103	0.00111	0.00118	0.00124	0.00127		56.4211	0.00594		0.2476	0.00441			411	0.06476	0.05946	0.05616	0.04376	0.03686	0.03016	0.02636	0.02316	0.02006	0.01376			10.8	0.05385		0.9802	0.13198
614.166	0.000563904	0.000701247	0.000821073	0.00105	0.000985569	0.00108	0.00112		59.4211	0.006		0.2551	0.00441			412	0.0642	0.0592	0.0561	0.044	0.0369	0.0305	0.0267	0.0237	0.0204	0.014			11	0.05114		0.993	0.13303
616.553	0.000314028	0.00045429	0.000589469	0.000994164	0.000771511	0.000874164	0.000952542		62.4211	0.00622		0.26283	0.00441			412	0.06353	0.05883	0.05593	0.04403	0.03703	0.03073	0.02713	0.02423	0.02053	0.01433			11.2	0.05023		1.00593	0.13408
618.94	6.7755e-05	0.000212576	0.000353873	0.000963434	0.000546933	0.000689989	0.000796855		65.4211	0.00629		0.2708	0.00441			413	0.06318	0.05868	0.05588	0.04428	0.03738	0.03138	0.02778	0.02478	0.02098	0.01468			11.4	0.04935		1.01899	0.13513
621.328	-0.000196829	-4.42816e-05	9.82411e-05	0.000910376	0.000316674	0.000476529	0.00063209		68.4211	0.00629		0.279	0.00441			413	0.06268	0.05858	0.05598	0.04468	0.03778	0.03158	0.02838	0.02538	0.02118	0.01508			11.6	0.04655		1.03218	0.13618
623.717	-0.000443924	-0.000279441	-0.000105028	0.000873452	0.000138998	0.000323407	0.000486922		71.4211	0.00628		0.28746	0.00441			414	0.06192	0.05862	0.05602	0.04492	0.03812	0.03202	0.02872	0.02602	0.02122	0.01532			11.8	0.04475		1.0455	0.13723
626.106	-0.00069673	-0.000528687	-0.000338988	0.000815977	-8.90286e-05	0.000120811	0.000321062		74.4211	0.00622		0.29617	0.00441			414	0.06139	0.05859	0.05609	0.04499	0.03839	0.03249	0.02929	0.02669	0.02149	0.01559			12	0.04359		1.05896	0.13827
628.495	-0.000935927	-0.00076425	-0.000564025	0.000800178	-0.000274007	-5.2874e-05	0.000190318		77.4211	0.00638		0.30514	0.00441			415	0.06083	0.05893	0.05653	0.04543	0.03893	0.03293	0.02993	0.02743	0.02193	0.01583			12.2	0.04123		1.07255	0.13931
630.885	-0.00117	-0.00103	-0.000812095	0.000772166	-0.000498174	-0.000245979	3.56679e-05		80.4211	0.00651		0.31439	0.00441			416	0.06026	0.05916	0.05686	0.04586	0.03946	0.03356	0.03016	0.02806	0.02226	0.01626			12.4	0.03935		1.08627	0.14035
633.275	-0.00139	-0.00124	-0.00101	0.000732169	-0.000683061	-0.000399341	-7.93623e-05		83.4211	0.00652		0.32392	0.00441			416	0.05964	0.05934	0.05724	0.04634	0.04024	0.03404	0.03084	0.02874	0.02284	0.01654			12.6	0.0385		1.10014	0.14138
635.665	-0.00161	-0.00149	-0.00122	0.000686189	-0.000885669	-0.000581119	-0.000228645		86.4211	0.00657		0.33373	0.00441			417	0.05908	0.05958	0.05748	0.04688	0.04078	0.03438	0.03108	0.02918	0.02318	0.01658			12.8	0.03737		1.11414	0.14242
638.056	-0.00184	-0.0017	-0.00144	0.000692824	-0.00107	-0.000733543	-0.000338775		89.4211	0.00672		0.34384	0.00441			417	0.05869	0.05999	0.05799	0.04739	0.04149	0.03499	0.03159	0.02979	0.02399	0.01689			13.1	0.0354		1.12828	0.14344
640.448	-0.002	-0.00189	-0.00162	0.000685077	-0.00123	-0.000868348	-0.000453106		92.4211	0.00675		0.35426	0.00441			418	0.05825	0.06035	0.05825	0.04775	0.04185	0.03545	0.03185	0.03005	0.02445	0.01665			13.3	0.03382		1.14256	0.14447
642.84	-0.00217	-0.00211	-0.00181	0.000677268	-0.00139	-0.00101	-0.000534292		95.4211	0.00684		0.365	0.00441			419	0.05833	0.06093	0.05883	0.04873	0.04263	0.03613	0.03233	0.03053	0.02493	0.01693			13.5	0.03311		1.15699	0.14549
645.232	-0.00231	-0.00228	-0.00197	0.000682753	-0.00152	-0.00111	-0.000636977		98.4211	0.0069		0.37606	0.00441			419	0.05815	0.06135	0.05935	0.04945	0.04345	0.03665	0.03285	0.03065	0.02525	0.01715			13.7	0.03259		1.17156	0.1465
647.625	-0.00243	-0.00245	-0.00211	0.000702388	-0.00166	-0.00122	-0.000713979		101.421	0.00687		0.38745	0.00441			420	0.05801	0.06171	0.05971	0.04991	0.04381	0.03701	0.03311	0.03071	0.02541	0.01721			13.9	0.03181		1.18627	0.14752
650.018	-0.00254	-0.00259	-0.00225	0.000697075	-0.00177	-0.0013	-0.000764374		104.421	0.00703		0.39919	0.00441			420	0.05808	0.06248	0.06028	0.05068	0.04438	0.03748	0.03348	0.03088	0.02558	0.01748			14.1	0.03025		1.20113	0.14852
652.412	-0.00262	-0.00269	-0.00235	0.000709817	-0.00186	-0.00137	-0.000816641		107.421	0.00711		0.41129	0.00441			421	0.05797	0.06297	0.06067	0.05127	0.04467	0.03747	0.03357	0.03077	0.02537	0.01737			14.3	0.02865		1.21615	0.14952
654.806	-0.0027	-0.0028	-0.00244	0.000721746	-0.00193	-0.00143	-0.000854728		110.421	0.0072		0.42375	0.00441			421	0.05776	0.06356	0.06116	0.05156	0.04476	0.03756	0.03316	0.03026	0.02516	0.01706			14.5	0.02841		1.23131	0.15052
657.201	-0.00276	-0.00289	-0.00252	0.000774719	-0.00199	-0.00148	-0.000888176		113.421	0.00722		0.43659	0.00441			422	0.05755	0.06405	0.06145	0.05185	0.04485	0.03765	0.03285	0.02975	0.02475	0.01695			14.7	0.02706		1.24662	0.15151
659.595	-0.00278	-0.00294	-0.00258	0.0008011	-0.00203	-0.00149	-0.000901835		116.421	0.00729		0.44982	0.00441			423	0.05757	0.06477	0.06217	0.05267	0.04517	0.03757	0.03277	0.02927	0.02427	0.01677			14.9	0.02606		1.26209	0.15249
661.991	-0.00281	-0.003	-0.00262	0.000812775	-0.00209	-0.00154	-0.000895397		119.421	0.00748		0.46345	0.00441			423	0.05758	0.06538	0.06268	0.05308	0.04548	0.03758	0.03248	0.02878	0.02378	0.01648			15.1	0.02571		1.27771	0.15347
664.387	-0.00283	-0.00303	-0.00265	0.000832414	-0.00208	-0.00155	-0.000903924		122.421	0.00744		0.47749	0.00441			424	0.05758	0.06618	0.06368	0.05388	0.04578	0.03748	0.03198	0.02818	0.02338	0.01618			15.3	0.02506		1.29348	0.15444
666.783	-0.00284	-0.00307	-0.00266	0.000879632	-0.00209	-0.00154	-0.000898168		125.421	0.00745		0.49196	0.00441			424	0.05767	0.06697	0.06457	0.05447	0.04627	0.03737	0.03187	0.02787	0.02297	0.01587			15.6	0.02304		1.30942	0.1554
669.18	-0.00286	-0.00311	-0.00271	0.000903612	-0.00213	-0.00157	-0.000912528		128.421	0.00754		0.50687	0.00441			425	0.05797	0.06837	0.06587	0.05557	0.04697	0.03757	0.03177	0.02757	0.02277	0.01537			15.8	0.02234		1.32551	0.15636
671.577	-0.00281	-0.00309	-0.00271	0.000936899	-0.00213	-0.00155	-0.000884355		131.421	0.00756		0.52222	0.00441			425	0.05796	0.06946	0.06696	0.05656	0.04756	0.03766	0.03146	0.02706	0.02216	0.01496			16	0.02143		1.34177	0.15731
673.974	-0.00282	-0.00309	-0.00271	0.000948259	-0.00212	-0.00155	-0.000864542		134.421	0.00766		0.53805	0.00441			426	0.05856	0.07056	0.06846	0.05796	0.04856	0.03766	0.03136	0.02686	0.02186	0.01476			16.2	0.02064		1.35819	0.15825
676.372	-0.00283	-0.0031	-0.00269	0.000961658	-0.00211	-0.00155	-0.00084621		137.421	0.00782		0.55435	0.00442			427	0.05854	0.07174	0.06944	0.05894	0.04894	0.03754	0.03094	0.02624	0.02124	0.01434			16.4	0.02015		1.37477	0.15918
678.771	-0.00284	-0.00311	-0.0027	0.000974876	-0.00211	-0.00155	-0.000849704		140.421	0.00781		0.57115	0.00442			427	0.05852	0.07282	0.07072	0.05982	0.04952	0.03732	0.03062	0.02582	0.02062	0.01382			16.6	0.01993		1.39152	0.16011
681.17	-0.00282	-0.00309	-0.00271	0.000997111	-0.00211	-0.00153	-0.000844229		143.421	0.00792		0.58846	0.00442			428	0.05854	0.07374	0.07174	0.06044	0.04974	0.03694	0.03004	0.02514	0.01994	0.01314			16.8	0.01881		1.40843	0.16102
683.569	-0.00277	-0.00305	-0.00269	0.00102	-0.00209	-0.00151	-0.000835133		146.421	0.008		0.60629	0.00442			428	0.05844	0.07434	0.07234	0.06064	0.04954	0.03654	0.02934	0.02414	0.01894	0.01244			17	0.01831		1.42552	0.16193
685.969	-0.00278	-0.00307	-0.00267	0.00104	-0.00208	-0.0015	-0.000799829		149.421	0.00807		0.62466	0.00442			429	0.05846	0.07476	0.07266	0.06076	0.04946	0.03606	0.02866	0.02326	0.01816	0.01206			17.2	0.01772		1.44277	0.16282
688.369	-0.00278	-0.00308	-0.00264	0.00105	-0.00206	-0.00149	-0.000774838		152.421	0.00801		0.64359	0.00442			430	0.05832	0.07492	0.07292	0.06082	0.04942	0.03552	0.02802	0.02252	0.01752	0.01172			17.4	0.01678		1.4602	0.16371
690.769	-0.00278	-0.00307	-0.00263	0.00107	-0.00204	-0.00146	-0.000745786		155.421	0.00818		0.66309	0.00442			430	0.05784	0.07474	0.07254	0.06024	0.04884	0.03494	0.02724	0.02144	0.01664	0.01124			17.6	0.01586		1.4778	0.16459
693.17	-0.00273	-0.00302	-0.00262	0.0011	-0.00203	-0.00142	-0.000737432		158.421	0.00828		0.68318	0.00442			431	0.0574	0.0741	0.0718	0.0593	0.0481	0.034	0.0263	0.0206	0.0159	0.0106			17.8	0.01581		1.49558	0.16546
695.572	-0.00269	-0.00298	-0.00263	0.00113	-0.00202	-0.00141	-0.000733375		161.421	0.00835		0.70388	0.00442			431	0.05687	0.07337	0.07087	0.05847	0.04737	0.03317	0.02557	0.01987	0.01557	0.01027			18.1	0.01512		1.51353	0.16632
697.974	-0.00265	-0.00297	-0.0026	0.00113	-0.00197	-0.0014	-0.00071059		164.421	0.00846		0.72521	0.00442			432	0.05628	0.07238	0.06978	0.05758	0.04638	0.03248	0.02478	0.01918	0.01518	0.01018			18.3	0.01405		1.53167	0.16716
700.376	-0.00264	-0.00297	-0.00253	0.00112	-0.00193	-0.00135	-0.000672377		167.421	0.00845		0.74718	0.00442			432	0.05555	0.07125	0.06835	0.05645	0.04555	0.03175	0.02425	0.01845	0.01475	0.00961			18.5	0.01441		1.54999	0.168
702.779	-0.00259	-0.0029	-0.00246	0.00114	-0.00189	-0.0013	-0.000618668		170.421	0.00845		0.76982	0.00442			433	0.05469	0.06999	0.06679	0.05529	0.04459	0.03089	0.02329	0.01799	0.01419	0.00925			18.7	0.01414		1.56849	0.16882
705.182	-0.00254	-0.00283	-0.00243	0.00115	-0.00188	-0.00128	-0.000600809		173.421	0.00855		0.79315	0.00442			434	0.05412	0.06892	0.06572	0.05432	0.04372	0.03032	0.02282	0.01762	0.01372	0.00893			18.9	0.01356		1.58717	0.16964
707.586	-0.00246	-0.00276	-0.00242	0.00117	-0.00183	-0.00123	-0.000582303		176.421	0.00869		0.81718	0.00442			434	0.05302	0.06752	0.06452	0.05322	0.04282	0.02922	0.02202	0.01702	0.01322	0.00849			19.1	0.01324		1.60604	0.17044
709.99	-0.00238	-0.00271	-0.00238	0.00116	-0.00177	-0.00121	-0.000543414		179.421	0.00855		0.84194	0.00442			435	0.05243	0.06633	0.06343	0.05213	0.04183	0.02853	0.02123	0.01653	0.01283	0.00811			19.3	0.01279		1.6251	0.17123
712.394	-0.0023	-0.00266	-0.00228	0.00115	-0.00168	-0.00117	-0.00050659		182.421	0.00876		0.86746	0.00442			435	0.05169	0.06519	0.06229	0.05119	0.04089	0.02779	0.02059	0.01579	0.01229	0.00783			19.5	0.01233		1.64435	0.17201
714.799	-0.00223	-0.00258	-0.00215	0.00116	-0.0016	-0.00109	-0.000466233		185.421	0.00875		0.89374	0.00442			436	0.05085	0.06435	0.06135	0.05015	0.04025	0.02715	0.02015	0.01515	0.01215	0.00743			19.7	0.01219		1.6638	0.17277
717.205	-0.00212	-0.00242	-0.00204	0.00115	-0.00152	-0.00101	-0.000407544		188.421	0.00889		0.92082	0.00443			437	0.05027	0.06347	0.06057	0.04917	0.03947	0.02647	0.01927	0.01437	0.01147	0.00719			19.9	0.01168		1.68344	0.17352
719.61	-0.002	-0.00228	-0.00199	0.00116	-0.00142	-0.000904481	-0.000349491		191.421	0.00895		0.94872	0.00443			437	0.04966	0.06286	0.05986	0.04856	0.03886	0.02586	0.01886	0.01376	0.01096	0.00704			20.1	0.01148		1.70327	0.17426
722.017	-0.0019	-0.00226	-0.00198	0.00115	-0.00138	-0.000878799	-0.000381291		194.421	0.0089		0.97747	0.00443			438	0.04929	0.06269	0.05939	0.04819	0.03859	0.02569	0.01849	0.01309	0.01059	0.00697			20.3	0.01119		1.7233	0.17499
724.423	-0.00184	-0.00222	-0.00189	0.00116	-0.0013	-0.000834265	-0.000347261		197.421	0.00899		1.00709	0.00443			438	0.04904	0.06244	0.05914	0.04784	0.03834	0.02554	0.01814	0.01274	0.01014	0.00681			20.6	0.0108		1.74354	0.1757
726.83	-0.00174	-0.00213	-0.00178	0.00114	-0.00119	-0.00075952	-0.000266236		200.421	0.00916		1.0376	0.00443			439	0.04897	0.06257	0.05937	0.04787	0.03817	0.02537	0.01777	0.01237	0.00978	0.00644			20.8	0.01054		1.76397	0.1764
729.238	-0.00166	-0.00199	-0.00163	0.00115	-0.00109	-0.000634419	-0.000163416		203.421	0.00914		1.06905	0.00443			439	0.0489	0.063	0.06	0.0479	0.0381	0.0252	0.0174	0.0122	0.0096	0.00633			21	0.00999		1.78461	0.17708
731.646	-0.00161	-0.00189	-0.00156	0.00111	-0.00101	-0.00059467	-0.000129289		206.421	0.00924		1.10144	0.00443			440	0.04894	0.06344	0.06034	0.04824	0.03824	0.02494	0.01694	0.01204	0.00921	0.00648			21.2	0.00973		1.80546	0.17776
734.054	-0.00153	-0.00184	-0.00153	0.00115	-0.000912788	-0.000515419	-0.000145205		209.421	0.00934		1.13481	0.00443			441	0.04901	0.06391	0.06101	0.04881	0.03861	0.02491	0.01671	0.01191	0.00886	0.00651			21.4	0.00952		1.82651	0.17841
736.463	-0.00146	-0.0018	-0.00156	0.00123	-0.000882366	-0.000512051	-0.000139327		212.421	0.00937		1.1692	0.00443			441	0.04895	0.06465	0.06175	0.04965	0.03895	0.02485	0.01645	0.01185	0.00869	0.00668			21.6	0.00937		1.84778	0.17905
738.872	-0.00133	-0.00171	-0.00142	0.00122	-0.000742386	-0.000354135	2.24662e-05		215.421	0.00935		1.20463	0.00443			442	0.04919	0.06539	0.06259	0.05029	0.03929	0.02489	0.01629	0.01179	0.0085	0.00642			21.8	0.00985		1.86925	0.17968
741.282	-0.00115	-0.00156	-0.00123	0.00128	-0.00064911	-0.000300806	8.19235e-05		218.421	0.00948		1.24113	0.00443			442	0.04904	0.06574	0.06334	0.05114	0.03934	0.02464	0.01604	0.01124	0.008	0.00605			22	0.00924		1.89095	0.18029
743.692	-0.00111	-0.00145	-0.0011	0.00131	-0.000518741	-0.000249851	0.000150352		221.421	0.00961		1.27874	0.00443			443	0.04896	0.06656	0.06386	0.05206	0.03966	0.02466	0.01586	0.01106	0.00786	0.00578			22.2	0.00927		1.91286	0.18089
746.103	-0.00117	-0.00146	-0.001	0.00136	-0.000438773	-0.000192023	0.000148829		224.421	0.00956		1.31748	0.00444			443	0.04866	0.06696	0.06426	0.05266	0.03976	0.02466	0.01566	0.01066	0.00767	0.00565			22.4	0.00921		1.93498	0.18147
748.514	-0.00116	-0.00147	-0.00118	0.00122	-0.000410253	-0.000184555	8.64108e-05		227.421	0.00974		1.3574	0.00444			444	0.0486	0.0677	0.0649	0.0535	0.04	0.0249	0.0154	0.0104	0.00715	0.00494			22.6	0.00855		1.95733	0.18203
750.925	-0.000984174	-0.00138	-0.00104	0.00131	-0.000262308	-6.70268e-05	0.000126219		230.421	0.00973		1.39853	0.00444			445	0.04836	0.06856	0.06576	0.05416	0.04046	0.02486	0.01556	0.01006	0.00678	0.00436			22.8	0.00862		1.97991	0.18258
753.337	-0.000900209	-0.00125	-0.000994885	0.00134	-0.000256219	-3.18005e-06	0.000228565		233.421	0.00985		1.44091	0.00444			445	0.04807	0.06917	0.06667	0.05487	0.04077	0.02497	0.01517	0.00977	0.00644	0.00389			23.1	0.00807		2.00271	0.18311
755.749	-0.000908754	-0.00123	-0.000860587	0.00115	-0.000199189	8.14796e-05	0.000354761		236.421	0.00999		1.48457	0.00444			446	0.04819	0.07029	0.06799	0.05619	0.04179	0.02529	0.01549	0.00969	0.00627	0.00366			23.3	0.00805		2.02573	0.18362
758.162	-0.000861611	-0.00113	-0.00082774	0.00124	-0.00012239	-1.39662e-06	0.000358895		239.421	0.0101		1.52956	0.00444			446	0.04849	0.07139	0.06929	0.05729	0.04279	0.02569	0.01569	0.00933	0.00575	0.00355			23.5	0.00795		2.04899	0.18412
760.575	-0.000891054	-0.00108	-0.000748221	0.00142	-7.12536e-05	5.61579e-05	0.000377902		242.421	0.01004		1.5759	0.00444			447	0.04889	0.07329	0.07099	0.05919	0.04409	0.02639	0.01599	0.00914	0.00561	0.00362			23.7	0.00762		2.07248	0.1846
762.989	-0.00088977	-0.000976189	-0.000686238	0.00156	-4.7592e-05	0.00024087	0.000536976		245.421	0.01011		1.62366	0.00444			448	0.04941	0.07511	0.07291	0.06051	0.04521	0.02701	0.01651	0.00926	0.00553	0.00341			23.9	0.00726		2.09621	0.18506
765.403	-0.000845214	-0.00101	-0.000698882	0.00161	-9.12636e-06	0.00025008	0.000569432		248.421	0.01011		1.67285	0.00445			448	0.05046	0.07756	0.07576	0.06326	0.04736	0.02806	0.01706	0.00954	0.00546	0.00371			24.1	0.00695		2.12017	0.18551
767.818	-0.000748061	-0.000942751	-0.000615785	0.00167	-1.71562e-05	0.000340142	0.000673177		251.421	0.0102		1.72354	0.00445			449	0.05153	0.08043	0.07873	0.06573	0.04883	0.02883	0.01723	0.00953	0.00522	0.0039			24.3	0.00672		2.14437	0.18594
770.232	-0.000592677	-0.000846556	-0.000572385	0.00167	6.78891e-05	0.000413109	0.000676794		254.421	0.01027		1.77577	0.00445			449	0.05258	0.08388	0.08238	0.06898	0.05158	0.03028	0.01788	0.00988	0.00533	0.00411			24.5	0.00708		2.16881	0.18635
772.648	-0.000524032	-0.000801956	-0.000499007	0.00165	0.000113225	0.000310891	0.000774711		257.421	0.01026		1.82958	0.00445			450	0.05405	0.08795	0.08645	0.07215	0.05395	0.03175	0.01825	0.01005	0.00498	0.00417			24.7	0.00715		2.1935	0.18674
775.064	-0.000523644	-0.000731737	-0.000415931	0.00173	0.000158004	0.000372404	0.000779909		260.421	0.01037		1.88501	0.00445			450	0.05574	0.09264	0.09134	0.07634	0.05704	0.03334	0.01954	0.01054	0.00538	0.00418			24.9	0.0067		2.21844	0.18711
777.48	-0.000455974	-0.00069265	-0.000387691	0.00154	0.000198168	0.000390974	0.000751402		263.421	0.01039		1.94213	0.00445			451	0.05749	0.09769	0.09639	0.08029	0.06039	0.03509	0.02019	0.01079	0.00532	0.00418			25.1	0.00641		2.24362	0.18747
									266.421	0.01056		2.00098	0.00445			452	0.05956	0.10376	0.10176	0.08566	0.06386	0.03696	0.02146	0.01146	0.00549	0.0041			25.4	0.0064		2.26906	0.1878
									269.421	0.01054		2.06161	0.00446			452	0.06145	0.10985	0.10785	0.09065	0.06745	0.03905	0.02255	0.01165	0.00558	0.00449			25.6	0.00677		2.29475	0.18812
									272.421	0.01055		2.12408	0.00446			453	0.06377	0.11497	0.11297	0.09597	0.07107	0.04117	0.02397	0.01197	0.00593	0.00432			25.8	0.00616		2.3207	0.18842
									275.421	0.01083		2.18844	0.00446			453	0.06632	0.12122	0.11922	0.10122	0.07502	0.04362	0.02552	0.01232	0.00609	0.00444			26	0.00595		2.3469	0.1887
									278.418	0.01092		2.25475	0.00446			454	0.06819	0.12639	0.12439	0.10639	0.07869	0.04559	0.02669	0.01239	0.0061	0.00462			26.2	0.00602		2.37337	0.18896
									281.416	0.01099		2.32307	0.00446			455	0.06961	0.13131	0.12931	0.11031	0.08211	0.04751	0.02751	0.01251	0.006	0.0045			26.4	0.00604		2.4001	0.18919
									284.409	0.01116		2.39347	0.00447			455	0.07082	0.13602	0.13302	0.11402	0.08442	0.04882	0.02822	0.01242	0.00598	0.00412			26.6	0.00612		2.42711	0.18941
									287.409	0.01103		2.46599	0.00447			456	0.07199	0.13989	0.13689	0.11689	0.08719	0.05029	0.02879	0.01229	0.00583	0.00363			26.8	0.00602		2.45438	0.18961
									290.409	0.01079		2.54071	0.00447			456	0.0729	0.143	0.14	0.119	0.0894	0.0515	0.0292	0.0126	0.00595	0.00353			27	0.00579		2.48192	0.18979
									293.409	0.01102		2.6177	0.00447			457	0.07324	0.14494	0.14294	0.12094	0.09114	0.05214	0.02934	0.01244	0.00555	0.0036			27.2	0.00572		2.50974	0.18995
									296.409	0.01116		2.69702	0.00447			457	0.07355	0.14715	0.14415	0.12315	0.09285	0.05285	0.02925	0.01285	0.00591	0.0038			27.4	0.00592		2.53784	0.19009
									299.409	0.01127		2.77874	0.00448			458	0.07416	0.14826	0.14626	0.12426	0.09416	0.05336	0.02916	0.01286	0.00616	0.00403			27.7	0.00586		2.56622	0.1902
									302.409	0.01101		2.86294	0.00448			459	0.07433	0.15033	0.14733	0.12533	0.09473	0.05363	0.02923	0.01313	0.00581	0.00392			27.9	0.00542		2.59488	0.1903
									305.409	0.01138		2.94969	0.00448			459	0.07456	0.15126	0.14926	0.12626	0.09576	0.05446	0.02956	0.01326	0.00552	0.00411			28.1	0.00511		2.62383	0.19037
									308.409	0.01143		3.03907	0.00448			460	0.075	0.1521	0.1501	0.1281	0.0964	0.0549	0.0296	0.0132	0.00534	0.00392			28.3	0.00516		2.65306	0.19043
									311.409	0.01145		3.13115	0.00449			460	0.07518	0.15398	0.15198	0.12898	0.09748	0.05548	0.02998	0.01308	0.00496	0.00368			28.5	0.00542		2.6826	0.19046
									314.409	0.01152		3.22603	0.00449			461	0.07527	0.15587	0.15487	0.13087	0.09857	0.05607	0.03017	0.01287	0.00453	0.00373			28.7	0.00562		2.71242	0.19047
									317.409	0.0117		3.32378	0.00449			462	0.0758	0.1586	0.1576	0.1326	0.1006	0.057	0.0303	0.0128	0.0045	0.00343			28.9	0.00483		2.74255	0.19046
									320.409	0.01166		3.4245	0.00449			462	0.07643	0.16143	0.16043	0.13543	0.10243	0.05803	0.03093	0.01303	0.004	0.00314			29.1	0.00533		2.77297	0.19043
									323.409	0.01153		3.52826	0.0045			463	0.07728	0.16508	0.16408	0.13908	0.10508	0.05938	0.03138	0.01288	0.00376	0.00248			29.3	0.00539		2.8037	0.19037
									326.409	0.01175		3.63517	0.0045			463	0.07831	0.16881	0.16881	0.14281	0.10781	0.06031	0.03181	0.01291	0.00347	0.00204			29.5	0.00471		2.83474	0.1903
									329.409	0.01182		3.74532	0.0045			464	0.07968	0.17398	0.17398	0.14698	0.11098	0.06208	0.03308	0.01328	0.00375	0.00206			29.7	0.00525		2.86609	0.1902
									332.409	0.01191		3.85881	0.00451			464	0.08133	0.17813	0.17813	0.15213	0.11413	0.06393	0.03413	0.01363	0.00381	0.0022			30	0.00494		2.89775	0.19008
									335.409	0.01207		3.97573	0.00451			465	0.08258	0.18318	0.18218	0.15518	0.11718	0.06538	0.03488	0.01358	0.00374	0.00212						2.92972	0.18994
									338.409	0.01207		4.0962	0.00451			466	0.084	0.1865	0.1865	0.1595	0.1195	0.0669	0.036	0.0135	0.0043	0.00236						2.96202	0.18977
									341.409	0.01204		4.22032	0.00452			466	0.0849	0.1893	0.1883	0.1613	0.1213	0.068	0.0364	0.0133	0.00378	0.00214						2.99464	0.18959
									344.409	0.01205		4.3482	0.00452			467	0.0851	0.1906	0.1906	0.1626	0.1226	0.0684	0.0368	0.0134	0.00375	0.00268						3.02759	0.18938
									347.409	0.01224		4.47996	0.00452			467	0.08453	0.19063	0.18963	0.16263	0.12163	0.06813	0.03613	0.01333	0.00375	0.00269						3.06086	0.18915
									350.409	0.01248		4.6157	0.00453			468	0.08372	0.18762	0.18762	0.15962	0.11962	0.06712	0.03562	0.01322	0.00355	0.0027						3.09447	0.18889
									353.409	0.01238		4.75557	0.00453			468	0.08186	0.18386	0.18386	0.15686	0.11786	0.06596	0.03496	0.01326	0.00366	0.00296						3.12842	0.18862
									356.409	0.01247		4.89966	0.00453			469	0.07907	0.17777	0.17777	0.15177	0.11377	0.06377	0.03357	0.01317	0.00324	0.00277						3.1627	0.18832
									359.409	0.01251		5.04813	0.00454			470	0.07585	0.16955	0.16955	0.14355	0.10855	0.06075	0.03185	0.01245	0.00279	0.00241						3.19733	0.188
									362.409	0.01247		5.20109	0.00454			470	0.07242	0.16092	0.16092	0.13692	0.10292	0.05752	0.03042	0.01262	0.0033	0.00264						3.2323	0.18765
									365.409	0.01258		5.35869	0.00455			471	0.0684	0.1513	0.1493	0.1283	0.0965	0.0542	0.0288	0.0123	0.00363	0.00277						3.26762	0.18729
									368.409	0.01272		5.52106	0.00455			471	0.06418	0.14038	0.13938	0.11838	0.08908	0.05078	0.02698	0.01208	0.00313	0.00254						3.3033	0.1869
									371.409	0.0129		5.68836	0.00456			472	0.06001	0.12951	0.12851	0.10951	0.08251	0.04691	0.02551	0.01191	0.00326	0.00267						3.33933	0.18649
									374.409	0.01286		5.86072	0.00456			473	0.05528	0.11848	0.11648	0.09938	0.07508	0.04288	0.02288	0.01058	0.00345	0.00314						3.37573	0.18605
									377.409	0.01275		6.03831	0.00457			473	0.05109	0.10749	0.10649	0.09029	0.06809	0.03929	0.02129	0.0103	0.00328	0.00282						3.41248	0.1856
									380.409	0.01282		6.22127	0.00457			474	0.04692	0.09602	0.09592	0.08102	0.06112	0.03512	0.01932	0.00922	0.00308	0.00228						3.44961	0.18512
									383.409	0.01289		6.40978	0.00458			474	0.04308	0.08668	0.08588	0.07298	0.05438	0.03228	0.01738	0.00862	0.00301	0.00248						3.4871	0.18462
									386.409	0.0128		6.60401	0.00458			475	0.03937	0.07757	0.07727	0.06567	0.04877	0.02957	0.01567	0.00867	0.00338	0.00305						3.52498	0.1841
									389.409	0.01287		6.80411	0.00459			475	0.03642	0.06962	0.06932	0.05892	0.04382	0.02692	0.01502	0.00863	0.0038	0.00356						3.56323	0.18355
									392.409	0.01304		7.01029	0.00459			476	0.03282	0.06162	0.06172	0.05202	0.03852	0.02392	0.01352	0.00823	0.00403	0.00302						3.60186	0.18298
									395.409	0.01311		7.2227	0.0046			477	0.03024	0.05474	0.05514	0.04644	0.03464	0.02174	0.01224	0.00764	0.00345	0.00335						3.64088	0.18239
									398.409	0.01312		7.44156	0.0046			477	0.028	0.0491	0.0492	0.0418	0.0313	0.0196	0.0118	0.00753	0.00414	0.00366						3.68029	0.18178
									401.409	0.01308		7.66705	0.00461			478	0.02602	0.04422	0.04372	0.03722	0.02812	0.01762	0.01132	0.00686	0.00424	0.00373						3.72009	0.18115
									404.409	0.01332		7.89937	0.00462			478	0.02401	0.03961	0.03921	0.03311	0.02571	0.01611	0.01061	0.00697	0.00436	0.00393						3.76029	0.18049
									407.409	0.01335		8.13872	0.00462			479	0.02262	0.03592	0.03522	0.02972	0.02302	0.01452	0.00963	0.00638	0.00433	0.0035						3.80089	0.17981
									410.409	0.01351		8.38534	0.00463			480	0.02069	0.03249	0.03179	0.02659	0.02059	0.01329	0.00904	0.00591	0.00424	0.00343						3.8419	0.17911
									413.409	0.01351		8.63942	0.00464			480	0.01943	0.02963	0.02873	0.02383	0.01863	0.01203	0.00868	0.0062	0.00381	0.00351						3.88332	0.17839
									416.409	0.01352		8.9012	0.00464			481	0.0181	0.0272	0.0262	0.0216	0.0169	0.0113	0.00799	0.00545	0.00385	0.00348						3.92515	0.17765
									419.409	0.01357		9.17092	0.00465			481	0.01705	0.02515	0.02395	0.01945	0.01545	0.01015	0.00743	0.00536	0.00436	0.00332						3.9674	0.17689
									422.409	0.01357		9.44881	0.00466			482	0.01593	0.02363	0.02223	0.01833	0.01443	0.00945	0.00713	0.00504	0.00384	0.00341						4.01008	0.17611
									425.409	0.01373		9.73511	0.00467			482	0.01549	0.02219	0.02069	0.01719	0.01349	0.00914	0.00716	0.0053	0.00423	0.00312						4.05318	0.1753
									428.409	0.01377		10.0301	0.00467			483	0.01449	0.02019	0.01999	0.01579	0.01249	0.00916	0.00675	0.00531	0.00396	0.00317						4.09671	0.17448
									431.409	0.01381		10.334	0.00468			484	0.01428	0.01928	0.01918	0.01548	0.01248	0.00909	0.00656	0.00566	0.00402	0.00341						4.14068	0.17363
									434.409	0.01391		10.6471	0.00469			484	0.01391	0.01831	0.01811	0.01451	0.01201	0.00895	0.00684	0.00565	0.0045	0.00367						4.18508	0.17276
									437.409	0.01393		10.9698	0.0047			485	0.01367	0.01787	0.01777	0.01447	0.01187	0.00904	0.00714	0.00588	0.00503	0.00362						4.22994	0.17188
									440.409	0.0139		11.3022	0.00471			485	0.01388	0.01778	0.01788	0.01478	0.01228	0.00924	0.00767	0.00642	0.00586	0.00435						4.27524	0.17097
									443.409	0.01398		11.6446	0.00472			486	0.01301	0.01621	0.01621	0.01381	0.01141	0.00875	0.00682	0.00614	0.00547	0.00392						4.32099	0.17005
									446.409	0.01421		11.9975	0.00473			487	0.01277	0.01577	0.01637	0.01317	0.01097	0.00849	0.00758	0.00649	0.00545	0.0038						4.3672	0.1691
									449.409	0.01402		12.361	0.00474			487	0.01245	0.01595	0.01615	0.01305	0.01125	0.00905	0.00771	0.00725	0.00553	0.00427						4.41387	0.16814
									452.409	0.01398		12.7356	0.00475			488	0.01194	0.01464	0.01434	0.01224	0.01032	0.00774	0.00665	0.00631	0.00524	0.0036						4.46101	0.16716
									455.409	0.01426		13.1215	0.00476			488	0.01184	0.01474	0.01444	0.01204	0.0103	0.00743	0.00725	0.00645	0.00485	0.00372						4.50862	0.16615
									458.409	0.01435		13.5191	0.00477			489	0.01164	0.01444	0.01384	0.01224	0.01022	0.00787	0.0073	0.00696	0.00537	0.00387						4.5567	0.16514
									461.409	0.01424		13.9287	0.00478			490	0.01112	0.01362	0.01372	0.01152	0.0098	0.00761	0.00724	0.00621	0.00509	0.0038						4.60527	0.1641
									464.409	0.01438		14.3507	0.00479			490	0.01059	0.01299	0.01259	0.01049	0.00913	0.00672	0.0069	0.00552	0.00375	0.00311						4.65432	0.16304
									467.409	0.01437		14.7856	0.0048			491	0.01005	0.01255	0.01215	0.01045	0.00865	0.00593	0.00645	0.00516	0.00408	0.00299						4.70387	0.16197
									470.409	0.01438		15.2336	0.00482			491	0.00996	0.01196	0.01216	0.00996	0.00877	0.00593	0.00671	0.00557	0.00403	0.00351						4.75391	0.16088
									473.409	0.01438		15.6952	0.00483			492	0.01016	0.01192	0.01222	0.00978	0.00855	0.00652	0.00672	0.0053	0.00409	0.00376						4.80444	0.15977
									476.409	0.01436		16.1708	0.00484			492	0.01006	0.01116	0.01136	0.00914	0.00867	0.00635	0.00636	0.00573	0.00428	0.00335						4.85549	0.15865
									479.409	0.01465		16.6608	0.00485			493	0.00918	0.01001	0.01061	0.00881	0.0076	0.00597	0.00587	0.005	0.00373	0.00273						4.90704	0.15751
									482.409	0.01463		17.1656	0.00487			494	0.00911	0.00921	0.01006	0.00832	0.00724	0.00576	0.00614	0.00527	0.00355	0.00256						4.95911	0.15635
									485.409	0.01464		17.6857	0.00488			494	0.00867	0.00923	0.00932	0.00783	0.00721	0.00539	0.00549	0.00546	0.00418	0.00299						5.01171	0.15518
									488.409	0.0146		18.2217	0.0049			495	0.00796	0.00846	0.00856	0.00669	0.00644	0.00506	0.00512	0.00523	0.0041	0.0026						5.06482	0.154
									491.409	0.01474		18.7738	0.00491			495	0.00823	0.0078	0.00793	0.00738	0.00612	0.00528	0.00497	0.00545	0.00481	0.00314						5.11847	0.1528
									494.409	0.01498		19.3426	0.00493			496	0.00723	0.00734	0.0067	0.00582	0.00584	0.00447	0.00512	0.00514	0.00458	0.00226						5.17266	0.15158
									497.409	0.01503		19.9288	0.00494			497	0.00694	0.00675	0.00592	0.00565	0.00501	0.00418	0.00468	0.00549	0.00447	0.0028						5.22738	0.15035
									500.409	0.01484		20.5326	0.00496			497	0.0066	0.00565	0.00545	0.00453	0.00387	0.00378	0.00423	0.00489	0.00407	0.00234						5.28266	0.14911
									503.409	0.01503		21.1548	0.00497			498	0.00562	0.00485	0.00463	0.00407	0.00371	0.00312	0.00413	0.00449	0.00457	0.00272						5.33848	0.14785
									506.409	0.01514		21.7958	0.00499			498	0.00562	0.00479	0.00367	0.00334	0.00343	0.0034	0.00409	0.00487	0.00446	0.00285						5.39487	0.14658
									509.409	0.01519		22.4562	0.00501			499	0.00549	0.00355	0.00332	0.00302	0.00297	0.003	0.00383	0.00496	0.00417	0.00289						5.45182	0.1453
									512.409	0.01516		23.1366	0.00503			499	0.0053	0.0035	0.00305	0.00234	0.00265	0.00292	0.00425	0.00542	0.0045	0.00293						5.50933	0.14401
									515.409	0.01521		23.8377	0.00505			500	0.00493	0.00237	0.00206	0.00232	0.00279	0.00296	0.00423	0.00487	0.00417	0.00276						5.56743	0.1427
									518.409	0.01536		24.56	0.00507			501	0.00433	0.00153	0.00118	0.00128	0.00198	0.00275	0.0033	0.00465	0.00416	0.00193						5.6261	0.14138
									521.409	0.01536		25.3042	0.00509			501	0.00328	0.00015	0.000299	0.000332	0.00145	0.00208	0.00288	0.00446	0.0036	0.00165						5.68536	0.14005
									524.409	0.01544		26.071	0.00511			502	0.00281	-0.000379	-0.000634	-0.0002268	0.00101	0.00187	0.00281	0.0041	0.00339	0.0018						5.74522	0.13872
									527.409	0.01563		26.8609	0.00513			502	0.00278	-0.00151	-0.000965	-0.00134	0.000389	0.00174	0.00236	0.00383	0.00256	0.00129						5.80567	0.13737
									530.409	0.0155		27.6748	0.00515			503	0.0022	-0.00215	-0.00138	-0.00174	-0.000221	0.00145	0.00205	0.00368	0.00327	0.0011						5.86673	0.13601
									533.409	0.01554		28.5134	0.00517			504	0.00185	-0.00252	-0.00224	-0.0022	-0.00062981	0.00125	0.00145	0.00342	0.00293	0.000618						5.92839	0.13464
									536.409	0.01562		29.3774	0.00519			504	0.00184	-0.00323	-0.00265	-0.00244	-0.00124	0.0011	0.00137	0.00309	0.00283	0.000364						5.99068	0.13327
									539.409	0.01562		30.2676	0.00522			505	0.00155	-0.00317	-0.00346	-0.00287	-0.00176	0.000579	0.0014	0.00321	0.00273	0.000779						6.05358	0.13188
									542.409	0.01573		31.1847	0.00524			505	0.000553	-0.00396	-0.00362	-0.00317	-0.00222	0.000433	0.00139	0.00362	0.00276	0.00127						6.11712	0.13049
									545.409	0.016		32.1296	0.00527			506	0.000293	-0.00403	-0.00419	-0.00382	-0.00221	0.000633	0.00138	0.0034	0.00241	0.00133						6.18129	0.12909
									548.409	0.01592		33.1032	0.00529			506	0.00107	-0.0033	-0.00367	-0.00282	-0.00218	0.0009649	0.00199	0.0038	0.00358	0.00215						6.2461	0.12768
									551.409	0.0159		34.1063	0.00532			507	0.000756	-0.00309	-0.00361	-0.00295	-0.00173	0.00126	0.00223	0.00436	0.00376	0.00209						6.31156	0.12627
									554.409	0.01605		35.1397	0.00535			508	0.0006511	-0.00404	-0.00458	-0.00334	-0.00245	0.00115	0.002	0.00432	0.00302	0.00192						6.37768	0.12485
									557.409	0.01604		36.2045	0.00538			508	0.00117	-0.00346	-0.00477	-0.00382	-0.00173	0.00192	0.00316	0.00511	0.00313	0.00303						6.44446	0.12343
									560.409	0.01604		37.3015	0.00541			509	0.00149	-0.00289	-0.00439	-0.00276	-0.0013	0.00258	0.00385	0.00602	0.00448	0.00356						6.5119	0.122
									563.409	0.01605		38.4318	0.00544			509	0.00111	-0.00419	-0.00491	-0.00319	-0.00116	0.00241	0.0036	0.00517	0.0038	0.0034						6.58002	0.12056
									566.409	0.01602		39.5963	0.00547			510	0.00107	-0.00399	-0.00504	-0.0033	-0.00155	0.00225	0.00357	0.00529	0.00406	0.00311						6.64882	0.11912
									569.409	0.01602		40.7961	0.0055			511	0.000837	-0.00442	-0.00536	-0.00386	-0.00181	0.00231	0.0037	0.00513	0.00412	0.00252						6.71831	0.11768
									572.409	0.01618		42.0323	0.00553			511	0.00067	-0.00492	-0.00556	-0.00385	-0.00237	0.00211	0.00312	0.00484	0.00382	0.00264						6.78849	0.11624
									575.409	0.01625		43.3059	0.00556			512	-2e-06	-0.00489	-0.00622	-0.00331	-0.00246	0.00172	0.00344	0.00472	0.00374	0.00273						6.85938	0.11479
									578.409	0.0164		44.6181	0.0056			512	0.0002007	-0.00579	-0.00623	-0.00366	-0.00235	0.00183	0.00347	0.00494	0.0037	0.00234						6.93097	0.11334
									581.409	0.01641		45.9701	0.00563			513	-1.8e-05	-0.00574	-0.00644	-0.00304	-0.00229	0.00193	0.00369	0.00513	0.00375	0.00335						7.00328	0.11188
									584.409	0.01598		47.363	0.00567			514	0.0001952	-0.00625	-0.00657	-0.00412	-0.00239	0.00137	0.00353	0.00498	0.00389	0.00304						7.07631	0.11043
									587.409	0.01636		48.7982	0.00571			514	-0.000454	-0.00536	-0.00586	-0.0033	-0.00209	0.00171	0.0037	0.00499	0.00464	0.00304						7.15008	0.10897
									590.409	0.01641		50.2768	0.00575			515	-3.8e-05	-0.00543	-0.00617	-0.00347	-0.00166	0.00154	0.0036	0.00546	0.00486	0.00339						7.22458	0.10752
									593.409	0.01655		51.8002	0.00579			515	-0.000552	-0.00547	-0.00645	-0.00389	-0.00179	0.00212	0.00415	0.00524	0.00485	0.00356						7.29982	0.10606
									596.409	0.01653		53.3698	0.00583			516	-0.000783	-0.00575	-0.00596	-0.00418	-0.00138	0.00252	0.0043	0.00611	0.00471	0.00372						7.37582	0.10461
									599.409	0.01672		54.987	0.00587			516	-0.00114	-0.00556	-0.00588	-0.00416	-0.00129	0.00229	0.00441	0.00594	0.00532	0.00376						7.45258	0.10315
									602.409	0.01663		56.6532	0.00591			517	-0.00129	-0.00577	-0.00575	-0.00477	-0.00112	0.00228	0.00385	0.00543	0.00429	0.00329						7.53011	0.1017
									605.409	0.01672		58.3698	0.00596			518	-0.00181	-0.00546	-0.00548	-0.00431	-0.00147	0.00223	0.0036	0.00509	0.00499	0.00315						7.60841	0.10025
									608.409	0.01677		60.1385	0.006			518	-0.000896	-0.00503	-0.00427	-0.0039	-0.000393	0.00264	0.00409	0.00594	0.00539	0.00369						7.68749	0.0988
									611.409	0.01679		61.9607	0.00605			519	1.8e-05	-0.00486	-0.00405	-0.0035	-0.000371	0.00305	0.00471	0.00663	0.00607	0.00421						7.76737	0.09735
									614.409	0.01675		63.8382	0.0061			519	-0.000539	-0.00568	-0.0044	-0.0033	-0.000317	0.00256	0.00453	0.00616	0.00569	0.00366						7.84804	0.09591
									617.409	0.01688		65.7726	0.00615			538	0.00507	-0.000717	-0.00163	-0.00249	-0.000877	0.000817	0.000292	0.00301	0.00328	0.00223						7.92952	0.09447
									620.409	0.01702		67.7655	0.0062			539	0.00486	-0.000959	-0.00189	-0.00323	-0.00124	0.000407	0.0004724	0.00262	0.00244	0.00151						8.01181	0.09304
									623.409	0.01702		69.8189	0.00625			539	0.00507	-0.000991	-0.00217	-0.00285	-0.00164	-3.7e-05	8.2e-05	0.0024	0.0024	0.00165						8.09493	0.0916
									626.409	0.01693		71.9345	0.0063			540	0.00522	-0.000798	-0.00227	-0.00279	-0.00159	-0.00034	0.0003159	0.00212	0.00214	0.00126						8.17888	0.09018
									629.409	0.01711		74.1142	0.00636			541	0.00471	-0.00102	-0.00279	-0.00285	-0.00234	-0.00111	-0.000383	0.000802	0.00128	0.000673						8.26367	0.08876
									632.409	0.01718		76.3599	0.00642			541	0.00493	-0.0005528	-0.00264	-0.00269	-0.00206	-0.0009588	-0.0003458	0.0005752	0.00125	0.0006852						8.34931	0.08734
									635.409	0.01726		78.6737	0.00648			542	0.00484	-0.000757	-0.00264	-0.0028	-0.0022	-0.00155	-0.0002951	0.000362	0.00118	0.000502						8.4358	0.08593
									638.409	0.01712		81.0576	0.00654			542	0.00503	-0.00103	-0.0028	-0.00282	-0.00247	-0.00174	9.7e-05	0.000292	0.00138	0.000909						8.52316	0.08453
									641.409	0.01721		83.5137	0.0066			543	0.00545	-0.00108	-0.00307	-0.00306	-0.00239	-0.00221	-0.0005138	-0.00022	0.0011	0.000634						8.61139	0.08313
									644.409	0.01705		86.0443	0.00666			544	0.00531	-0.000905	-0.00272	-0.00285	-0.0023	-0.00219	-0.0002815	4.6e-05	0.00128	0.000327						8.7005	0.08174
									647.409	0.01727		88.6515	0.00673			544	0.00605	6.3e-05	-0.00208	-0.00213	-0.00195	-0.00179	-0.000117	0.000604	0.00162	0.000892						8.79051	0.08036
									650.409	0.01724		91.3377	0.00679			545	0.00602	-5.2e-05	-0.0023	-0.00219	-0.00182	-0.00158	0	0.000349	0.00145	0.000782						8.88141	0.07898
									653.409	0.01743		94.1053	0.00686			545	0.00616	-0.000238	-0.00157	-0.00222	-0.00157	-0.00162	-5e-05	0.00104	0.00153	0.000798						8.97323	0.07762
									656.409	0.01748		96.9568	0.00693			546	0.00578	-0.000125	-0.00151	-0.00246	-0.00136	-0.00171	0.0001618	0.000853	0.000904	0.000643						9.06596	0.07626
									659.409	0.01751		99.8947	0.00701			546	0.00644	0.000241	-0.00107	-0.0015	-0.00103	-0.00154	0.0005029	0.000995	0.000578	0.00109						9.15962	0.07491
									662.409	0.01743		102.922	0.00708			547	0.00655	0.0003014	-0.000922	-0.00139	-0.000982	-0.00145	0.000117	0.000554	0.00041	0.000952						9.25422	0.07357
									665.409	0.01752		106.04	0.00716			548	0.0065	0.0001988	-0.00103	-0.00169	-0.00122	-0.00138	4.665e-05	0.0002928	7.14e-05	0.0005848						9.34976	0.07224
									668.409	0.01773		109.253	0.00724			548	0.00697	0.0003043	-0.00108	-0.00174	-0.00161	-0.00118	3.93e-05	0.0004573	-4.2e-06	0.0002373						9.44626	0.07092
									671.409	0.0176		112.564	0.00732			549	0.0067	-0.000108	-0.00129	-0.00181	-0.00174	-0.00147	-0.000148	-0.0001877	-0.000356	0.000171						9.54372	0.06962
									674.409	0.0177		115.975	0.0074			549	0.00693	0.000315	-0.00118	-0.00186	-0.00176	-0.00109	-0.0001221	-0.0001662	-0.00046	0.000331						9.64216	0.06832
									677.409	0.01768		119.489	0.00749			550	0.00743	0.0002065	-0.00114	-0.00211	-0.00155	-0.0003615	0.0001373	3.21e-05	-0.0003375	0.0002805						9.74158	0.06703
									680.409	0.01774		123.109	0.00758			551	0.00787	0.00127	-0.000566	-0.00182	-0.000956	0.000198	7.3e-05	0.000476	0.0001	0.000922						9.84199	0.06575
									683.409	0.0179		126.84	0.00767			551	0.00769	0.00166	-0.000225	-0.00148	-0.00063	0.000118	0.000208	0.000555	0.00038	0.00104						9.94341	0.06449
									686.409	0.01784		130.683	0.00776			552	0.00768	0.00173	-0.000241	-0.00185	-0.000613	0.000656	0.0002259	0.000891	8.13e-05	0.00116						10.0458	0.06324
									689.409	0.0179		134.643	0.00785			552	0.0077	0.00203	0.000689	-0.00123	-0.000664	0.000363	0.000143	0.00125	-5.5e-05	0.00109						10.1493	0.06199
									692.409	0.01775		138.723	0.00795			553	0.00758	0.00227	0.000982	-0.000839	-0.000662	0.0002232	-1.2e-05	0.00126	-0.0001	0.00105						10.2538	0.06077
									695.409	0.01803		142.926	0.00805			554	0.00844	0.00294	0.00146	-0.000729	-0.000204	0.000455	5e-05	0.00146	0.0001446	0.000937						10.3593	0.05955
									698.409	0.018		147.257	0.00815			554	0.00873	0.00326	0.00195	-0.000199	-0.000589	7.33e-05	0.0001598	0.00149	0.000262	0.000782						10.4659	0.05834
									701.409	0.01805		151.719	0.00826			555	0.00912	0.00356	0.0018	-0.00013	-0.00068	0.000244	-3.86e-05	0.00113	0.000334	0.000485						10.5736	0.05715
									704.409	0.01812		156.316	0.00837			555	0.00953	0.0036	0.00246	8.3e-05	-0.000778	-7.7e-05	0.0001535	0.00131	0.000453	0.000606						10.6823	0.05598
									707.409	0.01791		161.053	0.00848			556	0.01011	0.00372	0.00295	0.00055	-0.000635	-4.7e-05	0.0003073	0.0014	0.000439	0.000454						10.7921	0.05481
									710.409	0.01805		165.933	0.00859			556	0.01018	0.00388	0.00337	0.000812	-0.000231	-7.5e-05	0.0004252	0.00136	0.000739	0.000759						10.9031	0.05366
									713.409	0.01825		170.961	0.0087			557	0.01071	0.00363	0.00364	0.000821	0.000115	0.00013	0.00077	0.00145	0.000717	0.00123						11.0151	0.05252
									716.409	0.01831		176.141	0.00882			558	0.01065	0.00341	0.00373	0.0004039	-0.0001062	-0.0004571	0.0006939	0.00107	3.8e-06	0.00135						11.1282	0.0514
									719.409	0.01821		181.478	0.00894			558	0.01045	0.00307	0.00346	0.000451	2.5e-05	-0.000703	0.000342	0.000855	-0.0004118	0.00135						11.2425	0.05029
									722.409	0.01806		186.977	0.00907			559	0.01104	0.00375	0.00418	0.00107	6.2e-05	-0.000614	0.000189	0.000956	4e-05	0.00129						11.358	0.0492
									725.409	0.01824		192.643	0.0092			559	0.0112	0.00405	0.00394	0.00086	-0.000274	-0.00056	-5.1e-05	0.000504	-0.0003283	0.00072						11.4745	0.04812
									728.409	0.01829		198.48	0.00933			560	0.01137	0.00394	0.00397	0.000682	-0.000437	-0.000882	-0.000241	0.000822	-0.000273	0.000254						11.5923	0.04705
									731.409	0.01842		204.494	0.00946			561	0.01196	0.00449	0.00403	0.00114	8e-06	-0.00079	-2e-06	0.00125	-0.00048	2e-05						11.7112	0.046
									734.409	0.01848		210.691	0.0096			561	0.01247	0.00482	0.00443	0.00093	0.000268	-0.000362	-0.000198	0.00141	-0.000385	-0.000119						11.8313	0.04496
									737.409	0.01842		217.075	0.00974			562	0.01277	0.00542	0.00425	0.00144	0.000536	-0.000185	-0.000306	0.0016	-0.000173	-0.000348						11.9526	0.04394
									740.409	0.01847		223.653	0.00988			562	0.0135	0.00618	0.00468	0.00205	0.000866	0.000323	-0.0002457	0.00197	0.000411	0.000218						12.0752	0.04294
									743.409	0.01862		230.429	0.01003			563	0.01365	0.00659	0.00471	0.00248	0.00126	0.000493	0.000138	0.00208	0.000322	4.3e-05						12.1989	0.04194
									746.409	0.0186		237.412	0.01018			564	0.01436	0.00712	0.00478	0.00239	0.00166	0.000545	0.00059	0.00218	1.4e-05	0.000499						12.3239	0.04097
									749.409	0.01865		244.605	0.01033			564	0.01433	0.00744	0.00511	0.00268	0.00225	0.0009641	0.0009321	0.00208	0.0002981	0.0008741						12.4501	0.04001
									752.409	0.01858		252.017	0.01049			565	0.01435	0.00777	0.00521	0.00247	0.00199	0.000878	0.000478	0.00157	-9.1e-05	0.000356						12.5776	0.03906
									755.409	0.01876		259.654	0.01065			565	0.01426	0.0077	0.00515	0.00239	0.00142	0.000562	-4.5e-05	0.00123	-0.00047	-0.000406						12.7064	0.03813
									758.409	0.01882		267.521	0.01081			566	0.01443	0.00829	0.00547	0.00256	0.00177	0.000529	-5.6e-05	0.000639	-0.00104	-0.000396						12.8365	0.03722
									761.409	0.01882		275.628	0.01098			567	0.01414	0.00795	0.00523	0.00258	0.00117	-0.0001	-0.000661	-0.00018	-0.00176	-0.00125						12.9679	0.03632
									764.409	0.01882		283.979	0.01115			567	0.01464	0.00816	0.00604	0.00265	0.00129	-0.00036	-0.00047	-0.00033	-0.00159	-0.000914						13.1005	0.03543
									767.409	0.01895		292.584	0.01133			568	0.01494	0.00885	0.00681	0.00312	0.00184	0.00015	-7.4e-05	-0.000157	-0.000936	0.00019						13.2345	0.03456
									770.409	0.019		301.45	0.0115			568	0.01488	0.00898	0.00718	0.00322	0.00168	0.00023	-0.00038	-0.000754	-0.000955	0.00066						13.3699	0.03371
									773.409	0.019		310.584	0.01169			569	0.01546	0.00916	0.00759	0.00414	0.00171	0.00044	-0.000362	-0.000867	-0.000863	0.00048						13.5066	0.03287
									776.409	0.01888		319.995	0.01187			569	0.01588	0.00948	0.00839	0.00463	0.00227	0.000814	7.2e-05	-0.0009835	-0.000398	0.00144						13.6446	0.03205
									779.409	0.01892		329.691	0.01206			570	0.01625	0.01035	0.00882	0.00494	0.00247	0.000959	0.000589	-0.000829	-0.000488	0.0019						13.7841	0.03124
									782.409	0.01898		339.681	0.01225			571	0.01701	0.01131	0.0094	0.00559	0.0029	0.00141	0.00093	-8e-06	4e-06	0.00193						13.9249	0.03045
									785.409	0.01909		349.974	0.01245			571	0.01733	0.01163	0.00972	0.00554	0.00298	0.00151	0.0008528	0.0003948	0.0001708	0.00205						14.0672	0.02967
									788.409	0.01905		360.578	0.01265			572	0.01744	0.01174	0.01034	0.0056	0.00328	0.00185	0.00105	0.000749	0.000418	0.00172						14.2109	0.02891
									791.409	0.01914		371.504	0.01285			572	0.0181	0.0126	0.0108	0.00589	0.00353	0.00219	0.00118	0.00113	0.00052	0.0016						14.356	0.02817
									794.409	0.01916		382.761	0.01306			573	0.01864	0.01294	0.01144	0.00586	0.00345	0.00239	0.00133	0.00125	0.000945	0.00149						14.5025	0.02744
									797.409	0.01938		394.359	0.01327			574	0.01916	0.01346	0.01196	0.00594	0.00376	0.00229	0.00155	0.00185	0.00128	0.00156						14.6505	0.02672
									800.409	0.01923		406.309	0.01348			574	0.01877	0.01317	0.01167	0.00537	0.00387	0.0025	0.00115	0.00194	0.000965	0.00134						14.8001	0.02602
									803.409	0.01928		418.62	0.0137			575	0.01843	0.01263	0.01163	0.00558	0.00398	0.00226	0.00111	0.00201	0.000732	0.000902						14.9511	0.02534
									806.409	0.0193		431.305	0.01392			575	0.01853	0.01263	0.01163	0.00547	0.00404	0.00222	0.000596	0.0017	0.000699	0.000702						15.1036	0.02467
									809.409	0.01923		444.374	0.01415			576	0.01871	0.01291	0.01141	0.00549	0.00378	0.00187	0.000504	0.0012	0.00043	0.00048						15.2576	0.02401
									812.409	0.01929		457.839	0.01437			577	0.01851	0.01321	0.01111	0.0058	0.0042	0.00155	0.000381	0.00112	0.000416	0.000619						15.4132	0.02337
									815.409	0.01937		471.712	0.01461			577	0.0181	0.0132	0.0105	0.00584	0.00405	0.00125	4.2e-05	0.000868	0.000194	0.000397						15.5703	0.02274
									818.409	0.01953		486.005	0.01484			578	0.01759	0.01339	0.01049	0.00666	0.00407	0.00134	0.000249	0.000883	8.7e-05	0.000431						15.729	0.02213
									821.409	0.01952		500.732	0.01508			578	0.01757	0.01367	0.01077	0.0073	0.00404	0.00172	0.000971	0.000876	5.3e-05	0.00047						15.8893	0.02153
									824.409	0.0196		515.904	0.01532			579	0.01745	0.01415	0.01095	0.00815	0.00418	0.00227	0.00149	0.00102	0.000568	0.000798						16.0512	0.02095
									827.409	0.01957		531.537	0.01556			580	0.01792	0.01442	0.01112	0.0083	0.0044	0.0029	0.00182	0.00133	0.000335	0.00109						16.2147	0.02038
									830.409	0.01959		547.643	0.01581			580	0.01769	0.01399	0.01129	0.00811	0.00412	0.00272	0.00198	0.00164	0.00034	0.00114						16.3798	0.01982
									833.409	0.01965		564.237	0.01606			581	0.01752	0.01412	0.01152	0.00802	0.00402	0.00295	0.00232	0.00194	0.000323	0.00101						16.5466	0.01928
									836.409	0.01975		581.334	0.01631			581	0.01715	0.01405	0.01165	0.00815	0.00382	0.00266	0.00222	0.00191	4.4e-05	0.0007038						16.7151	0.01875
									839.409	0.01964		598.949	0.01656			582	0.01761	0.01411	0.01161	0.00866	0.00418	0.00279	0.00222	0.0019	0.00049	0.000847						16.8853	0.01824
									842.409	0.01974		617.098	0.01682			582	0.01766	0.01406	0.01156	0.00819	0.00428	0.0024	0.0018	0.00184	0.0007016	0.0008097						17.0571	0.01774
									845.409	0.01976		635.796	0.01708			583	0.01746	0.01416	0.01156	0.00831	0.00437	0.00226	0.00175	0.0015	0.000995	0.000931						17.2307	0.01725
									848.409	0.01987		655.062	0.01734			584	0.01699	0.01409	0.01099	0.00759	0.00393	0.00164	0.00134	0.000938	0.000529	0.00065						17.406	0.01678
									851.409	0.01986		674.911	0.0176			584	0.01667	0.01447	0.01097	0.00759	0.00384	0.00141	0.00151	0.0005906	0.0004076	0.0004526						17.5831	0.01631
									854.409	0.01996		695.361	0.01786			585	0.0165	0.0145	0.0108	0.00752	0.00378	0.0018	0.00169	0.0004462	0.0004692	0.0005772						17.7619	0.01586
									857.409	0.01982		716.431	0.01812			585	0.01669	0.01459	0.01119	0.00787	0.00478	0.00237	0.00195	0.000737	0.000499	0.00096						17.9425	0.01543
									860.409	0.01986		738.14	0.01839			586	0.01653	0.01483	0.01123	0.00756	0.00495	0.00255	0.00236	0.000806	0.000523	0.000972						18.1249	0.015
									863.409	0.0199		760.506	0.01866			587	0.01612	0.01482	0.01152	0.00745	0.00524	0.00308	0.00288	0.000912	0.0003363	0.00119						18.3092	0.01459
									866.409	0.02013		783.55	0.01892			587	0.01556	0.01446	0.01156	0.00696	0.00488	0.00271	0.00247	0.0004216	-0.0002094	0.0007956						18.4953	0.01419
									869.409	0.02009		807.293	0.01919			588	0.01551	0.01471	0.01221	0.00726	0.00541	0.00294	0.00288	0.000569	0.000157	0.00122						18.6832	0.0138
									872.409	0.02003		831.754	0.01945			588	0.01537	0.01437	0.01257	0.00776	0.00581	0.00332	0.00289	0.0005224	0.0005331	0.00131						18.873	0.01342
									875.409	0.02005		856.957	0.01972			589	0.01524	0.01424	0.01274	0.00806	0.00608	0.00352	0.00298	0.0006624	0.00116	0.00177						19.0648	0.01306
									878.409	0.02025		882.924	0.01998			590	0.01521	0.01381	0.01241	0.00738	0.00584	0.0032	0.00276	0.0002372	0.0012	0.00174						19.2584	0.0127
									881.409	0.02029		909.678	0.02025			590	0.01457	0.01327	0.01167	0.00694	0.00534	0.00294	0.00233	-0.000366	0.000946	0.00171						19.454	0.01236
									884.409	0.02029		937.242	0.02051			591	0.01442	0.01262	0.01122	0.00666	0.00517	0.00329	0.00193	-0.000686	0.000746	0.00171						19.6516	0.01202
									887.409	0.0203		965.641	0.02077			591	0.01423	0.01223	0.01103	0.0065	0.00505	0.00345	0.00177	-0.000369	0.000654	0.00171						19.8511	0.0117
									890.409	0.02023		994.901	0.02103			592	0.01423	0.01223	0.01093	0.00656	0.00524	0.00395	0.00176	-7.86e-05	0.000891	0.00161						20.0526	0.01139
									893.409	0.02035		1025.05	0.02128			593	0.01386	0.01226	0.01046	0.00661	0.00502	0.00367	0.00139	-4.4e-05	0.000733	0.00121						20.2561	0.01109
									896.409	0.02039		1056.11	0.02153			593	0.01376	0.01216	0.00996	0.00651	0.0048	0.00339	0.000857	5.1e-05	0.000547	0.000767						20.4617	0.0108
									899.409	0.02026		1088.11	0.02178			594	0.01362	0.01202	0.00982	0.00691	0.00494	0.00326	0.000707	0.000349	0.000757	0.000592						20.6693	0.01051
									902.409	0.02049		1121.08	0.02202			594	0.01327	0.01187	0.00987	0.0073	0.00516	0.00332	0.000803	0.000703	0.000519	0.00034						20.879	0.01024
									905.409	0.02058		1155.05	0.02226			595	0.01294	0.01174	0.01004	0.00709	0.0052	0.00309	0.00122	0.0013	0.000378	0.000373						21.0908	0.00998
									908.409	0.02058		1190.05	0.02249			596	0.01251	0.01151	0.01001	0.00693	0.0051	0.00276	0.00138	0.00119	0.000562	0.000179						21.3047	0.00972
									911.409	0.02067		1226.11	0.02272			596	0.01222	0.01132	0.00982	0.00668	0.00466	0.00249	0.00134	0.0012	0.000634	0.000534						21.5207	0.00948
									914.409	0.02048		1263.26	0.02294			597	0.01173	0.01103	0.00973	0.00677	0.00449	0.00286	0.00139	0.00135	0.000679	0.000759						21.7389	0.00924
									917.409	0.02051		1301.54	0.02316			597	0.01117	0.01067	0.00977	0.00636	0.00446	0.00272	0.00135	0.00125	0.000313	0.000708						21.9593	0.00901
									920.409	0.02054		1340.98	0.02336			598	0.01057	0.01067	0.01017	0.00617	0.00449	0.00313	0.00153	0.00123	0.000411	0.000957						22.1819	0.00879
									925.409	0.02082		1381.61	0.02356			598	0.01028	0.01108	0.01048	0.00632	0.00493	0.00315	0.00163	0.00148	0.000771	0.00122						22.4067	0.00858
									934.409	0.0208		1423.47	0.02375			599	0.01	0.011	0.0106	0.00606	0.00483	0.00318	0.00123	0.00138	0.000813	0.00103						22.6338	0.00837
									943.409	0.02074		1466.61	0.02393			600	0.00989	0.01089	0.01029	0.0061	0.00459	0.00304	0.00103	0.00118	0.000815	0.00107						22.8631	0.00818
									952.409	0.02084		1511.05	0.0241			600	0.00978	0.01068	0.01018	0.00639	0.00468	0.00335	0.00126	0.00149	0.00061	0.00099						23.0948	0.00799
									965.409	0.02085		1556.83	0.02427			601	0.00955	0.01063	0.00993	0.0062	0.00441	0.00305	0.00159	0.00167	0.000616	0.00056						23.3287	0.00781
									980.409	0.02105		1604.01	0.02442			601	0.00943	0.01034	0.00963	0.00622	0.00409	0.0027	0.00184	0.00157	0.000807	0.000265						23.565	0.00763
									995.409	0.02128		1652.61	0.02456			602	0.00929	0.01034	0.0096	0.00613	0.00422	0.00249	0.00219	0.00177	0.00106	0.000139						23.8037	0.00746
									1015.41	0.02145		1702.68	0.02468			603	0.00937	0.00979	0.00928	0.00615	0.00419	0.00239	0.00219	0.00163	0.00148	0.00035						24.0447	0.0073
									1045.41	0.02181		1754.28	0.0248			603	0.00926	0.00955	0.00946	0.00645	0.00397	0.00255	0.00208	0.00169	0.00143	0.0003422						24.2881	0.00715
									1075.41	0.02202		1807.43	0.0249			604	0.00878	0.00984	0.00925	0.0066	0.00425	0.00307	0.00243	0.00165	0.00161	0.000516						24.534	0.007
									1105.41	0.02218		1862.2	0.02499			604	0.00815	0.01028	0.00911	0.00674	0.00463	0.00323	0.00226	0.00179	0.0017	0.000791						24.7824	0.00686
									1135.41	0.02198		1918.63	0.02506			605	0.00779	0.01046	0.00908	0.0069	0.00477	0.00334	0.00202	0.00171	0.00134	0.00118						25.0332	0.00672
									1165.41	0.02232		1976.76	0.02512			606	0.00764	0.01037	0.00893	0.00659	0.00478	0.00333	0.00211	0.00179	0.00117	0.00131						25.2865	0.00659
									1195.41	0.02262		2036.66	0.02517			606	0.00717	0.01048	0.00889	0.00653	0.00497	0.00359	0.00198	0.00147	0.000956	0.0015						25.5424	0.00647
									1225.41	0.0226		2098.37	0.02519			607	0.00647	0.01013	0.00855	0.00614	0.00485	0.00353	0.00158	0.00108	0.000777	0.00115						25.8008	0.00635
									1255.41	0.02298		2161.96	0.02521			607	0.00597	0.01002	0.00803	0.00596	0.00447	0.00369	0.0016	0.0007908	0.0005138	0.00104						26.0618	0.00623
									1285.41	0.02312		2227.47	0.0252			608	0.00601	0.00949	0.00795	0.00605	0.0043	0.00359	0.00228	0.000985	0.000413	0.00118						26.3254	0.00612
									1315.41	0.02323		2294.96	0.02518			609	0.00582	0.00874	0.00782	0.00542	0.00392	0.00295	0.00196	0.000779	-3.5e-05	0.00126						26.5917	0.00602
									1345.41	0.02346		2364.5	0.02514			609	0.00572	0.00819	0.00794	0.00543	0.00392	0.00301	0.00197	0.000925	2.9e-05	0.00139						26.8606	0.00592
									1375.41	0.02356		2436.15	0.02509			610	0.00567	0.00782	0.00785	0.00553	0.0043	0.00286	0.00209	0.000977	0.000223	0.00128						27.1322	0.00582
									1405.41	0.02382		2509.96	0.02501			610	0.00621	0.00802	0.00788	0.00623	0.00481	0.00303	0.0022	0.00154	0.00102	0.0021						27.4065	0.00573
									1435.41	0.02384		2586.02	0.02492			611	0.00618	0.00817	0.00783	0.0066	0.00471	0.00339	0.00245	0.00165	0.000942	0.00225						27.6836	0.00564
									1465.41	0.02394		2664.38	0.02481			612	0.00637	0.00799	0.00776	0.0067	0.00486	0.00325	0.00204	0.00185	0.00116	0.00235						27.9634	0.00556
									1495.41	0.02391		2745.11	0.02468			612	0.00595	0.00767	0.00733	0.00637	0.0046	0.00273	0.00168	0.00147	0.000986	0.0021						28.2461	0.00548
									1525.41	0.02406		2828.29	0.02453			613	0.00544	0.00736	0.0073	0.00661	0.00466	0.00318	0.00171	0.00148	0.0012	0.00185						28.5315	0.00541
									1555.41	0.02443		2913.99	0.02436			613	0.00506	0.00753	0.00725	0.00694	0.00478	0.00356	0.00194	0.00166	0.0017	0.00196						28.8198	0.00533
									1585.41	0.02467		3002.29	0.02418			614	0.00488	0.00767	0.00722	0.00731	0.0052	0.00378	0.00219	0.00185	0.00195	0.00239						29.111	0.00527
									1615.41	0.0244						615	0.00441	0.00742	0.00707	0.00683	0.00491	0.00358	0.00193	0.00163	0.00172	0.00224						29.4051	0.0052
									1645.41	0.02419						615	0.00426	0.00717	0.00713	0.00668	0.00458	0.0036	0.00181	0.00192	0.00129	0.00204						29.7022	0.00514
									1675.41	0.0245						616	0.00362	0.00667	0.00705	0.00618	0.00439	0.00332	0.00169	0.00184	0.000889	0.00189						30.0022	0.00508
									1705.41	0.02442						616	0.00394	0.00646	0.00705	0.00684	0.00429	0.00343	0.00173	0.0022	0.00118	0.00209
									1735.41	0.02459						617	0.00317	0.00597	0.0071	0.00657	0.00403	0.00318	0.00148	0.00205	0.000929	0.00195
									1765.41	0.02466						618	0.0027	0.00578	0.00704	0.00658	0.00385	0.00301	0.00126	0.00194	0.0007299	0.0017
									1795.41	0.02458						618	0.00225	0.00559	0.00697	0.00651	0.00398	0.0027	0.00116	0.00192	0.0006797	0.00161
									1825.41	0.02467						619	0.00176	0.00542	0.0068	0.00615	0.00415	0.00244	0.00131	0.00177	0.0007207	0.00164
									1855.41	0.02483						619	0.00165	0.00558	0.0066	0.00634	0.00409	0.0027	0.00145	0.00174	0.00128	0.00175
									1885.41	0.02473						620	0.00116	0.00558	0.00621	0.00603	0.00409	0.00272	0.00119	0.00174	0.00121	0.00155
									1915.41	0.02485						620	0.000934	0.00539	0.00608	0.00571	0.00425	0.00286	0.00107	0.00151	0.00114	0.00114
									1945.41	0.02496						621	0.000835	0.00556	0.00581	0.00565	0.00458	0.00309	0.00111	0.00162	0.00134	0.00115
									1975.41	0.02504						622	0.000675	0.00577	0.00548	0.00563	0.00453	0.00313	0.0011	0.00181	0.00154	0.00116
									2005.41	0.02519						622	0.000617	0.00585	0.00523	0.00536	0.00419	0.00303	0.00109	0.00165	0.00169	0.00119
									2035.41	0.02487						623	0.000417	0.00597	0.00506	0.00528	0.00405	0.00317	0.0011	0.00154	0.00182	0.00116
									2065.41	0.0249						623	0.000182	0.00633	0.00521	0.00546	0.00407	0.00332	0.00158	0.00184	0.00206	0.00119
									2095.41	0.02513						624	-0.00021	0.00636	0.00498	0.0055	0.00424	0.00316	0.00153	0.0018	0.00208	0.00126
									2125.41	0.02526						625	-0.000578	0.00631	0.00501	0.00578	0.00412	0.00301	0.00206	0.00165	0.00229	0.00151
									2155.41	0.02499						625	-0.00103	0.00605	0.00505	0.00573	0.00428	0.00298	0.00234	0.00173	0.00219	0.0018
									2185.41	0.0249						626	-0.00146	0.00619	0.00524	0.00593	0.00467	0.00329	0.00269	0.00214	0.00205	0.00175
									2215.41	0.025						626	-0.00179	0.00598	0.00489	0.00566	0.00462	0.00343	0.00239	0.00209	0.00202	0.00163
									2245.41	0.02503						627	-0.00202	0.00566	0.0049	0.00529	0.00507	0.00386	0.0021	0.00161	0.00187	0.00149
									2275.41	0.02497						628	-0.00241	0.00545	0.00493	0.00526	0.00515	0.00385	0.00201	0.00177	0.00154	0.00165
									2305.41	0.02482						628	-0.00297	0.00497	0.00473	0.00485	0.00513	0.00353	0.00154	0.00147	0.00149	0.00168
									2335.41	0.02494						629	-0.00311	0.00457	0.00468	0.00474	0.00493	0.00359	0.00143	0.00138	0.00153	0.00193
									2365.41	0.02503						629	-0.0034	0.00459	0.00461	0.00488	0.00481	0.00352	0.00152	0.00116	0.00152	0.00189
									2395.41	0.02505						630	-0.00386	0.00455	0.0045	0.0048	0.00464	0.00323	0.00145	0.0011	0.00151	0.00217
									2425.41	0.02499						631	-0.00399	0.00419	0.00452	0.00498	0.0046	0.00308	0.00184	0.00108	0.00138	0.002
									2455.41	0.02495						631	-0.00422	0.00409	0.0045	0.00528	0.0046	0.00317	0.0019	0.00089	0.00111	0.00199
									2485.41	0.02485						632	-0.00458	0.00393	0.00457	0.00566	0.00418	0.00314	0.0017	0.00054	0.00095	0.00163
									2515.41	0.02499						632	-0.0048	0.00372	0.00484	0.0058	0.00461	0.00315	0.00149	0.00056	0.00113	0.00168
									2545.41	0.02497						633	-0.0046	0.00395	0.0052	0.00616	0.00506	0.00337	0.00159	0.000921	0.0013	0.00175
									2585.41	0.02483						634	-0.0049	0.00414	0.00555	0.00629	0.00519	0.00358	0.00156	0.00126	0.00175	0.00186
									2645.41	0.02478						634	-0.00536	0.00386	0.00555	0.00593	0.00512	0.0036	0.00134	0.000968	0.00186	0.0016
									2700.29	0.02477						635	-0.00568	0.00373	0.00568	0.00612	0.0052	0.00381	0.00163	0.00112	0.00223	0.00167
									2748.95	0.02494						635	-0.00589	0.00358	0.00549	0.00621	0.0053	0.00356	0.00189	0.00106	0.00222	0.00155
									2808.95	0.02469						636	-0.00623	0.00335	0.00535	0.00625	0.0052	0.00313	0.00208	0.00117	0.00234	0.00169
									2868.95	0.02446						637	-0.00675	0.00327	0.00511	0.00563	0.00503	0.00302	0.00228	0.00141	0.00204	0.00167
									2928.95	0.0244						637	-0.00694	0.00308	0.00502	0.00513	0.00476	0.00302	0.0024	0.00156	0.00196	0.00158
									2992.29	0.02434						638	-0.00712	0.00301	0.00495	0.0052	0.00481	0.00298	0.002	0.00161	0.00189	0.00141
									3078.95	0.02444						638	-0.00687	0.00337	0.00525	0.00554	0.00506	0.00322	0.00275	0.00174	0.00174	0.00195
									3078.95	0.02444						639	-0.00678	0.00373	0.0055	0.00562	0.00522	0.00329	0.00309	0.00198	0.00135	0.00207
									3078.95	0.02444						640	-0.00687	0.00396	0.00532	0.00602	0.00515	0.00329	0.00319	0.00202	0.00103	0.00221
									3078.95	0.02444						640	-0.00697	0.00394	0.0051	0.00596	0.00522	0.00347	0.00294	0.0018	0.000837	0.00218
									3078.95	0.02444						641	-0.00689	0.00431	0.00527	0.00647	0.00518	0.00386	0.00286	0.00202	0.000853	0.00249
									3078.95	0.02444						641	-0.00716	0.00413	0.00537	0.00681	0.0056	0.00412	0.00297	0.00225	0.000929	0.0027
									3078.95	0.02444						642	-0.00716	0.00428	0.00546	0.00706	0.00568	0.00423	0.00293	0.00246	0.0008555	0.00286
									3078.95	0.02444						643	-0.00738	0.00367	0.00478	0.00683	0.00519	0.00381	0.00284	0.00202	0.0004715	0.0025
									3078.95	0.02444						643	-0.00789	0.0026	0.00392	0.00621	0.00484	0.00348	0.00222	0.00133	0.000366	0.00193
									3078.95	0.02444						644	-0.00831	0.00221	0.00358	0.00587	0.00472	0.00313	0.00203	0.000953	0.000472	0.00163
									3078.95	0.02444						644	-0.00904	0.0018	0.00341	0.00532	0.00441	0.00281	0.00187	0.000618	0.000265	0.00142
									3078.95	0.02444						645	-0.00929	0.00179	0.0036	0.00492	0.00447	0.00282	0.00207	0.000458	0.0004	0.00126
									3078.95	0.02444						646	-0.009	0.0023	0.00397	0.00488	0.00472	0.00307	0.0025	0.000541	0.000751	0.00148
									3078.95	0.02444						646	-0.00856	0.00304	0.00442	0.00504	0.00524	0.00355	0.00275	0.000467	0.00133	0.00197
									3078.95	0.02444						647	-0.0083	0.00342	0.00446	0.00524	0.00559	0.00416	0.00272	0.00076	0.00192	0.00246
									3078.95	0.02444						647	-0.00818	0.00366	0.00476	0.00566	0.00581	0.00423	0.00284	0.00128	0.00234	0.00291
									3078.95	0.02444						648	-0.00817	0.00384	0.00488	0.00612	0.00619	0.00459	0.00307	0.00171	0.00265	0.00306
																649	-0.00857	0.00382	0.00474	0.00624	0.00626	0.00433	0.00281	0.00174	0.00218	0.0027
																649	-0.00877	0.00337	0.00444	0.00638	0.00609	0.00419	0.00261	0.00175	0.00234	0.00211
																650	-0.00906	0.0031	0.00417	0.00662	0.00602	0.00395	0.00216	0.00175	0.00213	0.00179
																650	-0.00947	0.0027	0.00363	0.00636	0.00541	0.00372	0.00175	0.00121	0.00189	0.0008744
																651	-0.00979	0.00251	0.00373	0.00627	0.00483	0.00318	0.00131	0.000687	0.00168	0.000152
																652	-0.00982	0.00243	0.00365	0.00606	0.00457	0.00277	0.00112	0.000516	0.00141	-0.0002
																652	-0.01032	0.0023	0.00355	0.00601	0.00451	0.0027	0.00123	0.00054	0.0015	-0.00046
																653	-0.01077	0.00237	0.00347	0.00604	0.00469	0.00302	0.00124	0.000482	0.00139	-0.000631
																653	-0.01092	0.00231	0.00376	0.0065	0.00525	0.00344	0.00176	0.000702	0.00154	-9.5e-05
																654	-0.01097	0.0027	0.00436	0.00694	0.00591	0.00366	0.00205	0.00127	0.0017	0.000486
																655	-0.01133	0.00284	0.00449	0.00695	0.00635	0.00357	0.00213	0.00126	0.00179	0.000781
																655	-0.01136	0.00333	0.00522	0.00746	0.00693	0.00403	0.00267	0.00157	0.00213	0.00155
																656	-0.01161	0.00332	0.00527	0.00766	0.00713	0.00417	0.0027	0.00161	0.00255	0.00178
																656	-0.01196	0.00313	0.00505	0.00757	0.00715	0.00401	0.00255	0.00142	0.00239	0.00178
																657	-0.01175	0.00329	0.00521	0.00731	0.00708	0.00359	0.00258	0.0013	0.00253	0.0018
																658	-0.01146	0.00335	0.00522	0.00742	0.00728	0.0034	0.00259	0.0012	0.00248	0.00136
																658	-0.01141	0.00367	0.00523	0.00765	0.00714	0.00336	0.00209	0.0011	0.00259	0.00136
																659	-0.01151	0.00348	0.00481	0.00743	0.0068	0.0035	0.00193	0.000685	0.00253	0.00102
																659	-0.01114	0.00373	0.00501	0.00716	0.0069	0.00368	0.00196	0.0011	0.00248	0.00104
																660	-0.01128	0.0038	0.00513	0.00725	0.00699	0.00391	0.00189	0.00115	0.00207	0.00119
																660	-0.01111	0.00384	0.00527	0.00703	0.00665	0.0041	0.00198	0.00109	0.00189	0.00105
																661	-0.01095	0.00363	0.00536	0.00722	0.00642	0.00436	0.00231	0.00105	0.00156	0.00129
																662	-0.01109	0.00385	0.00575	0.00767	0.00618	0.00471	0.00276	0.00102	0.00156	0.0016
																662	-0.01146	0.00366	0.00559	0.00734	0.00615	0.0048	0.00242	0.000863	0.00166	0.00136
																663	-0.01146	0.00384	0.00599	0.00722	0.00638	0.00469	0.00277	0.00123	0.00176	0.00147
																663	-0.01134	0.00423	0.00616	0.00755	0.00671	0.00469	0.00317	0.00154	0.00175	0.00176
																664	-0.01144	0.00409	0.00607	0.0076	0.00682	0.00469	0.00316	0.00168	0.00132	0.00176
																665	-0.01134	0.00422	0.00608	0.00788	0.00716	0.00478	0.00359	0.0018	0.0016	0.00166
																665	-0.01115	0.0045	0.00611	0.00834	0.00739	0.00495	0.0038	0.00225	0.00194	0.00153
																666	-0.0109	0.00506	0.00651	0.0089	0.00808	0.00546	0.00453	0.00263	0.00242	0.00214
																666	-0.01069	0.00501	0.00657	0.0092	0.00806	0.00584	0.00435	0.00292	0.00235	0.00202
																667	-0.01084	0.00472	0.00667	0.0095	0.0077	0.00572	0.004	0.00289	0.00223	0.00201
																668	-0.01059	0.00457	0.00694	0.00946	0.00744	0.00555	0.00411	0.00298	0.00216	0.00208
																668	-0.01013	0.00471	0.00689	0.00971	0.00723	0.0054	0.0042	0.003	0.00269	0.00217
																669	-0.01002	0.00462	0.00677	0.00956	0.00737	0.00542	0.00428	0.00308	0.00277	0.00237
																669	-0.01017	0.0043	0.00642	0.00919	0.00703	0.0054	0.00387	0.0028	0.00229	0.00215
																670	-0.01053	0.00441	0.0064	0.00878	0.00705	0.00563	0.004	0.00277	0.00201	0.0022
																671	-0.01056	0.00445	0.00647	0.00893	0.00705	0.0056	0.00403	0.00258	0.00152	0.00235
																671	-0.01047	0.00492	0.00664	0.00906	0.0073	0.00591	0.00426	0.00271	0.0016	0.0025
																672	-0.01056	0.00528	0.00639	0.00897	0.00758	0.00601	0.00395	0.00264	0.00147	0.0025
																672	-0.01105	0.00538	0.00596	0.00877	0.00748	0.00619	0.00398	0.002	0.00128	0.00244
																673	-0.01165	0.00496	0.00588	0.00823	0.0072	0.00568	0.00356	0.00137	0.000607	0.0021
																674	-0.0117	0.00537	0.00611	0.00839	0.00719	0.00564	0.00338	0.00127	0.0007415	0.00221
																674	-0.01149	0.00534	0.00646	0.00832	0.00705	0.00538	0.00271	0.00113	0.000597	0.00213
																675	-0.01116	0.00583	0.00708	0.00865	0.00746	0.00542	0.00279	0.00139	0.000901	0.00245
																675	-0.01128	0.00601	0.00707	0.00853	0.00774	0.00547	0.00279	0.00158	0.00112	0.00235
																676	-0.01134	0.00589	0.00701	0.00834	0.00757	0.00564	0.00261	0.00148	0.00109	0.00222
																677	-0.01144	0.00597	0.00758	0.00863	0.00773	0.00553	0.00306	0.00178	0.0013	0.0025
																677	-0.01063	0.0061	0.00803	0.00914	0.00814	0.00586	0.00359	0.00242	0.00194	0.00283
																678	-0.01025	0.00592	0.00831	0.00945	0.00873	0.0062	0.00414	0.00268	0.00209	0.00305
																678	-0.01005	0.00595	0.00851	0.00974	0.00914	0.00678	0.00435	0.00294	0.00235	0.00311
																679	-0.01024	0.00554	0.00823	0.00979	0.00886	0.00653	0.0042	0.00291	0.00244	0.00292
																680	-0.01054	0.00554	0.00835	0.00985	0.00896	0.00645	0.00354	0.00263	0.00227	0.00283
																680	-0.01017	0.00594	0.00847	0.00999	0.00922	0.00647	0.00362	0.00265	0.00246	0.0032
																681	-0.01048	0.00549	0.00828	0.00978	0.00889	0.00607	0.003	0.00257	0.00233	0.00287
																681	-0.01062	0.0057	0.00791	0.0097	0.00866	0.00621	0.00269	0.00235	0.00223	0.00284
																682	-0.01103	0.00553	0.00764	0.00945	0.00815	0.0059	0.00248	0.00212	0.00201	0.00257
																683	-0.01155	0.00512	0.00695	0.00892	0.00761	0.00537	0.00206	0.00146	0.00115	0.00196
																683	-0.0114	0.00511	0.00668	0.00881	0.00743	0.00511	0.0023	0.00121	0.000845	0.00186
																684	-0.01095	0.00531	0.00676	0.00906	0.00736	0.00564	0.00277	0.00142	0.000732	0.00178
																684	-0.01085	0.00562	0.00674	0.00925	0.0074	0.00585	0.00313	0.00183	0.00064	0.00173
																685	-0.01089	0.00539	0.00672	0.00923	0.00753	0.00555	0.00309	0.00213	0.000491	0.0014
																686	-0.01099	0.00543	0.007	0.00917	0.00767	0.00539	0.00325	0.00239	0.00037	0.00161
																686	-0.01094	0.00571	0.00705	0.00932	0.00797	0.00506	0.00323	0.00248	0.000525	0.00172
																687	-0.01032	0.00629	0.00764	0.00982	0.0086	0.00545	0.00395	0.00305	0.00123	0.00261
																687	-0.01028	0.00634	0.00778	0.01004	0.00872	0.00526	0.00416	0.00345	0.00158	0.0028
																688	-0.01038	0.00625	0.00761	0.0095	0.00838	0.00479	0.00401	0.00292	0.00153	0.00268
																689	-0.01074	0.00625	0.00739	0.00922	0.00842	0.00477	0.0038	0.00246	0.00174	0.00248
																689	-0.01058	0.00656	0.00746	0.00891	0.00852	0.00496	0.00418	0.00242	0.00184	0.00255
																690	-0.01084	0.00676	0.00746	0.00911	0.00862	0.00509	0.00411	0.00239	0.00174	0.00249
																690	-0.01062	0.00661	0.00753	0.00909	0.00888	0.00491	0.00399	0.00223	0.00192	0.00255
																691	-0.01007	0.00675	0.00791	0.00919	0.00906	0.00527	0.00396	0.00228	0.00174	0.0026
																692	-0.00989	0.00694	0.00845	0.00968	0.00946	0.00578	0.0043	0.0028	0.00192	0.00286
																692	-0.01004	0.00672	0.00867	0.00997	0.0098	0.00626	0.00414	0.00291	0.00212	0.00302
																693	-0.00991	0.00686	0.00858	0.01035	0.00974	0.00637	0.00404	0.00256	0.00197	0.00241
																693	-0.00989	0.00699	0.00863	0.01055	0.00981	0.00631	0.00395	0.00241	0.00188	0.00261
																694	-0.01019	0.00645	0.00835	0.01081	0.00962	0.00632	0.00364	0.00197	0.0016	0.00243
																695	-0.01027	0.00593	0.00811	0.01094	0.00928	0.00649	0.0037	0.00156	0.00119	0.00207
																695	-0.01029	0.00594	0.0081	0.01101	0.00926	0.00665	0.00371	0.00134	0.00108	0.0018
																696	-0.01083	0.00564	0.00778	0.01057	0.00883	0.00617	0.0034	0.00107	0.000845	0.00152
																697	-0.01086	0.00545	0.00759	0.01025	0.00849	0.00553	0.00345	0.000767	0.000794	0.00107
																697	-0.01064	0.00582	0.00777	0.01026	0.00844	0.00525	0.00385	0.000914	0.000974	0.00108
																698	-0.01006	0.0061	0.00834	0.01054	0.00886	0.00554	0.00399	0.00104	0.0009814	0.00109
																698	-0.01006	0.00627	0.00837	0.01004	0.00851	0.00548	0.00393	0.00118	0.00118	0.00148
																699	-0.01033	0.00655	0.00811	0.01037	0.00852	0.00564	0.00401	0.0012	0.00154	0.00179
																700	-0.01012	0.00678	0.00831	0.01018	0.00819	0.00544	0.00373	0.00123	0.00209	0.00173
																700	-0.0099	0.00715	0.00829	0.0101	0.00804	0.0055	0.0037	0.00162	0.00248	0.00217
																701	-0.00988	0.0072	0.00857	0.0102	0.00779	0.00546	0.00385	0.00149	0.00274	0.00217
																701	-0.00958	0.00745	0.00878	0.01026	0.00769	0.00601	0.00403	0.00161	0.0029	0.00245
																702	-0.01041	0.00657	0.00841	0.00989	0.00719	0.00562	0.00348	0.00126	0.00226	0.00214
																703	-0.01046	0.00651	0.00883	0.01014	0.00754	0.00566	0.00357	0.00137	0.00206	0.00212
																703	-0.01038	0.00696	0.00888	0.01007	0.00772	0.00562	0.0035	0.0014	0.00208	0.00219
																704	-0.01018	0.00684	0.00908	0.01019	0.00808	0.00549	0.00359	0.00141	0.00174	0.00216
																704	-0.01034	0.00686	0.00917	0.01006	0.00854	0.00548	0.0037	0.00108	0.00122	0.00233
																705	-0.01021	0.00696	0.00897	0.00996	0.00861	0.0055	0.00351	0.00119	0.00137	0.0023
																706	-0.01024	0.00705	0.00896	0.00986	0.00889	0.00567	0.00338	0.00133	0.00136	0.00248
																706	-0.01002	0.00756	0.00899	0.01002	0.00918	0.00584	0.00303	0.00152	0.00167	0.00234
																707	-0.01006	0.00789	0.00853	0.01028	0.00914	0.00532	0.00282	0.00104	0.00194	0.00226
																707	-0.01019	0.008	0.00863	0.01061	0.00912	0.00537	0.00279	0.000963	0.00211	0.00237
																708	-0.01023	0.00813	0.0087	0.01097	0.00923	0.00558	0.00322	0.0012	0.00174	0.0024
																709	-0.00993	0.00822	0.00895	0.01137	0.00901	0.00595	0.00309	0.00143	0.00182	0.00288
																709	-0.00954	0.00825	0.00914	0.01172	0.00919	0.00624	0.00325	0.00151	0.00189	0.00323
																710	-0.00911	0.00823	0.00904	0.01224	0.00928	0.00646	0.00367	0.00173	0.00226	0.00335
																710	-0.00968	0.00799	0.00904	0.01212	0.00894	0.00624	0.00357	0.00144	0.00194	0.00316
																711	-0.00929	0.00784	0.00899	0.01167	0.00905	0.00605	0.00382	0.00145	0.00171	0.0033
																712	-0.00922	0.00768	0.00894	0.011	0.00848	0.00569	0.00413	0.00112	0.00144	0.00293
																712	-0.00904	0.00746	0.00919	0.01052	0.00874	0.00537	0.004	0.00133	0.00161	0.00268
																713	-0.00902	0.00739	0.00932	0.00994	0.00871	0.00501	0.00397	0.0012	0.00156	0.00231
																713	-0.00943	0.00681	0.00833	0.00869	0.00802	0.00404	0.00349	0.00044	0.00118	0.00159
																714	-0.00961	0.00681	0.0079	0.00805	0.00746	0.00378	0.00328	0.000327	0.000667	0.00114
																715	-0.01007	0.00661	0.00773	0.00814	0.00729	0.0039	0.00337	0.00021	0.00049	0.00066
																715	-0.00968	0.00693	0.00778	0.00849	0.00739	0.00424	0.00335	0.000855	0.000615	0.000605
																716	-0.0098	0.00651	0.0079	0.00849	0.00703	0.0041	0.00305	0.00121	0.0004	0.00036
																716	-0.00926	0.00667	0.00795	0.00938	0.00692	0.00454	0.00321	0.00158	0.00088	0.00052
																717	-0.00888	0.007	0.008	0.00965	0.00717	0.00488	0.00314	0.00199	0.000875	0.000695
																718	-0.00836	0.00678	0.00794	0.0104	0.00747	0.00479	0.00288	0.00185	0.00131	0.00061
																718	-0.00805	0.00703	0.00849	0.01099	0.0077	0.005	0.00305	0.00217	0.00193	0.00111
																719	-0.00776	0.00716	0.00884	0.01114	0.00798	0.00523	0.00293	0.00243	0.00188	0.00132
																719	-0.00758	0.00715	0.00885	0.01057	0.00786	0.00479	0.00279	0.00223	0.00187	0.00152
																720	-0.00707	0.00681	0.00897	0.01044	0.00803	0.00534	0.00293	0.00212	0.0016	0.00157
																721	-0.00701	0.00711	0.00926	0.01039	0.00832	0.00521	0.00336	0.0024	0.00176	0.00204
																721	-0.00699	0.00685	0.00919	0.0105	0.00852	0.00525	0.00397	0.00218	0.00208	0.00247
																722	-0.00708	0.00716	0.00933	0.01034	0.00853	0.00511	0.00436	0.00213	0.00181	0.00257
																722	-0.00674	0.0075	0.00965	0.01035	0.00845	0.0055	0.00452	0.00238	0.00181	0.0027
																723	-0.00662	0.00713	0.0099	0.01031	0.00866	0.00589	0.00433	0.00208	0.00162	0.00284
																724	-0.00672	0.00749	0.00994	0.01032	0.00917	0.00649	0.00445	0.00234	0.00158	0.00312
																724	-0.00707	0.0077	0.00985	0.01029	0.0094	0.00637	0.00439	0.00213	0.00157	0.00317
																725	-0.00751	0.00733	0.00952	0.01036	0.0093	0.00628	0.00423	0.00191	0.00144	0.0027
																725	-0.00691	0.00763	0.00976	0.01069	0.0096	0.00641	0.00423	0.00204	0.00164	0.00293
																726	-0.00659	0.00796	0.00983	0.01109	0.00984	0.00626	0.0041	0.00228	0.0017	0.00268
																727	-0.0069	0.00783	0.00979	0.01102	0.00976	0.00589	0.00365	0.00257	0.00165	0.00233
																727	-0.00679	0.00808	0.00982	0.01134	0.00948	0.00584	0.00346	0.00257	0.00204	0.00209
																728	-0.00697	0.008	0.00979	0.01103	0.0093	0.00553	0.00325	0.00271	0.00205	0.00167
																728	-0.00672	0.00824	0.01011	0.01155	0.00957	0.00534	0.00356	0.00331	0.0023	0.00193
																729	-0.00654	0.00849	0.01063	0.01183	0.00944	0.00536	0.00372	0.00319	0.00257	0.00199
																730	-0.00606	0.00861	0.01071	0.01161	0.00918	0.00518	0.00398	0.00308	0.00246	0.00187
																730	-0.00551	0.00854	0.01069	0.01119	0.00951	0.0052	0.0042	0.00318	0.00229	0.00233
																731	-0.00599	0.00796	0.00972	0.01042	0.00904	0.00473	0.00371	0.00245	0.0011	0.00155
																731	-0.00621	0.00772	0.00946	0.00966	0.00873	0.00451	0.00385	0.00143	0.000755	0.00128
																732	-0.00631	0.00766	0.00904	0.00984	0.0086	0.00432	0.0039	0.00079	0.00016	0.00116
																733	-0.00694	0.00756	0.00865	0.00955	0.00833	0.00403	0.00332	0.00078	-0.00022	0.00085
																733	-0.00667	0.00743	0.00851	0.00931	0.00818	0.00412	0.00355	0.0007	-0.0003	0.0013
																734	-0.00693	0.0075	0.00848	0.00888	0.00805	0.00423	0.00298	0.00061	-4e-05	0.00118
																734	-0.0067	0.00769	0.00876	0.00926	0.00843	0.0046	0.00309	0.001	0.00027	0.00149
																735	-0.00677	0.00795	0.00924	0.00924	0.0087	0.00436	0.00274	0.00097	0.00055	0.00134
																736	-0.00606	0.00888	0.00994	0.00964	0.00934	0.00456	0.00281	0.00124	0.000972	0.00177
																736	-0.00595	0.00888	0.01069	0.01029	0.00989	0.00468	0.00311	0.00185	0.00159	0.0025
																737	-0.00532	0.00958	0.01115	0.01065	0.00995	0.00502	0.00326	0.00205	0.00177	0.00296
																738	-0.00492	0.0094	0.01146	0.01086	0.01016	0.00481	0.00352	0.0021	0.00197	0.00273
																738	-0.00438	0.00959	0.01163	0.01123	0.01003	0.0051	0.0036	0.00213	0.00192	0.00224
																739	-0.00413	0.00963	0.01125	0.01125	0.00985	0.00497	0.0035	0.00188	0.00185	0.00226
																739	-0.00377	0.00938	0.01117	0.01137	0.00949	0.00509	0.0038	0.00217	0.00196	0.00235
																740	-0.00411	0.00909	0.01064	0.01144	0.00915	0.00505	0.00368	0.00197	0.00189	0.00214
																741	-0.00429	0.00903	0.01072	0.01152	0.00899	0.0051	0.00357	0.00183	0.00208	0.00159
																741	-0.00448	0.00879	0.01073	0.01173	0.00904	0.00508	0.00334	0.00187	0.002	0.00113
																742	-0.00425	0.00896	0.01112	0.01202	0.00913	0.00547	0.00342	0.00241	0.00198	0.00123
																742	-0.00412	0.00927	0.0114	0.0122	0.00929	0.00568	0.00351	0.00281	0.00171	0.00167
																743	-0.00371	0.00988	0.01173	0.01273	0.00954	0.00621	0.00387	0.00335	0.00215	0.00221
																744	-0.00342	0.0106	0.0118	0.0129	0.01001	0.00661	0.00409	0.00386	0.00271	0.00259
																744	-0.0034	0.01071	0.01151	0.01281	0.00993	0.0064	0.00414	0.00336	0.0024	0.00259
																745	-0.00291	0.01136	0.01176	0.01296	0.01002	0.00638	0.00428	0.0034	0.0028	0.00292
																745	-0.00339	0.01073	0.01123	0.01253	0.01013	0.00585	0.00343	0.00293	0.00199	0.00247
																746	-0.00322	0.01092	0.01132	0.01242	0.00984	0.00591	0.00321	0.00278	0.00177	0.00246
																747	-0.0032	0.01084	0.01114	0.01204	0.00938	0.00558	0.00268	0.00244	0.00177	0.002
																747	-0.00326	0.01095	0.01125	0.01175	0.00925	0.00546	0.00249	0.00197	0.00174	0.00164
																748	-0.0037	0.01088	0.01088	0.01188	0.00897	0.00521	0.00246	0.00196	0.00183	0.00162
																748	-0.00351	0.01071	0.01091	0.01161	0.00859	0.0049	0.00284	0.00187	0.00123	0.001
																749	-0.00304	0.01071	0.01151	0.01181	0.00865	0.00517	0.00329	0.00207	0.00187	0.00137
																750	-0.0025	0.01105	0.01205	0.01205	0.00859	0.00606	0.00401	0.00223	0.00213	0.00154
																750	-0.00181	0.01208	0.01268	0.01248	0.00927	0.00662	0.0045	0.00295	0.00287	0.00221
																751	-0.00155	0.01242	0.01272	0.01282	0.00942	0.00698	0.00507	0.00301	0.00269	0.00185
																751	-0.00168	0.01189	0.01289	0.01329	0.00987	0.0069	0.0049	0.00275	0.00266	0.00186
																752	-0.00114	0.01226	0.01336	0.01356	0.00994	0.00706	0.00499	0.00291	0.00294	0.00248
																753	-0.00121	0.01222	0.01302	0.01352	0.0103	0.00702	0.00511	0.00306	0.00267	0.00249
																753	-0.0015	0.01223	0.01293	0.01293	0.01	0.00653	0.00448	0.0025	0.00244	0.00212
																754	-0.00174	0.01216	0.01296	0.01256	0.01026	0.00628	0.0043	0.00264	0.00251	0.00226
																754	-0.00252	0.01205	0.01265	0.01205	0.01	0.00559	0.00379	0.00196	0.00193	0.00219
																755	-0.0027	0.01175	0.01235	0.01145	0.00953	0.00524	0.00359	0.00163	0.0018	0.00225
																756	-0.00267	0.01154	0.01194	0.01104	0.00944	0.00473	0.00361	0.00128	0.00154	0.00234
																756	-0.00241	0.01226	0.01226	0.01126	0.00966	0.00515	0.00362	0.00147	0.00185	0.00287
																757	-0.00252	0.01256	0.01226	0.01126	0.00938	0.00538	0.00367	0.00158	0.00197	0.00311
																758	-0.00205	0.01247	0.01257	0.01187	0.00945	0.006	0.00398	0.00196	0.00222	0.00306
																758	-0.00132	0.01261	0.01271	0.01231	0.01018	0.00677	0.00442	0.00251	0.00239	0.00355
																759	-0.00099	0.01231	0.01291	0.01261	0.01017	0.00685	0.0044	0.00273	0.00244	0.00368
																759	-0.000166	0.01219	0.01279	0.01269	0.01066	0.00734	0.00411	0.00318	0.00222	0.00395
																760	0.000449	0.01194	0.01284	0.01234	0.01058	0.00721	0.0038	0.00308	0.00199	0.00378
																761	0.000731	0.01189	0.01289	0.01219	0.01079	0.00682	0.00347	0.00323	0.00201	0.00339
																761	0.00144	0.01207	0.01257	0.01217	0.01047	0.00629	0.00344	0.00321	0.00207	0.00327
																762	0.00183	0.01218	0.01228	0.01208	0.01018	0.00582	0.00321	0.00307	0.00189	0.00312
																762	0.00165	0.0124	0.0117	0.0118	0.00959	0.00542	0.00315	0.00294	0.00128	0.00279
																763	0.00157	0.0124	0.0117	0.0121	0.0095	0.00499	0.00323	0.00269	0.00121	0.00231
																764	0.00172	0.01292	0.01152	0.01232	0.00913	0.00495	0.00292	0.00243	0.00126	0.00176
																764	0.00175	0.01311	0.01181	0.01241	0.009	0.00491	0.0031	0.00259	0.0009861	0.00167
																765	0.00136	0.01343	0.01223	0.01273	0.00924	0.00496	0.00308	0.00227	0.0004729	0.00189
																765	0.00138	0.01373	0.01253	0.01313	0.00964	0.00496	0.00315	0.00225	0.000574	0.00164
																766	0.00155	0.01368	0.01318	0.01338	0.01044	0.00577	0.0037	0.00256	0.00125	0.00189
																767	0.00132	0.01372	0.01422	0.01372	0.01082	0.00605	0.00418	0.00232	0.00145	0.00254
																767	0.000857	0.01312	0.01442	0.01362	0.01082	0.00603	0.00444	0.00232	0.00197	0.00233
																768	0.00107	0.01322	0.01512	0.01362	0.01112	0.00622	0.00485	0.00276	0.00238	0.003
																768	0.0007558	0.01304	0.01524	0.01354	0.01134	0.00604	0.00495	0.00331	0.00264	0.00326
																769	0.000992	0.01295	0.01475	0.01315	0.01125	0.00622	0.00519	0.00345	0.00296	0.00309
																770	0.00111	0.01274	0.01444	0.01294	0.01084	0.00607	0.005	0.00358	0.00327	0.00294
																770	0.0009689	0.01264	0.01354	0.01254	0.01014	0.00568	0.00436	0.0034	0.00301	0.00236
																771	0.00123	0.01228	0.01318	0.01248	0.01008	0.00573	0.00447	0.00319	0.00269	0.002
																771	0.00204	0.01269	0.01309	0.01269	0.01037	0.00617	0.00443	0.0036	0.00283	0.00187
																772	0.00252	0.01286	0.01306	0.01236	0.00984	0.0064	0.00435	0.00322	0.00303	0.0019
																773	0.00249	0.01236	0.01296	0.01196	0.00971	0.00663	0.00383	0.00263	0.00275	0.00182
																773	0.00326	0.01331	0.01401	0.01271	0.00985	0.0073	0.00434	0.00305	0.00313	0.00254
																774	0.00316	0.01249	0.01399	0.01249	0.00973	0.00696	0.00384	0.00227	0.00279	0.00212
																775	0.00303	0.01257	0.01377	0.01247	0.01003	0.00655	0.00361	0.0022	0.00292	0.00215
																775	0.00271	0.01265	0.01385	0.01235	0.01004	0.00594	0.00337	0.00217	0.00258	0.00239
																776	0.00283	0.01261	0.01381	0.01211	0.01027	0.00588	0.00297	0.00203	0.00265	0.00217
																776	0.00229	0.012	0.0134	0.0119	0.0103	0.00554	0.00283	0.00193	0.0025	0.00231
																777	0.0023	0.01218	0.01298	0.01188	0.01026	0.00545	0.00264	0.00191	0.00257	0.00248
																778	0.00271	0.01199	0.01259	0.01229	0.01089	0.00534	0.00296	0.00194	0.00263	0.00249
																778	0.00232	0.01152	0.01192	0.01232	0.01042	0.00539	0.00253	0.0013	0.00205	0.00211
																779	0.00245	0.01178	0.01158	0.01258	0.01028	0.00536	0.0028	0.00124	0.00182	0.00179
																779	0.00244	0.01191	0.01171	0.01271	0.01041	0.00631	0.00302	0.00196	0.00207	0.00185
																780	0.00247	0.01146	0.01146	0.01246	0.01036	0.00656	0.00304	0.00171	0.00184	0.00155

## Sheet: Figure 5
Figure 5A										Figure 5a inset							Figure 5B											Figure 5B inset
	0 ps	1.1 ps	3 ps	13 ps	56.6 ps	456.1 ps	1449.1 ps	3169.1 ps		Kinetic @455 nm			Fitting @455 nm					0.1 ns	0.7 ns	1.2 ns	1.9 ns	2.5 ns	3.4 ns	4.5 ns	6.4 ns	8.4 ns		Kinetic @455 nm			Fitting @455 nm
wavelenght (nm)	DA(mOD)	DA(mOD)	DA(mOD)	DA(mOD)	DA(mOD)	DA(mOD)	DA(mOD)	DA(mOD)		t (ps)	DA(mOD)		t (ps)	DA(mOD)			wavelenght (nm)	DA(mOD)	DA(mOD)	DA(mOD)	DA(mOD)	DA(mOD)	DA(mOD)	DA(mOD)	DA(mOD)	DA(mOD)		t (ns)	DA(mOD)		t (ns)	DA(mOD)
445	0.00521	0.01011	0.01364	0.0237	0.03316	0.02595	0.01587	0.00695		-0.01852	0.00313		-0.01156	0.00286			381	0.0612	0.0466	0.0363	0.0264	0.0185	0.0113	0.0078	0.003	0.00167		-0.04	0.18384		-0.01175	0.18485
446	0.00536	0.01086	0.01442	0.02517	0.03522	0.02732	0.01671	0.00662		0.00848	0.00427		0.00118	0.00325			382	0.0606	0.0461	0.0361	0.0259	0.018	0.0112	0.00781	0.00322	0.00145		0.061	0.17881		0.0164	0.18372
448	0.00607	0.01128	0.01539	0.0265	0.03786	0.02928	0.01864	0.00723		0.03448	0.00473		0.01392	0.00365			382	0.0602	0.0452	0.0359	0.0257	0.018	0.0112	0.00782	0.00354	0.00141		0.162	0.17285		0.04454	0.18248
449	0.00597	0.01108	0.01591	0.02753	0.03944	0.03095	0.01945	0.00787		0.06148	0.00476		0.02666	0.00403			383	0.0595	0.0447	0.0358	0.0257	0.0174	0.0111	0.00746	0.00345	0.00136		0.262	0.16873		0.07269	0.18115
450	0.0061	0.0113	0.0166	0.02869	0.04144	0.03269	0.02069	0.00832		0.08848	0.00481		0.0394	0.0044			383	0.0583	0.0443	0.0354	0.0254	0.0174	0.0113	0.00752	0.00351	0.000852		0.36	0.15999		0.10084	0.17973
451	0.00614	0.01117	0.01688	0.03006	0.04322	0.03405	0.02148	0.00858		0.11448	0.00452		0.05214	0.00475			384	0.058	0.0434	0.035	0.0252	0.0173	0.0114	0.00741	0.00346	0.00119		0.46	0.15206		0.12899	0.17823
452	0.00596	0.01137	0.0172	0.03082	0.04482	0.03492	0.02219	0.00909		0.14148	0.00381		0.06488	0.00508			384	0.0573	0.0428	0.0348	0.025	0.0172	0.0114	0.0074	0.00349	0.00115		0.56	0.14414		0.15714	0.17665
453	0.00589	0.01138	0.01723	0.03125	0.04599	0.03577	0.02311	0.00894		0.16848	0.00328		0.07762	0.00537			385	0.0568	0.0424	0.0347	0.0248	0.0169	0.0115	0.00743	0.0033	0.00125		0.67	0.13951		0.18529	0.17502
455	0.00592	0.01135	0.0173	0.03189	0.04709	0.03691	0.02374	0.0094		0.19448	0.00336		0.09036	0.00564			386	0.056	0.0422	0.0343	0.0244	0.0166	0.0115	0.00746	0.00336	0.00132		0.77	0.13364		0.19664	0.17434
456	0.00561	0.01101	0.01692	0.03135	0.04698	0.03685	0.02364	0.00952		0.22148	0.00405		0.1031	0.00587			386	0.0555	0.0419	0.034	0.0243	0.0167	0.0114	0.00747	0.00345	0.00143		0.87	0.12869		0.2081	0.17364
457	0.00524	0.01065	0.01637	0.03101	0.0462	0.03626	0.02351	0.00921		0.24848	0.00458		0.11584	0.00607			387	0.0554	0.0418	0.0334	0.0241	0.0166	0.0113	0.00741	0.00312	0.00139		0.97	0.12374		0.21969	0.17293
458	0.00509	0.01002	0.01551	0.02951	0.04424	0.03476	0.02246	0.00899		0.27448	0.00509		0.12858	0.00624			387	0.0548	0.0416	0.0331	0.0238	0.0165	0.0114	0.00734	0.00292	0.00149		1.07	0.11871		0.23138	0.17221
459	0.00456	0.00929	0.01431	0.02761	0.04129	0.0325	0.02101	0.00851		0.30148	0.00566		0.14132	0.00638			388	0.0545	0.0413	0.0328	0.0236	0.0167	0.0111	0.00721	0.00294	0.00144		1.17	0.11179		0.2432	0.17147
461	0.00452	0.00858	0.01333	0.02549	0.03827	0.02992	0.01944	0.00801		0.32848	0.00604		0.15406	0.0065			389	0.0545	0.041	0.0326	0.0234	0.0169	0.0111	0.00713	0.00278	0.00138		1.27	0.10663		0.25513	0.17071
462	0.00419	0.00785	0.01216	0.02333	0.03477	0.02719	0.01766	0.00702		0.35448	0.00663		0.1668	0.00661			389	0.0543	0.041	0.0323	0.023	0.0171	0.0112	0.00693	0.00281	0.00131		1.37	0.10086		0.26718	0.16994
463	0.00408	0.00712	0.01128	0.02089	0.03098	0.02426	0.01581	0.00625		0.38148	0.00702		0.17448	0.00666			390	0.0543	0.0412	0.0326	0.0233	0.0174	0.0111	0.00679	0.00283	0.00145		1.47	0.09857		0.27935	0.16915
464	0.00385	0.00657	0.01003	0.01863	0.02742	0.02143	0.01413	0.00556		0.41148	0.00693		0.17977	0.00669			390	0.0545	0.0413	0.0325	0.0233	0.0177	0.0108	0.00666	0.00278	0.00144		1.57	0.09484		0.29164	0.16835
465	0.00363	0.006	0.00905	0.01634	0.02406	0.01879	0.01244	0.00516		0.43148	0.00686		0.18522	0.00673			391	0.0549	0.0414	0.0329	0.0232	0.0177	0.0107	0.00664	0.00309	0.00142		1.67	0.08797		0.30406	0.16754
466	0.00353	0.00546	0.00807	0.01459	0.02106	0.01637	0.01082	0.00446		0.46148	0.00734		0.19083	0.00676			391	0.0554	0.0417	0.033	0.0232	0.0173	0.0108	0.00663	0.00308	0.00147		1.77	0.08395		0.3166	0.16671
468	0.00336	0.00501	0.0072	0.01294	0.01872	0.01457	0.00971	0.00393		0.49148	0.00761		0.19661	0.00679			392	0.0559	0.0418	0.0336	0.0234	0.0173	0.0108	0.00667	0.00294	0.00128		1.88	0.07997		0.32927	0.16586
469	0.00323	0.00466	0.00668	0.01144	0.01651	0.01269	0.00858	0.00352		0.51148	0.00754		0.20257	0.00682			393	0.0561	0.042	0.0339	0.0235	0.0173	0.0108	0.00665	0.00305	0.00121		1.98	0.07612		0.34206	0.165
470	0.00303	0.00436	0.0059	0.01005	0.01434	0.01086	0.00729	0.00299		0.54148	0.00753		0.20871	0.00685			393	0.0568	0.0424	0.0342	0.0236	0.0171	0.0109	0.00683	0.00295	0.00124		2.08	0.07158		0.35498	0.16413
471	0.0029	0.00407	0.00537	0.00903	0.01262	0.00965	0.00653	0.0027		0.57148	0.00818		0.21503	0.00688			394	0.0572	0.0426	0.0344	0.0236	0.0167	0.011	0.00698	0.00287	0.00119		2.18	0.06797		0.36803	0.16325
472	0.00265	0.00381	0.00491	0.00802	0.01126	0.00844	0.00563	0.0024		0.59148	0.00855		0.22155	0.00691			394	0.0575	0.0427	0.0348	0.0238	0.017	0.0111	0.00698	0.00286	0.00125		2.28	0.06428		0.38121	0.16235
474	0.00251	0.00348	0.00451	0.00728	0.01005	0.00747	0.00503	0.0021		0.62148	0.00802		0.22826	0.00693			395	0.0577	0.0426	0.0348	0.0242	0.017	0.0113	0.007	0.00284	0.00124		2.38	0.06207		0.39452	0.16144
475	0.0024	0.0032	0.0041	0.00651	0.00892	0.00657	0.0045	0.00187		0.65148	0.00807		0.23518	0.00696			395	0.0577	0.0426	0.0351	0.0244	0.0168	0.0114	0.00709	0.00284	0.00128		2.48	0.05693		0.40797	0.16051
476	0.00216	0.00299	0.00369	0.00579	0.00801	0.00588	0.00403	0.0016		0.67148	0.00819		0.2423	0.00699			396	0.0574	0.0425	0.0351	0.0244	0.017	0.0115	0.00693	0.00278	0.00119		2.58	0.05558		0.42155	0.15958
477	0.00207	0.00273	0.00344	0.00526	0.00715	0.00525	0.00356	0.00131		0.70148	0.00834		0.24964	0.00701			397	0.0573	0.0425	0.0348	0.0244	0.017	0.0117	0.00691	0.00256	0.00131		2.68	0.05208		0.43526	0.15863
478	0.00196	0.00257	0.00319	0.00483	0.00637	0.00466	0.00307	0.00117		0.73148	0.00808		0.25721	0.00704			397	0.0569	0.0425	0.0345	0.0243	0.0169	0.0116	0.00686	0.00233	0.00123		2.78	0.05008		0.44912	0.15767
479	0.0019	0.00239	0.00295	0.00431	0.00573	0.00422	0.00276	0.00103		0.75148	0.00793		0.265	0.00707			398	0.0564	0.0422	0.0343	0.0242	0.0169	0.0117	0.00689	0.00229	0.00117		2.88	0.04625		0.46311	0.1567
481	0.00181	0.00229	0.00271	0.004	0.00534	0.00383	0.00268	0.000852323		0.78148	0.00841		0.27303	0.0071			398	0.0557	0.0417	0.0337	0.0238	0.0168	0.0117	0.00682	0.00239	0.00113		2.98	0.0437		0.47724	0.15572
482	0.00172	0.00215	0.00249	0.00371	0.00486	0.00339	0.00244	0.000827067		0.81148	0.00855		0.28131	0.00712			399	0.0552	0.0414	0.0335	0.0234	0.0164	0.0112	0.00663	0.00258	0.00108		3.08	0.04216		0.49151	0.15472
483	0.00161	0.00199	0.00232	0.00333	0.00431	0.00317	0.00212	0.000851378		0.83148	0.00868		0.28983	0.00715			399	0.0543	0.041	0.0331	0.0231	0.0162	0.0111	0.0066	0.00261	0.00115		3.19	0.03913		0.50593	0.15372
484	0.00169	0.00185	0.00214	0.00308	0.00403	0.00287	0.00214	0.000637986		0.86148	0.00945		0.29861	0.00718			400	0.0536	0.0402	0.0327	0.0227	0.0158	0.0109	0.00665	0.00264	0.00108		3.29	0.03803		0.52049	0.15271
485	0.00157	0.00167	0.00205	0.00273	0.00374	0.00267	0.00199	0.000617742		0.89148	0.00973		0.30766	0.00721			401	0.0528	0.0398	0.0322	0.0223	0.0157	0.0109	0.0065	0.00269	0.000831		3.39	0.03686		0.53519	0.15168
486	0.00162	0.0016	0.00195	0.0027	0.00358	0.00244	0.00172	0.000750657		0.91148	0.00955		0.31698	0.00724			401	0.0521	0.0394	0.0318	0.022	0.0153	0.0105	0.0066	0.00257	0.000878		3.49	0.03468		0.55004	0.15065
488	0.00147	0.00151	0.00179	0.00245	0.00318	0.00218	0.00164	0.000505767		0.94148	0.0089		0.32659	0.00727			402	0.0516	0.0387	0.0312	0.0215	0.0151	0.0104	0.0065	0.0027	0.000856		3.59	0.03284		0.56504	0.14961
489	0.00141	0.00133	0.0016	0.00228	0.00295	0.00202	0.00147	0.000539742		0.97148	0.00879		0.33648	0.0073			402	0.0508	0.0381	0.0309	0.0214	0.015	0.0101	0.0062	0.00274	0.000729		3.69	0.03177		0.58019	0.14855
490	0.00127	0.00136	0.00144	0.00212	0.00273	0.00191	0.00138	0.000426806		0.99148	0.00872		0.34668	0.00733			403	0.0502	0.0376	0.0304	0.021	0.0148	0.01	0.00613	0.00271	0.000655		3.79	0.02967		0.59549	0.14749
491	0.00118	0.00125	0.00138	0.00198	0.00242	0.00181	0.00131	0.000319284		1.02148	0.00881		0.35718	0.00737			404	0.0498	0.0373	0.03	0.0209	0.0148	0.00982	0.006	0.00254	0.000681		3.89	0.02771		0.61095	0.14643
492	0.00115	0.00112	0.00126	0.00173	0.00217	0.00156	0.00122	0.000405869		1.05148	0.00935		0.36801	0.0074			404	0.0494	0.037	0.0296	0.0209	0.0147	0.00968	0.00597	0.00239	0.000708		3.99	0.02769		0.62656	0.14535
494	0.0011	0.00101	0.0012	0.00163	0.00193	0.00132	0.000959154	0.000400716		1.07148	0.0096		0.37916	0.00744			405	0.0491	0.0369	0.0293	0.0209	0.0146	0.00974	0.00565	0.00232	0.000802		4.09	0.02587		0.64232	0.14427
495	0.000954706	0.000942023	0.00109	0.00143	0.00171	0.00114	0.000829595	0.000320955		1.10148	0.00953		0.39065	0.00748			405	0.0491	0.0368	0.0292	0.0209	0.0148	0.00975	0.00549	0.00231	0.000864		4.19	0.02522		0.65825	0.14318
496	0.000938552	0.000837585	0.00109	0.00128	0.00146	0.000992621	0.000805039	0.000137177		1.13148	0.01001		0.40248	0.00751			406	0.0491	0.037	0.0293	0.0209	0.0149	0.00983	0.00562	0.00219	0.000795		4.29	0.02308		0.67433	0.14208
497	0.000859149	0.000725627	0.000908479	0.00101	0.00143	0.000963464	0.000687213	0.000119206		1.15148	0.01021		0.41468	0.00755			406	0.0492	0.037	0.0293	0.0209	0.0152	0.00979	0.00583	0.00237	0.000973		4.4	0.02226		0.69057	0.14097
498	0.000787059	0.000638512	0.000876461	0.000953724	0.00118	0.000795162	0.000652168	0.000193655		1.18148	0.00994		0.42724	0.00759			407	0.0494	0.0373	0.0296	0.0211	0.0154	0.01	0.00587	0.00243	0.000962		4.5	0.02154		0.70698	0.13986
500	0.000731432	0.000694158	0.000720888	0.000832383	0.00103	0.000473592	0.000626021	0.000197787		1.21148	0.01001		0.44019	0.00763			408	0.0499	0.0375	0.0299	0.0213	0.0157	0.01	0.00587	0.00235	0.000879		4.6	0.02059		0.72355	0.13875
501	0.000610707	0.000499153	0.000636557	0.000817634	0.000854368	0.000606425	0.000553907	9.46987e-05		1.23148	0.01017		0.45353	0.00767			408	0.0505	0.038	0.0305	0.0216	0.0157	0.01	0.00601	0.00254	0.000779		4.7	0.01882		0.74028	0.13763
502	0.000598001	0.000491295	0.000570677	0.000777742	0.000757092	0.000486982	0.000497097	0.000238562		1.26148	0.01062		0.46727	0.00772			409	0.0516	0.0388	0.0311	0.0222	0.016	0.0102	0.00607	0.0025	0.00102		4.8	0.01751		0.75719	0.1365
503	0.000608322	0.000459637	0.000536312	0.000609135	0.000579409	0.000207709	0.000566994	0.000169022		1.29148	0.01064		0.48143	0.00776			409	0.0527	0.0395	0.0317	0.0227	0.0161	0.0105	0.00632	0.00253	0.00107		4.9	0.01609		0.77426	0.13537
504	0.000659753	0.000412055	0.000439523	0.000502043	0.000508411	0.000331576	0.000567008	0.000169185		1.31148	0.01069		0.49602	0.00781			410	0.054	0.0405	0.0324	0.0233	0.0166	0.0107	0.00638	0.00263	0.00121		5	0.01599		0.7915	0.13423
505	0.000464134	0.000314222	0.000374437	0.000408922	0.000426211	0.000366817	0.000351404	0.000102502		1.34148	0.01125		0.51105	0.00786			410	0.0555	0.0417	0.0334	0.0239	0.017	0.011	0.0066	0.00278	0.00141		5.1	0.01573		0.80892	0.13309
507	0.000486648	0.000397761	0.000371792	0.000403535	0.000351645	0.000299891	0.000459337	6.07841e-05		1.37148	0.01099		0.52653	0.00791			411	0.0568	0.0428	0.0341	0.0247	0.0173	0.0113	0.00677	0.00278	0.00138		5.2	0.01455		0.82651	0.13194
508	0.000345689	0.000238069	0.00024276	0.000417487	0.000330788	0.000350981	0.000485642	8.65425e-05		1.39148	0.01079		0.54249	0.00796			412	0.0587	0.0441	0.0351	0.0254	0.0178	0.0118	0.00703	0.00294	0.00151		5.3	0.01373		0.84427	0.13079
509	0.00031985	0.000190708	0.000275371	0.000467729	0.000292795	0.000227498	0.000355485	6.63009e-05		1.42148	0.01093		0.55893	0.00801			412	0.0607	0.0457	0.0364	0.0262	0.0186	0.0123	0.00737	0.00306	0.00149		5.4	0.0136		0.86221	0.12964
510	0.000296515	0.000194654	0.00031439	0.000455296	0.00041828	0.000253485	0.000304227	-4.48713e-05		1.47148	0.01106		0.57586	0.00806			413	0.063	0.0471	0.0375	0.027	0.0195	0.0127	0.00774	0.00311	0.00162		5.5	0.01225		0.88034	0.12848
511	0.000224392	0.000146542	0.00024977	0.000609906	0.000472892	0.000261766	0.000374105	5.53421e-05		1.53148	0.01142		0.59331	0.00811			413	0.0654	0.0492	0.0394	0.0281	0.0203	0.013	0.00789	0.00342	0.00166		5.61	0.01158		0.89864	0.12732
513	-6.49947e-05	0.000169122	0.000300545	0.000472018	0.00040403	0.000351258	0.000377535	4.91632e-05		1.58148	0.0115		0.61129	0.00817			414	0.0682	0.0512	0.0409	0.0292	0.0209	0.0136	0.00815	0.00341	0.00171		5.71	0.01126		0.91713	0.12616
514	-2.56905e-05	0.000170197	0.000408687	0.000493282	0.000626216	0.00047285	0.000443177	0.000114543		1.63148	0.01135		0.62981	0.00823			414	0.0711	0.0536	0.0427	0.0305	0.0216	0.0142	0.00862	0.00364	0.0018		5.81	0.01055		0.9358	0.125
515	5.14411e-05	0.000145365	0.000340763	0.00059875	0.00073475	0.000585205	0.000564693	0.000186764		1.69148	0.01133		0.64889	0.00829			415	0.0743	0.0561	0.0446	0.0318	0.0229	0.0147	0.00893	0.00363	0.0019		5.91	0.0098		0.95466	0.12383
516	8.04554e-05	0.000141032	0.000450865	0.000817318	0.000969348	0.000677312	0.000686169	0.000138963		1.74148	0.01159		0.66856	0.00835			416	0.078	0.0587	0.0468	0.0334	0.0239	0.0155	0.00916	0.0039	0.00196		6.01	0.00953		0.9737	0.12266
517	3.64383e-05	0.000163559	0.000392202	0.000837448	0.00112	0.000780749	0.000785233	0.000287603		1.79148	0.0119		0.68882	0.00841			416	0.0816	0.0615	0.049	0.0349	0.025	0.0165	0.00954	0.00388	0.00215		6.11	0.00885		0.99294	0.12149
518	0.000143789	0.00026528	0.000523091	0.000942213	0.00121	0.001	0.000946624	0.000209886		1.85148	0.01247		0.70969	0.00848			417	0.0855	0.0645	0.0515	0.0364	0.0263	0.0173	0.01	0.00398	0.00214		6.21	0.0087		1.01237	0.12032
520	0.000135072	0.000151268	0.000576713	0.00113	0.00138	0.00104	0.000999564	0.000403355		1.90148	0.01303		0.73119	0.00854			417	0.089	0.0674	0.0538	0.0382	0.0271	0.0178	0.0104	0.00435	0.00209		6.31	0.00868		1.03199	0.11914
521	3.85325e-05	0.000208297	0.00065135	0.00116	0.00153	0.00112	0.000973979	0.000327129		1.95148	0.01324		0.75335	0.00861			418	0.0927	0.0705	0.0561	0.0398	0.0283	0.0187	0.0109	0.00455	0.00203		6.41	0.00805		1.05181	0.11797
522	0.000118682	0.000247008	0.000659528	0.00125	0.00162	0.00117	0.000834815	0.000376283		2.01148	0.01323		0.77617	0.00868			419	0.096	0.0731	0.0584	0.0414	0.0293	0.0194	0.0115	0.00478	0.00193		6.51	0.00735		1.07183	0.11679
523	0.000228689	0.000319911	0.000765611	0.00133	0.00169	0.00129	0.00085299	0.000344609		2.06148	0.01323		0.79969	0.00876			419	0.099	0.0754	0.0601	0.0426	0.0302	0.0202	0.0117	0.00497	0.00192		6.61	0.00719		1.09205	0.11562
524	0.000207731	0.000348964	0.000726574	0.0012	0.00168	0.00123	0.000808395	0.000221102		2.11148	0.0134		0.82392	0.00883			420	0.102	0.0774	0.0617	0.044	0.0309	0.0205	0.0121	0.00491	0.00192		6.71	0.00686		1.11247	0.11444
526	0.000164902	0.000315437	0.000812439	0.00127	0.00157	0.00118	0.000864807	0.000277586		2.22148	0.01385		0.84889	0.00891			420	0.103	0.0787	0.0629	0.0448	0.0315	0.0208	0.0123	0.00511	0.00193		6.82	0.00653		1.13309	0.11326
527	0.000240946	0.000382576	0.00073844	0.00117	0.00162	0.00104	0.000816133	0.000318032		2.33148	0.01405		0.87461	0.00898			421	0.104	0.0796	0.0635	0.0453	0.0317	0.0208	0.0124	0.00513	0.00206		6.92	0.00621		1.15392	0.11208
528	0.000254115	0.000308499	0.000814239	0.00112	0.00148	0.000993142	0.000840433	0.000205108		2.43148	0.01411		0.90111	0.00907			421	0.105	0.0801	0.0641	0.0457	0.0317	0.0209	0.0128	0.00526	0.00213		7.02	0.0056		1.17496	0.11091
529	0.000310317	0.000417184	0.00081055	0.00109	0.00123	0.000843304	0.000745337	0.000198821		2.54148	0.01394		0.92842	0.00915			422	0.105	0.0801	0.064	0.0456	0.0318	0.0208	0.0128	0.00529	0.0022		7.12	0.00613		1.19621	0.10973
530	0.000379698	0.000430052	0.000730185	0.000958269	0.0011	0.000790608	0.000644921	0.000129414		2.65148	0.01425		0.95655	0.00923			423	0.104	0.0794	0.0637	0.0453	0.0316	0.0208	0.0127	0.00529	0.00268		7.22	0.006		1.21768	0.10855
531	0.000335691	0.000394835	0.000755699	0.000851449	0.000905339	0.000583817	0.000661155	0.000106981		2.75148	0.01487		0.98554	0.00932			423	0.102	0.0784	0.0628	0.0447	0.0313	0.0205	0.0125	0.00529	0.00261		7.32	0.00503		1.23935	0.10738
533	0.00039083	0.000449648	0.000771965	0.000722029	0.000646671	0.000418186	0.000561886	0.000128		2.86148	0.01529		1.0154	0.00941			424	0.101	0.077	0.0619	0.044	0.0307	0.0202	0.0123	0.0053	0.00222		7.42	0.00483		1.26125	0.1062
534	0.000379028	0.00044153	0.000717251	0.000599098	0.00049265	0.000300538	0.000413592	4.99155e-05		2.97148	0.01517		1.04617	0.00951			424	0.0987	0.0753	0.0606	0.043	0.0301	0.0198	0.0123	0.00493	0.00212		7.52	0.00459		1.28336	0.10503
535	0.000447772	0.000488255	0.000740496	0.000461782	0.000253609	0.00017296	0.000237701	1.17677e-05		3.07148	0.01546		1.07787	0.0096			425	0.0965	0.0739	0.0593	0.0422	0.0293	0.0193	0.0119	0.00485	0.00184		7.62	0.00436		1.30569	0.10386
536	0.000463695	0.000477924	0.000701699	0.000396058	0.000106826	4.32623e-05	0.000109218	-3.70315e-05		3.18148	0.01591		1.11053	0.0097			425	0.0945	0.0722	0.0581	0.0412	0.0287	0.0187	0.0114	0.00481	0.00175		7.72	0.00443		1.32825	0.10268
537	0.000441475	0.000415306	0.000612665	0.000329831	-1.32393e-05	-8.95832e-05	-9.86351e-06	-8.65643e-05		3.29148	0.01645		1.14418	0.0098			426	0.0921	0.0703	0.0567	0.0403	0.028	0.0181	0.0109	0.00466	0.00168		7.82	0.0036		1.35103	0.10151
539	0.00055735	0.000420495	0.000615086	0.000286112	-0.000228679	-0.000180155	2.46924e-07	-0.000182993		3.39148	0.01685		1.17885	0.0099			427	0.09	0.0686	0.0552	0.0393	0.0273	0.0178	0.0105	0.00456	0.00153		7.92	0.00344		1.37404	0.10035
540	0.000598177	0.000356373	0.000521234	0.000250829	-0.000219339	-0.000277823	-9.91252e-05	-0.000284036		3.50148	0.01661		1.21457	0.01001			427	0.0882	0.0671	0.054	0.0385	0.027	0.0176	0.01	0.00446	0.00157		8.03	0.00318		1.39728	0.09918
541	0.000667942	0.000408457	0.000595555	0.00020027	-0.000298145	-0.0004001	-3.32392e-05	-0.000206434		3.61148	0.0165		1.25137	0.01012			428	0.0865	0.0658	0.0531	0.0379	0.0262	0.0173	0.00983	0.00422	0.00157		8.13	0.00314		1.42075	0.09801
542	0.000610928	0.000372534	0.00054183	0.000127754	-0.000413265	-0.00039719	-0.000173108	-0.000347356		3.71148	0.01687		1.28929	0.01023			428	0.085	0.0646	0.0522	0.037	0.0256	0.0171	0.00955	0.00425	0.00156		8.23	0.00279		1.44446	0.09685
574	0.00192	0.00191	0.00169	0.00161	0.00118	0.000884451	0.000720944	0.000167728		3.82148	0.01756		1.32835	0.01035			429	0.0837	0.0638	0.0517	0.0366	0.0253	0.0163	0.0094	0.00404	0.00151		8.33	0.00274		1.46841	0.09569
575	0.00195	0.00195	0.00168	0.00166	0.00127	0.000888233	0.00071459	0.000160432		3.93148	0.0183		1.3686	0.01047			430	0.0828	0.0633	0.0511	0.036	0.0251	0.016	0.00921	0.004	0.0013		8.43	0.00311		1.49259	0.09453
577	0.00195	0.00198	0.00172	0.0017	0.00131	0.000939615	0.000776721	0.000223507		4.03148	0.01872		1.41007	0.01059			430	0.0821	0.0627	0.0506	0.0356	0.025	0.0159	0.00935	0.00399	0.00121		8.53	0.00303		1.51702	0.09338
578	0.00195	0.00198	0.00176	0.00174	0.00137	0.001	0.000798306	0.000224618		4.14148	0.01891		1.4528	0.01071			431	0.0817	0.0625	0.0502	0.0355	0.0251	0.0158	0.00952	0.00371	0.00135		8.63	0.00287		1.54169	0.09223
579	0.00195	0.002	0.00178	0.00177	0.00139	0.00104	0.000802013	0.000247469		4.29148	0.01913		1.49682	0.01084			431	0.0814	0.0624	0.0502	0.0353	0.0251	0.0159	0.00964	0.00399	0.0014		8.73	0.00169		1.5666	0.09108
580	0.00196	0.00202	0.00179	0.0018	0.00145	0.00101	0.000796442	0.000231201		4.43148	0.0187		1.54218	0.01097			432	0.0812	0.0626	0.0501	0.0353	0.0252	0.0158	0.00973	0.00397	0.00154		8.83	0.00192		1.59177	0.08993
581	0.00198	0.00199	0.00179	0.00181	0.00147	0.00106	0.000839476	0.000214715		4.58148	0.01876		1.58891	0.01111			432	0.0817	0.0628	0.0504	0.0357	0.0256	0.016	0.00978	0.00369	0.00162		8.93	0.00213		1.61719	0.08879
583	0.00199	0.00199	0.00181	0.00182	0.00149	0.00107	0.000750457	0.000203805		4.73148	0.01928		1.63705	0.01124			433	0.0819	0.0631	0.0508	0.0359	0.0258	0.0162	0.00964	0.0037	0.00135		9.03	0.00182		1.64286	0.08765
584	0.00195	0.00196	0.0018	0.00183	0.00153	0.00111	0.000816021	0.000230796		4.87148	0.01943		1.68666	0.01139			434	0.0826	0.0638	0.0514	0.0362	0.0261	0.017	0.00968	0.00374	0.00135		9.13	0.00178		1.66879	0.08651
585	0.00194	0.00191	0.00179	0.00183	0.00151	0.00112	0.00083084	0.000226061		5.02148	0.02071		1.73776	0.01153			434	0.0834	0.0643	0.052	0.0367	0.0264	0.0169	0.00968	0.00367	0.00145		9.24	0.00135		1.69498	0.08538
586	0.00191	0.00186	0.00177	0.00183	0.00156	0.00113	0.000815335	0.000199952		5.17148	0.02127		1.79042	0.01168			435	0.0845	0.065	0.0527	0.0374	0.0268	0.0173	0.00967	0.00375	0.00178		9.32	0.00144		1.72143	0.08425
587	0.00186	0.00181	0.00172	0.00182	0.00157	0.00113	0.000833743	0.000257614		5.31148	0.02203		1.84467	0.01184			435	0.086	0.066	0.0536	0.038	0.027	0.0175	0.00994	0.00357	0.00188		9.42	0.00151		1.74814	0.08312
589	0.00181	0.00175	0.00169	0.00179	0.00155	0.00113	0.000830501	0.000215173		5.46148	0.02232		1.90057	0.01199			436	0.0875	0.0672	0.0543	0.0388	0.0274	0.0179	0.0103	0.00358	0.00183		9.52	0.00156		1.77512	0.082
590	0.00179	0.00171	0.00166	0.0018	0.00158	0.00112	0.0008802	0.000236229		5.61148	0.02259		1.95815	0.01215			437	0.0897	0.0684	0.0551	0.0395	0.0276	0.0182	0.0105	0.00402	0.00179		9.62	0.00151		1.80237	0.08088
591	0.00175	0.00166	0.00164	0.00179	0.00159	0.00118	0.000862051	0.000237731		5.75148	0.02194		2.01749	0.01232			437	0.0914	0.0698	0.0559	0.0403	0.028	0.0185	0.0107	0.00431	0.00182		9.72	0.00144		1.8299	0.07977
592	0.00172	0.00163	0.0016	0.0018	0.00161	0.00119	0.000895731	0.000271587		5.90148	0.02261		2.07862	0.01249			438	0.0933	0.0715	0.0573	0.0412	0.0286	0.0189	0.011	0.00448	0.00185		9.82	0.000958593		1.8577	0.07866
593	0.00166	0.00157	0.00156	0.00177	0.00163	0.00116	0.000865925	0.000250765		6.05148	0.0227		2.1416	0.01266			438	0.0952	0.0732	0.0583	0.0423	0.0294	0.0193	0.0112	0.00449	0.00207		9.92	0.00068737		1.88577	0.07756
594	0.00161	0.00152	0.00153	0.00175	0.00165	0.00118	0.000887372	0.000292081		6.25148	0.02341		2.2065	0.01284			439	0.0979	0.075	0.0598	0.0433	0.0301	0.0198	0.0114	0.00455	0.002		10.02	0.000728392		1.91413	0.07646
596	0.00156	0.00146	0.00147	0.00173	0.00165	0.00121	0.000869545	0.000273734		6.45148	0.02386		2.27336	0.01303			439	0.1	0.077	0.0614	0.0444	0.0308	0.0204	0.0117	0.00486	0.00194		10.12	0.000998541		1.94277	0.07536
597	0.00151	0.00139	0.00142	0.00171	0.00168	0.00122	0.00086813	0.000262321		6.65148	0.02432		2.34224	0.01321			440	0.103	0.0792	0.063	0.0456	0.0318	0.0208	0.0121	0.00492	0.00204		10.22	0.0012		1.9717	0.07427
598	0.00146	0.00135	0.00138	0.0017	0.00167	0.00124	0.000887742	0.000271472		6.85148	0.02414		2.41321	0.0134			441	0.105	0.0815	0.0648	0.0467	0.033	0.0212	0.0124	0.00534	0.00204		10.32	0.00122		2.00092	0.07319
599	0.00142	0.00129	0.00131	0.00167	0.00167	0.00123	0.00087352	0.000267052		7.05148	0.02448		2.48634	0.0136			441	0.108	0.0839	0.0666	0.0478	0.034	0.0217	0.0127	0.0053	0.0023		10.42	0.00121		2.03042	0.07211
600	0.00135	0.00123	0.00127	0.00164	0.00166	0.00122	0.000854048	0.000267377		7.25148	0.02499		2.56167	0.0138			442	0.112	0.0861	0.0686	0.0492	0.035	0.0224	0.0131	0.00512	0.00224		10.52	0.0012		2.06023	0.07103
602	0.00136	0.00119	0.00124	0.00164	0.00168	0.00121	0.000869696	0.000262969		7.45148	0.02539		2.6393	0.01401			442	0.115	0.0888	0.0708	0.0506	0.0366	0.0232	0.0135	0.00519	0.00229		10.62	0.000605605		2.09033	0.06996
603	0.00132	0.00117	0.0012	0.00161	0.0017	0.00125	0.000870629	0.000253711		7.65148	0.02515		2.71927	0.01422			443	0.118	0.0913	0.0733	0.0517	0.0377	0.0238	0.014	0.0052	0.00237		10.72	0.000602198		2.12073	0.0689
604	0.00123	0.00111	0.00117	0.00161	0.00169	0.00127	0.000867818	0.000250477		7.85148	0.02508		2.80167	0.01443			443	0.122	0.094	0.0754	0.0532	0.0386	0.0244	0.0144	0.00547	0.00231		10.82	0.000434684		2.15144	0.06784
605	0.00111	0.00103	0.00109	0.00156	0.00171	0.00126	0.000889977	0.000292901		8.05148	0.02608		2.88656	0.01465			444	0.126	0.0965	0.0779	0.0549	0.0398	0.0252	0.015	0.00544	0.00199		10.92	0.00030008		2.18246	0.06679
606	0.00103	0.000949515	0.00103	0.00155	0.0017	0.00126	0.000881193	0.000263976		8.25148	0.02684		2.97402	0.01488			445	0.129	0.0994	0.0801	0.0566	0.0412	0.0258	0.0154	0.00561	0.0019		11.02	0.000234406		2.21378	0.06575
608	0.000935609	0.000908534	0.000982341	0.00151	0.00171	0.00128	0.000904092	0.000297055		8.75148	0.02766		3.06414	0.01511			445	0.133	0.102	0.0827	0.0583	0.0421	0.0269	0.0158	0.00583	0.00198		11.12	0.000170445		2.24542	0.06471
609	0.000888471	0.000859247	0.000932218	0.00148	0.00169	0.00124	0.000875088	0.000249175		9.26148	0.02867		3.15699	0.01535			446	0.137	0.105	0.085	0.0602	0.0435	0.0279	0.0164	0.00602	0.00195		11.22	0.000525791		2.27737	0.06368
610	0.000812989	0.000802847	0.00089581	0.00147	0.0017	0.00127	0.000859856	0.000262627		9.80148	0.0305		3.25265	0.01559			446	0.14	0.108	0.0873	0.0619	0.0443	0.0282	0.0167	0.00643	0.00191		11.32	0.000482292		2.30965	0.06265
611	0.000742592	0.000747093	0.000860305	0.00144	0.00171	0.00129	0.000884418	0.000277388		10.3015	0.03088		3.35121	0.01584			447	0.144	0.111	0.0895	0.0639	0.0454	0.029	0.017	0.00656	0.00224		11.42	0.000430948		2.34224	0.06163
612	0.000669735	0.000696954	0.000818191	0.00143	0.00174	0.0013	0.000910373	0.00028348		10.8015	0.03015		3.45275	0.01609			448	0.147	0.113	0.0918	0.0655	0.0464	0.0296	0.0174	0.0066	0.0023		11.52	0.000570385		2.37517	0.06062
614	0.000582498	0.000653801	0.000770989	0.00143	0.00176	0.00132	0.000891896	0.000314182		11.3015	0.02928		3.55737	0.01635			448	0.151	0.117	0.0937	0.0672	0.0478	0.0301	0.0175	0.00674	0.00222		11.62	0.000718347		2.40842	0.05961
615	0.000504836	0.000603656	0.000732529	0.0014	0.00174	0.00131	0.000901988	0.000295815		11.8015	0.02979		3.66516	0.01661			449	0.155	0.12	0.0958	0.069	0.0491	0.0312	0.0182	0.00686	0.00211		11.72	0.000727847		2.442	0.05861
616	0.000433625	0.000544124	0.000676805	0.00136	0.00175	0.00132	0.000879648	0.000272967		12.3015	0.02982		3.77622	0.01688			449	0.158	0.122	0.0981	0.0705	0.0503	0.032	0.0185	0.00725	0.00231		11.82	3.29812e-05		2.47592	0.05762
617	0.000381865	0.000475499	0.000632815	0.00136	0.00175	0.00134	0.000917768	0.000321052		12.8015	0.02999		3.89065	0.01715			450	0.162	0.125	0.1	0.072	0.051	0.0324	0.0189	0.00735	0.00248		11.92	-0.000211391		2.51018	0.05663
618	0.000318601	0.000431961	0.000589853	0.00136	0.00177	0.00136	0.000935955	0.000328323		13.3015	0.0314		4.00854	0.01743			450	0.164	0.128	0.102	0.0737	0.0517	0.0329	0.0192	0.00745	0.00255		12.02	-0.000436406		2.54478	0.05565
620	0.000254311	0.000359738	0.000567342	0.00135	0.00179	0.00135	0.000916914	0.000329153		13.8015	0.03224		4.13	0.01772			451	0.168	0.13	0.104	0.0751	0.0533	0.0338	0.0197	0.00781	0.00262		12.12	-0.000170886		2.57973	0.05468
621	0.000179681	0.000297221	0.000502643	0.0013	0.00179	0.00135	0.000923352	0.000316445		14.3015	0.03287		4.25514	0.01801			452	0.171	0.133	0.106	0.0763	0.0541	0.0344	0.02	0.00813	0.00243		12.22	0.000113152		2.61503	0.05372
622	0.00013607	0.000229394	0.000468174	0.00127	0.00178	0.00133	0.000888598	0.000280426		14.8015	0.03346		4.38408	0.0183			452	0.174	0.135	0.108	0.0775	0.055	0.0353	0.0206	0.00816	0.00281		12.32	-4.93171e-05		2.65068	0.05276
623	5.88624e-05	0.000191158	0.00043801	0.00125	0.00177	0.00135	0.000927439	0.000279968		15.3015	0.03477		4.51692	0.01861			453	0.176	0.137	0.109	0.0787	0.0561	0.0362	0.0208	0.00819	0.00273		12.42	-4.11959e-05		2.68668	0.05181
624	-1.7605e-05	0.000131725	0.000405997	0.00125	0.00181	0.00139	0.000967167	0.000330254		15.8015	0.03532		4.65379	0.01892			453	0.178	0.138	0.11	0.0793	0.0564	0.0364	0.021	0.00839	0.00265		12.52	-2.5692e-05		2.72305	0.05087
626	-7.67694e-05	7.70284e-05	0.000342444	0.00124	0.00182	0.00139	0.000960623	0.000342493		16.4015	0.03551		4.7948	0.01923			454	0.179	0.139	0.112	0.0801	0.0564	0.0368	0.0212	0.00859	0.00268		12.62	9.35866e-05		2.75978	0.04994
627	-0.00014994	2.24009e-05	0.000290533	0.00123	0.00181	0.00137	0.000933868	0.000306378		16.9015	0.037		4.94009	0.01955			455	0.179	0.14	0.112	0.0801	0.0568	0.0369	0.0215	0.00879	0.00271		12.72	5.70386e-05		2.79688	0.04902
628	-0.000259075	-1.9221e-05	0.000264801	0.00121	0.00185	0.00142	0.00096279	0.000325372		17.9015	0.03736		5.08978	0.01987			455	0.179	0.14	0.112	0.0802	0.057	0.037	0.0216	0.00872	0.00271		12.82	1.40424e-05		2.83435	0.0481
629	-0.000326176	-7.28626e-05	0.0002015	0.00119	0.00187	0.0014	0.000979706	0.00032249		18.9015	0.03613		5.244	0.02021			456	0.179	0.14	0.112	0.0799	0.057	0.0371	0.0216	0.00865	0.00271		12.92	-0.000603539		2.87219	0.04719
630	-0.00036601	-0.000119837	0.000173291	0.00119	0.00188	0.00145	0.000974822	0.000307793		19.9015	0.03654		5.4029	0.02054			456	0.177	0.138	0.111	0.0791	0.0563	0.037	0.0211	0.0087	0.00273		13.02	0.000122207		2.91041	0.04629
631	-0.000427652	-0.000186237	0.000152463	0.00118	0.00191	0.00145	0.000970803	0.000312582		20.9015	0.03705		5.56661	0.02089			457	0.174	0.136	0.11	0.0782	0.0554	0.0364	0.0207	0.00823	0.00281		13.12	0.000131802		2.94902	0.0454
633	-0.000492119	-0.000201525	0.000129964	0.00123	0.00196	0.00155	0.00102	0.000355339		21.9015	0.0377		5.73529	0.02123			457	0.171	0.133	0.107	0.0767	0.0543	0.0358	0.0201	0.00813	0.00289		13.22	0.000110802		2.98801	0.04452
634	-0.000583573	-0.000265459	0.000105884	0.0012	0.00198	0.00155	0.00103	0.000373876		22.9015	0.03883		5.90907	0.02159			458	0.167	0.13	0.105	0.0751	0.0532	0.035	0.0197	0.00804	0.00278		13.42	0.000134503		3.02739	0.04365
635	-0.000657749	-0.000311776	4.87656e-05	0.00118	0.002	0.00158	0.00104	0.000369174		23.9015	0.03788		6.08812	0.02195			459	0.162	0.126	0.102	0.0729	0.0517	0.0342	0.0192	0.00781	0.00267		13.52	-0.000204517		3.06716	0.04278
636	-0.000745863	-0.00038575	1.15133e-06	0.00118	0.00205	0.0016	0.00108	0.000379881		24.9015	0.03895		6.2726	0.02231			459	0.157	0.122	0.0976	0.0706	0.0499	0.0329	0.0185	0.00759	0.00259		13.62	-9.08495e-05		3.10733	0.04192
637	-0.000795237	-0.000435149	-4.71609e-05	0.00119	0.0021	0.00164	0.00109	0.000406879		25.9015	0.04105		6.46267	0.02268			460	0.151	0.117	0.094	0.068	0.0484	0.0317	0.0179	0.00757	0.00252		13.72	4.1639e-05		3.14791	0.04108
639	-0.000863314	-0.000474025	-7.22166e-05	0.00122	0.00214	0.00165	0.00109	0.000380408		26.9015	0.04151		6.65849	0.02305			460	0.144	0.112	0.0901	0.065	0.0465	0.0298	0.0172	0.00727	0.00258		13.82	-7.16019e-05		3.18889	0.04024
640	-0.000878737	-0.000501078	-8.30392e-05	0.00121	0.00217	0.00169	0.00112	0.000386446		27.9015	0.04244		6.86025	0.02343			461	0.137	0.107	0.0856	0.0616	0.0446	0.0286	0.0162	0.00688	0.00268		13.92	-0.000313577		3.23028	0.03941
641	-0.000913054	-0.000519989	-7.65423e-05	0.00122	0.00221	0.00178	0.00116	0.000426212		28.9015	0.04425		7.06812	0.02382			462	0.129	0.101	0.0811	0.058	0.042	0.0271	0.0159	0.00621	0.00277		14.02	-0.000501896		3.27208	0.03859
642	-0.000945583	-0.000567998	-0.000117816	0.00126	0.0023	0.00185	0.00122	0.000466074		29.9015	0.04239		7.28229	0.02421			462	0.122	0.0951	0.0767	0.055	0.0395	0.0256	0.0147	0.00591	0.0022		14.12	-0.00054074		3.3143	0.03777
643	-0.00101	-0.000607684	-0.000128058	0.00127	0.00234	0.00186	0.00125	0.000485538		30.9015	0.04109		7.50296	0.0246			463	0.114	0.0897	0.0719	0.0515	0.0371	0.0234	0.0143	0.00564	0.00187		14.22	-0.000557389		3.35694	0.03697
645	-0.00105	-0.000641231	-0.000154173	0.00132	0.0024	0.0019	0.00125	0.000479037		31.9015	0.04179		7.7303	0.025			463	0.108	0.0838	0.0676	0.0484	0.0343	0.0218	0.0133	0.005	0.0019		14.32	-0.000573389		3.40001	0.03618
646	-0.00106	-0.000675267	-0.000184705	0.00132	0.00245	0.00193	0.00126	0.000460308		32.9015	0.04122		7.96454	0.0254			464	0.101	0.0786	0.0633	0.0451	0.0323	0.0202	0.0126	0.00435	0.00164		14.42	-0.000592274		3.44351	0.03539
647	-0.00108	-0.000713164	-0.000220679	0.00131	0.00251	0.00198	0.0013	0.000463629		33.9015	0.04085		8.20587	0.02581			464	0.0945	0.0738	0.0592	0.0421	0.0299	0.0187	0.0117	0.00436	0.00173		14.52	-0.000315039		3.48745	0.03462
648	-0.0011	-0.000733281	-0.000233804	0.00132	0.00254	0.00201	0.00134	0.000480302		34.9015	0.04157		8.45452	0.02622			465	0.0879	0.0685	0.0558	0.0394	0.028	0.0179	0.0108	0.00384	0.00167		14.62	-0.000294382		3.53182	0.03386
649	-0.00113	-0.000744889	-0.000231994	0.00134	0.0026	0.00207	0.00136	0.000483694		35.9015	0.04174		8.7107	0.02664			466	0.0815	0.0641	0.0518	0.0365	0.0257	0.0164	0.00997	0.0035	0.0016		14.72	-0.000254566		3.57664	0.0331
651	-0.00116	-0.000791859	-0.000242034	0.00134	0.00264	0.0021	0.0014	0.000522512		36.9015	0.04104		8.97464	0.02705			466	0.0763	0.0599	0.0485	0.0343	0.0241	0.0155	0.00931	0.00329	0.000895		14.82	-0.000110653		3.62191	0.03235
652	-0.00118	-0.00079204	-0.000238549	0.00138	0.00269	0.00215	0.00142	0.000529617		37.9015	0.0416		9.24658	0.02748			467	0.0714	0.0563	0.0449	0.0323	0.0226	0.0147	0.00898	0.0026	0.000819		14.92	0.000240288		3.66762	0.03162
653	-0.00121	-0.00081253	-0.000230519	0.00143	0.00277	0.00222	0.00145	0.000583602		38.9015	0.04332		9.52676	0.0279			467	0.0672	0.0522	0.0419	0.0299	0.021	0.0139	0.00804	0.00262	0.000913		15.02	5.11555e-05		3.7138	0.03089
654	-0.00123	-0.000833042	-0.000257514	0.00144	0.00282	0.00226	0.00147	0.000598429		39.9015	0.0426		9.81543	0.02833			468	0.0629	0.0489	0.0394	0.0276	0.0196	0.013	0.00753	0.00256	0.0009					3.76044	0.03017
655	-0.00127	-0.000820161	-0.000284083	0.00148	0.00288	0.0023	0.00149	0.000588991		40.9015	0.04239		10.1128	0.02876			468	0.0583	0.0456	0.0366	0.0259	0.0178	0.012	0.00651	0.00251	0.000684					3.80754	0.02947
657	-0.00127	-0.000853097	-0.000283438	0.00147	0.00289	0.0023	0.0015	0.00058262		41.9015	0.04288		10.4193	0.02919			469	0.0548	0.0428	0.0346	0.0243	0.0168	0.0109	0.00652	0.0025	0.000708					3.85512	0.02877
658	-0.00129	-0.000856304	-0.000284461	0.00148	0.00292	0.00238	0.00153	0.000597278		42.9015	0.04179		10.735	0.02962			470	0.0516	0.0402	0.032	0.0232	0.0152	0.01	0.00586	0.00256	0.000588					3.90317	0.02808
659	-0.0013	-0.000886545	-0.000280768	0.00151	0.00298	0.00243	0.00157	0.000583478		43.9015	0.04188		11.0603	0.03006			470	0.0481	0.0378	0.0301	0.0219	0.0142	0.00896	0.00541	0.00223	0.000523					3.9517	0.0274
660	-0.00132	-0.000902309	-0.000250737	0.00153	0.00304	0.00245	0.00155	0.00059923		44.9015	0.04286		11.3954	0.03049			471	0.0448	0.0352	0.0274	0.0203	0.0127	0.00872	0.00477	0.00229	0.000337					4.00072	0.02674
661	-0.00133	-0.000891692	-0.000253392	0.00156	0.0031	0.00252	0.00163	0.00064888		45.9015	0.04293		11.7407	0.03093			471	0.0414	0.0325	0.0264	0.0181	0.0123	0.00788	0.00406	0.00176	0.000218					4.05023	0.02608
663	-0.00135	-0.000888532	-0.000254257	0.00158	0.00318	0.00256	0.00163	0.000643345		46.9015	0.04326		12.0965	0.03136			472	0.0391	0.0315	0.0253	0.0176	0.0118	0.00682	0.00379	0.00187	0.000253					4.10023	0.02543
664	-0.00132	-0.000880127	-0.000278348	0.0016	0.00319	0.00256	0.00165	0.00064648		47.9015	0.04241		12.463	0.0318			473	0.0366	0.0293	0.0233	0.0166	0.0109	0.00656	0.0033	0.00185	-7.16e-05					4.15073	0.02479
665	-0.0013	-0.000906969	-0.00030153	0.00162	0.00324	0.00263	0.00169	0.000673316		48.9015	0.04493		12.8406	0.03224			473	0.0344	0.0279	0.0221	0.0151	0.0104	0.0059	0.00346	0.00131	1.35e-05					4.20174	0.02416
666	-0.0013	-0.00091239	-0.000297894	0.00166	0.00327	0.00266	0.00172	0.000688316		49.9015	0.04496		13.2297	0.03267			474	0.0334	0.0258	0.0204	0.0144	0.0102	0.00582	0.00357	0.00112	-2.44e-05					4.25326	0.02354
667	-0.00134	-0.000911097	-0.000294452	0.00166	0.00328	0.00266	0.00173	0.000683415		50.9015	0.04523		13.6306	0.03311			474	0.0315	0.0249	0.0203	0.0141	0.00994	0.00574	0.0035	0.000935	0.000213					4.30529	0.02293
669	-0.00135	-0.00092147	-0.00029386	0.00165	0.00322	0.00264	0.0017	0.000689251		51.9015	0.04453		14.0436	0.03354			475	0.03	0.0235	0.0182	0.013	0.00908	0.00531	0.00322	0.000944	0.000131					4.35784	0.02233
670	-0.00137	-0.000924677	-0.000290736	0.00164	0.00323	0.00263	0.00167	0.00069232		52.9015	0.0436		14.4692	0.03397			475	0.029	0.0216	0.0177	0.0125	0.00893	0.00455	0.00302	0.000852	4.87e-05					4.41092	0.02175
671	-0.00139	-0.000945948	-0.000294377	0.00156	0.00321	0.00262	0.00168	0.000697722		53.9015	0.04447		14.9076	0.0344			476	0.0268	0.0206	0.0166	0.0116	0.00802	0.00464	0.00259	0.00076	-0.000205					4.46453	0.02117
672	-0.00137	-0.000973024	-0.000278654	0.00155	0.00322	0.0026	0.00161	0.00065004		54.9015	0.04595		15.3593	0.03482			477	0.0252	0.0197	0.0162	0.0111	0.00807	0.0042	0.00225	0.000856	-0.000568					4.51867	0.0206
673	-0.00137	-0.000956979	-0.000269843	0.00152	0.00321	0.00258	0.00164	0.000650735		55.9015	0.04661		15.8247	0.03524			477	0.0245	0.0187	0.0155	0.0106	0.00771	0.00391	0.00223	0.000786	-0.000427					4.57336	0.02004
675	-0.00135	-0.000931779	-0.00029555	0.00151	0.00319	0.00257	0.00165	0.000647594		56.9015	0.04696		16.3042	0.03566			478	0.0238	0.018	0.0141	0.00988	0.00688	0.0036	0.0022	0.000743	-0.000279					4.62859	0.01949
676	-0.00135	-0.000944727	-0.000325902	0.00152	0.00317	0.00258	0.00168	0.000645858		57.9015	0.04619		16.7982	0.03607			478	0.0219	0.0163	0.0137	0.00914	0.00639	0.00329	0.00217	0.0007	-0.000217					4.68438	0.01895
677	-0.00132	-0.000941796	-0.000356701	0.00151	0.00313	0.00256	0.00168	0.000648761		58.9015	0.04573		17.3072	0.03647			479	0.0201	0.0148	0.0123	0.00882	0.00622	0.00319	0.00214	0.000608	-0.000115					4.74072	0.01842
678	-0.00131	-0.000965453	-0.000400918	0.0015	0.00311	0.00256	0.00169	0.000670849		59.9015	0.04495		17.8317	0.03688			480	0.0196	0.0147	0.0123	0.00806	0.00557	0.00309	0.00192	0.000516	-1.32e-05					4.79763	0.0179
679	-0.00135	-0.000953549	-0.000421257	0.00149	0.00303	0.00249	0.00162	0.000668758		60.9015	0.04476		18.372	0.03727			480	0.0188	0.0138	0.0116	0.00742	0.00532	0.00308	0.00153	-0.000412	-0.000168					4.85511	0.01739
681	-0.00137	-0.000938116	-0.000392793	0.00149	0.00295	0.0024	0.00156	0.000677795		61.9015	0.04493		18.9287	0.03766			481	0.0174	0.0133	0.0104	0.00738	0.00508	0.00283	0.00108	-9.59e-06	-0.000675					4.91316	0.01689
682	-0.0014	-0.00094412	-0.000386639	0.00141	0.00292	0.00237	0.00152	0.000670639		62.9015	0.04644		19.5022	0.03804			481	0.0165	0.0124	0.0102	0.00735	0.00451	0.00258	0.000536	7.36e-05	-0.000141					4.97179	0.01639
683	-0.00142	-0.000957626	-0.000399709	0.00134	0.00291	0.00236	0.00148	0.000601724		63.9015	0.047		20.0932	0.03842			482	0.0156	0.0123	0.00862	0.00705	0.0045	0.00233	0.000735	0.000157	-0.000176					5.03101	0.01591
684	-0.00139	-0.000984239	-0.000394678	0.00129	0.00289	0.00236	0.00145	0.00061841		64.9015	0.04846		20.702	0.03878			482	0.0151	0.0121	0.00895	0.006	0.00393	0.00209	0.00082	-3.64e-05	-0.000186					5.09082	0.01544
685	-0.00136	-0.000985072	-0.000372871	0.00127	0.00289	0.00234	0.00145	0.000589786		65.9015	0.04737		21.3293	0.03914			483	0.0142	0.0107	0.00896	0.00585	0.00335	0.00194	0.00103	-0.00023	-0.000105					5.15123	0.01498
687	-0.00135	-0.000985562	-0.000362644	0.00126	0.00285	0.00232	0.00146	0.000634684		66.9015	0.04657		21.9756	0.03949			484	0.0133	0.0105	0.00823	0.00543	0.00323	0.00191	0.000961	-0.00021	-2.4e-05					5.21224	0.01453
688	-0.00133	-0.00096851	-0.000374857	0.00131	0.00281	0.00234	0.00148	0.000615725		67.9015	0.04683		22.6415	0.03983			484	0.0129	0.0104	0.00778	0.00525	0.00311	0.00147	0.00089	-0.000102	-4.98e-05					5.27386	0.01408
689	-0.0013	-0.000955098	-0.000387592	0.00133	0.00276	0.00231	0.00148	0.00062597		68.9015	0.04612		23.3275	0.04017			485	0.0125	0.0103	0.00717	0.00509	0.00315	0.00184	0.000913	6e-06	-7.57e-05					5.3361	0.01365
690	-0.00128	-0.00096339	-0.000414462	0.00135	0.00274	0.00232	0.00151	0.000618507		69.9015	0.04644		24.0344	0.04049			485	0.012	0.00976	0.00679	0.00483	0.0032	0.00221	0.000816	-1.88e-05	6.39e-05					5.39896	0.01322
691	-0.00125	-0.000963019	-0.000457179	0.00133	0.00276	0.00232	0.00148	0.000606662		70.9015	0.04728		24.7627	0.0408			486	0.0118	0.00967	0.0064	0.00536	0.00296	0.00199	0.000719	-4.37e-05	-1.32e-06					5.46245	0.01281
693	-0.00128	-0.000946067	-0.000492048	0.00128	0.00273	0.00228	0.00144	0.000649105		71.9015	0.04599		25.513	0.0411			487	0.0112	0.00928	0.00639	0.00528	0.00284	0.00153	0.000717	-3.11e-05	-6.65e-05					5.52657	0.0124
694	-0.0013	-0.000916509	-0.000445668	0.00125	0.00272	0.00221	0.00138	0.00055005		72.9015	0.04516		26.2861	0.04139			487	0.0106	0.00905	0.00638	0.0052	0.00259	0.00153	0.000715	-1.85e-05	-0.000548					5.59134	0.012
695	-0.00135	-0.000887304	-0.000423569	0.0012	0.00264	0.00214	0.00134	0.000463441		73.9015	0.04404		27.0826	0.04167			488	0.00988	0.00846	0.00616	0.00475	0.00274	0.00121	0.000928	-1.17e-05	0.00019					5.65675	0.01161
696	-0.00138	-0.000917668	-0.000400488	0.00119	0.00268	0.00216	0.00138	0.000553644		74.9015	0.04281		27.9032	0.04194			488	0.00969	0.00707	0.00513	0.00429	0.00269	0.00125	0.00115	5.85e-05	0.000251					5.72282	0.01123
697	-0.00133	-0.000873945	-0.000321869	0.00124	0.00267	0.00221	0.00138	0.000581783		75.9015	0.04329		28.7487	0.0422			489	0.00951	0.00718	0.00536	0.00407	0.00269	0.00108	0.00113	0.000184	-0.000247					5.78955	0.01086
699	-0.00128	-0.000852373	-0.000295736	0.00127	0.00266	0.00225	0.0014	0.000603926		76.9015	0.04249		29.6198	0.04245			490	0.00881	0.00728	0.0054	0.0033	0.00269	0.000991	0.000707	0.00031	-0.000381					5.85694	0.0105
700	-0.00118	-0.000894611	-0.000287825	0.00131	0.00273	0.0023	0.00147	0.000668711		77.9015	0.0435		30.5173	0.04268			490	0.00811	0.00633	0.00544	0.00305	0.00241	0.000783	0.000791	0.00016	-0.000514					5.92501	0.01014
701	-0.00113	-0.000890561	-0.000219339	0.00133	0.0027	0.00229	0.00146	0.0006721		78.9015	0.04321		31.442	0.0429			491	0.00785	0.00623	0.00528	0.00309	0.00236	0.000651	0.000874	9.62e-06	-0.000494					5.99376	0.0098
702	-0.00112	-0.000853924	-0.00023389	0.00137	0.00268	0.00224	0.00142	0.000613632		79.9015	0.04286		32.3947	0.04311			491	0.0068	0.00525	0.00456	0.00313	0.00202	0.000455	0.000524	-0.000142	-0.000473					6.0632	0.00946
703	-0.00104	-0.00078997	-0.000250685	0.00128	0.00261	0.00224	0.00142	0.000613822		80.9015	0.04386		33.3763	0.04331			492	0.00678	0.00487	0.0042	0.0027	0.000675	0.000391	0.000173	-0.000393	-0.000686					6.13333	0.00913
705	-0.00108	-0.000765771	-0.000271475	0.00134	0.00261	0.00222	0.00136	0.000618092		81.9015	0.04441		34.3877	0.0435			492	0.00681	0.00501	0.00374	0.00242	0.0014	0.000327	0.000578	-0.000381	-0.00106					6.20417	0.00881
706	-0.00105	-0.000777151	-0.000330396	0.00129	0.00271	0.00223	0.00139	0.000591687		82.9015	0.04591		35.4296	0.04367			493	0.00595	0.0049	0.00321	0.00237	0.00139	0.000291	0.000478	-0.000368	-0.000896					6.27571	0.0085
707	-0.00118	-0.000811911	-0.000353432	0.00121	0.00265	0.00221	0.00135	0.000490355		83.9015	0.04556		36.5032	0.04384			494	0.00549	0.00456	0.00299	0.00233	0.00108	0.000255	-0.000206	-0.00055	-0.000733					6.34797	0.0082
708	-0.00127	-0.000802775	-0.000371961	0.00108	0.00269	0.0023	0.0013	0.000423107		84.9015	0.04374		37.6093	0.04399			494	0.00503	0.00419	0.00308	0.00145	0.00105	0.000345	-0.000482	-0.000387	-0.00113					6.42095	0.0079
709	-0.00121	-0.000848617	-0.00024214	0.00139	0.00271	0.00227	0.00134	0.00052046		85.9015	0.04482		38.7489	0.04413			495	0.00479	0.00368	0.00278	0.00161	0.00133	0.000315	-0.00016	-0.000418	-0.0012					6.49465	0.00761
711	-0.00122	-0.000842788	-0.000216927	0.00132	0.00259	0.00211	0.00135	0.00066429		86.9015	0.0447		39.923	0.04426			495	0.00374	0.00239	0.00248	0.00154	0.00131	-0.000157	1.47e-05	-0.000449	-0.00127					6.5691	0.00733
712	-0.00129	-0.000780077	-0.000245868	0.00147	0.00263	0.0024	0.00136	0.000649101		87.9015	0.0451		41.1327	0.04438			496	0.00364	0.00235	0.00101	0.00147	0.000748	8.79e-05	0.000189	-0.000736	-0.00134					6.64429	0.00706
713	-0.00112	-0.000827952	-0.000239182	0.00143	0.00273	0.00248	0.00146	0.0004957		88.9015	0.04569		42.3791	0.04449			497	0.00366	0.00251	0.000969	0.00135	0.000343	0.000333	-3.59e-05	-0.000605	-0.00133					6.72024	0.0068
714	-0.0012	-0.000848244	-0.000263271	0.00135	0.00275	0.00252	0.00146	0.000719345		89.9015	0.04608		43.6632	0.04459			497	0.00369	0.00263	0.000925	0.00105	-6.11e-05	-0.000176	-0.000261	-0.000668	-0.000468					6.79694	0.00654
715	-0.000971882	-0.000872931	-0.000132787	0.00132	0.00295	0.00237	0.00149	0.000803222		90.9015	0.04389		44.9862	0.04467			498	0.00328	0.00277	0.000779	0.000925	-0.000419	-0.000205	-0.000288	-0.000754	-0.000475					6.87441	0.00629
717	-0.00106	-0.000918353	-0.0002607	0.00102	0.00276	0.00239	0.0011	0.000543657		91.9015	0.04388		46.3494	0.04475			498	0.00287	0.00283	0.000633	0.000803	-0.000199	-0.000234	-0.000183	-0.000894	-0.000483					6.95265	0.00605
718	-0.00123	-0.000838739	-0.000297537	0.00106	0.00264	0.00227	0.000982322	0.000903183		92.9015	0.04388		47.7538	0.04482			499	0.00295	0.00208	0.000678	0.000598	0.000245	-0.000513	-7.69e-05	-0.00103	-0.000719					7.03168	0.00581
719	-0.00101	-0.000783641	-0.000454244	0.000977716	0.00261	0.00215	0.00127	0.000865228		93.9015	0.04384		49.2008	0.04488			499	0.00287	0.00207	0.000723	0.000393	0.000173	-0.000462	8.49e-05	-0.000514	-0.000529					7.11149	0.00558
720	-0.00109	-0.000845114	-0.000274807	0.001	0.00274	0.00227	0.00132	0.000863433		94.9015	0.04357		50.6916	0.04493			500	0.00269	0.00167	0.000508	7e-05	0.000171	-0.00041	0.000247	-0.00032	-0.000338					7.19211	0.00536
721	-0.00101	-0.000809162	-0.000242501	0.00108	0.00285	0.0022	0.00116	0.000339808		95.9015	0.04391		52.2276	0.04497			501	0.00183	0.00126	0.000426	-0.000253	-0.00045	-0.000362	-0.000309	-0.000338	-0.000416					7.27353	0.00514
723	-0.0011	-0.000411039	-0.000206969	0.00131	0.00277	0.00225	0.0013	0.000419057		96.9015	0.04413		53.8102	0.045			501	0.000705	0.00126	0.001	-0.000295	-0.000273	-0.000314	-0.000865	-0.000283	-0.000494					7.35577	0.00494
724	-0.00129	-0.000795677	-0.000146754	0.00137	0.00235	0.00248	0.00132	0.000574505		97.9015	0.04298		55.4407	0.04502			502	0.000803	0.00145	0.00111	0.000481	-0.000187	-0.000317	-0.000444	3.83e-05	-0.000692					7.43882	0.00473
725	-0.00123	-0.000817436	-0.000102506	0.00113	0.00255	0.00222	0.00153	0.000543182		98.9015	0.04358		57.1206	0.04504			502	0.000902	0.00143	0.00114	0.000378	-0.000436	-0.000482	-0.000305	9.82e-05	-0.00106					7.52271	0.00454
726	-0.00113	-0.000806227	-0.000107134	0.00114	0.00263	0.0022	0.00124	0.000682669		99.4015	0.04435		58.8514	0.04505			503	0.00187	0.00141	0.000232	2.42e-05	-0.000371	-0.000689	-0.000167	-0.000465	-0.00124					7.60744	0.00435
727	-0.00121	-0.000664127	-0.000324909	0.0009795	0.00237	0.00189	0.00156	0.000476933		100.401	0.04475		60.6346	0.04506			504	0.00185	0.000915	0.000159	-0.00016	-0.000357	-0.000759	-0.000312	-0.000788	-0.000797					7.69301	0.00416
729	-0.000903232	-0.000889034	-0.000218566	0.000838739	0.00242	0.00178	0.00112	0.000740552		101.401	0.04458		62.4719	0.04506			504	0.00122	0.000723	0.000503	-0.000102	-0.000601	-0.00131	-0.000593	-0.000586	-0.0011					7.77944	0.00399
730	-0.00103	-0.00088512	-4.96158e-05	0.000637009	0.0024	0.00199	0.00106	0.000586155		102.401	0.04479		64.3649	0.04505			505	0.000918	0.00053	0.00032	-4.32e-05	-7.93e-05	-0.00114	-0.000497	-0.000512	-0.00141					7.86674	0.00382
731	-0.00101	-0.000827475	-0.000264025	0.000721889	0.00227	0.00161	0.00111	0.000836324		103.401	0.04503		66.3152	0.04504			505	0.000465	0.00144	0.000137	0.000366	-0.000531	-0.000984	-0.000401	-0.00151	-0.00116					7.95491	0.00365
732	-0.000840981	-0.000485108	-0.000266668	0.00084615	0.00242	0.00202	0.00149	0.000942787		104.401	0.04476		68.3246	0.04502			506	0.000708	0.00137	-0.000303	0.000267	-0.000983	-0.000962	-0.000257	-0.00115	-0.000916					8.04395	0.00349
733	-0.000771762	-0.00068583	-0.000209785	0.000718447	0.0023	0.00192	0.00113	0.000933182		105.401	0.04468		70.3949	0.04499			506	0.00123	0.000804	-0.000724	-0.000562	-0.00083	-0.00104	-0.000197	-0.00079	-0.0013					8.13389	0.00334
735	-0.000861169	-0.000835436	0.000119864	0.000841633	0.00256	0.00191	0.000973825	0.00052354		106.401	0.04449		72.528	0.04497			507	0.00138	0.000411	0.000531	-0.000279	-0.000676	-0.000243	-0.000151	-0.000985	-0.00113					8.22473	0.00319
736	-0.000382246	-0.000579571	0.00022306	0.00113	0.00255	0.00198	0.00162	0.000303217		107.401	0.04414		74.7257	0.04494			508	0.00119	0.00054	0.000591	3.25e-05	-0.00051	-0.000154	-0.000317	-0.000936	-0.000935					8.31648	0.00304
737	-0.000418155	-5.68283e-05	0.000107554	0.00109	0.00237	0.00211	0.000982176	0.000502679		108.401	0.04427		76.9899	0.0449			508	0.001	0.000668	-0.000495	4.6e-07	-0.000344	-0.00049	-0.000713	-0.000712	-0.000939					8.40914	0.0029
738	-0.000494014	-0.000263898	-0.000116123	0.00155	0.00254	0.00232	0.00099763	2.7172e-06		109.401	0.04369		79.3228	0.04486			509	0.00108	0.000877	-0.000724	5.74e-05	-0.000683	-0.000615	-0.00137	-0.000746	-0.000942					8.50274	0.00277
739	-0.000867607	-0.000352388	-0.000270031	0.00138	0.00222	0.00203	0.00147	0.00051492		110.401	0.0428		81.7263	0.04482			509	0.00108	0.000805	-0.000952	0.000114	-0.000589	-0.000758	-0.000854	-0.0008	-0.000731					8.59726	0.00264
741	-0.00062677	-0.000982071	-0.000517324	0.00131	0.00248	0.00191	0.00152	0.000885309		111.401	0.04282		84.2027	0.04477			510	0.000904	0.000847	-0.000283	0.000356	-0.000853	-0.000877	-0.000616	-0.0008	-0.000519					8.69274	0.00252
742	-0.000151026	-0.00136	-0.000362538	0.00109	0.00309	0.00226	0.0017	0.00109		112.401	0.0436		86.7542	0.04472			511	0.0014	0.000808	-6.65e-05	0.000597	-0.000508	-0.00108	-0.000454	-0.00107	-0.00112					8.78916	0.0024
743	-0.000219277	-0.000342499	-0.000345841	0.00121	0.00229	0.00257	0.00156	0.000977101		113.401	0.04362		89.3829	0.04467			511	0.00152	0.000808	0.000138	0.000494	-0.00062	-0.000935	-0.000292	-0.00134	-0.000734					8.88656	0.00228
744	-0.000792316	-0.000718831	3.92689e-05	0.000786554	0.00211	0.00142	0.0014	0.00119		114.401	0.04363		92.0913	0.04461			512	0.00152	0.000116	0.00065	0.000391	-0.000651	-0.000665	-0.000602	-0.00111	-0.000696					8.98492	0.00217
746	-0.000538253	-0.000715203	-0.000361137	0.000573098	0.00208	0.00209	0.00176	0.000871568		115.401	0.04316		94.8817	0.04456			512	0.000732	0.000543	0.000704	-0.000372	-0.000975	-0.000632	-0.000773	-0.00089	-0.000658					9.08427	0.00207
747	-0.000740285	-0.000702885	-7.98131e-05	0.000747123	0.00238	0.00132	0.00134	-3.77419e-06		116.401	0.04321		97.7568	0.0445			513	0.00226	0.0011	0.000937	0.000108	-0.0013	-0.000948	-0.000543	-0.000723	-0.000774					9.18461	0.00197
748	-0.000822529	-0.00103	0.000713613	0.000599948	0.00139	0.00145	0.00119	0.00078318		117.401	0.04367		100.719	0.04443			514	0.00243	0.00115	0.000848	0.000124	-0.00111	-0.00102	-0.00103	-0.000557	-0.000898					9.28596	0.00187
749	-0.000875557	-0.000901097	0.000467086	0.000322425	0.00208	0.00206	0.00157	0.000679983		118.401	0.04437		103.771	0.04437			514	0.00274	0.0012	0.00076	0.00014	-0.000917	-0.00078	-0.00152	-0.000696	-0.00102					9.38832	0.00177
750	-0.000895507	-0.00037371	-0.00014432	0.000478555	0.00264	0.0019	0.000986562	0.000911868		119.401	0.04256		106.915	0.0443			515	0.00289	0.00147	0.00102	0.000313	-0.000676	-1.68e-05	-0.000905	-0.00052	-0.000604					9.4917	0.00168
752	-0.000798308	-0.000139213	6.21523e-05	0.000714809	0.00213	0.00209	0.00129	0.00142		120.401	0.04247		110.155	0.04423			515	0.00305	0.00174	0.00129	0.000658	-0.000436	0.000279	-0.000596	-0.000553	-0.000483					9.59612	0.0016
753	-0.000418789	-0.000437444	0.000159885	0.00101	0.00199	0.00172	0.000783793	0.00107		121.401	0.04268		113.493	0.04416			516	0.00339	0.00232	0.00198	0.000689	9.34e-05	0.000412	-0.000426	-0.000586	-0.000426					9.70158	0.00151
754	-0.0004965	-0.000576777	0.000204199	0.0012	0.00198	0.00208	0.00164	0.000702746		122.401	0.04317		116.931	0.04408			516	0.00372	0.00224	0.00258	0.000539	0.000278	0.000343	-0.000342	-0.000242	-0.000369					9.8081	0.00144
755	-0.000341736	-0.000247895	0.000296043	0.000835414	0.00219	0.00207	0.00133	0.000693093		123.401	0.04347		120.475	0.044			517	0.00343	0.00329	0.00248	0.00119	0.000462	0.000104	-0.000305	-0.000261	-0.00107					9.91568	0.00136
756	-0.000182043	-0.00014618	0.000198252	0.00105	0.00237	0.00201	0.00107	0.000648512		124.401	0.04359		124.125	0.04392			518	0.00343	0.00372	0.00144	0.00155	0.000798	0.000425	-0.000268	-0.000281	-0.00144					10.0243	0.00129
758	-0.000476763	-9.79269e-05	0.000172712	0.00106	0.00242	0.00174	0.000909413	0.000577199		125.401	0.04387		127.886	0.04384			518	0.00344	0.0039	0.00164	0.00173	0.000854	0.000573	0.000163	-0.00023	-0.0018					10.1341	0.00122
759	-0.000454701	-0.000378874	0.000377788	0.0011	0.00228	0.00163	0.00102	0.000502926		126.401	0.0436		131.761	0.04376			519	0.00317	0.00411	0.00277	0.00191	0.000492	0.000724	0.000258	-0.000473	-0.00116					10.2449	0.00115
760	-0.000481117	-0.00014179	0.00026025	0.000954685	0.00212	0.00191	0.00114	0.000543451		127.401	0.04387		135.754	0.04367			519	0.00517	0.00402	0.00277	0.00187	0.000184	0.000876	2.59e-05	-0.000265	-0.0013					10.3569	0.00109
761	-0.000485756	-3.98528e-05	0.000252656	0.000976826	0.00229	0.00217	0.00132	0.00086602		128.401	0.04314		139.867	0.04358			520	0.00545	0.00431	0.00277	0.00142	0.000478	0.000589	-0.000206	-4.67e-05	-0.00144					10.4699	0.00103
762	-0.000409317	-7.13145e-05	0.000458583	0.00131	0.00224	0.00203	0.00103	0.000799699		129.401	0.04314		144.105	0.04349			521	0.00585	0.00434	0.00238	0.00219	0.000675	0.000345	-0.000223	0.000171	-0.000663					10.5841	0.000971208
764	-0.000307706	7.84779e-05	0.000321314	0.00132	0.00235	0.0019	0.00144	0.000610605		130.401	0.04336		148.472	0.04339			521	0.00623	0.00388	0.00287	0.0022	0.000873	0.00036	-0.00024	0.000217	-0.000459					10.6995	0.000916405
765	-0.000215187	-5.86111e-05	0.000346317	0.00126	0.00231	0.00189	0.00118	0.000696055		131.401	0.04289		152.971	0.0433			522	0.00626	0.00417	0.00357	0.00221	0.000778	0.000171	-0.000243	0.000102	-0.000255					10.816	0.000864192
766	-8.96086e-05	-5.74506e-05	0.000361037	0.00134	0.00224	0.00198	0.00127	0.000724144		132.401	0.04379		157.606	0.0432			522	0.00628	0.00429	0.00373	0.00204	0.000683	0.000198	-0.000246	5.48e-05	-0.000356					10.9336	0.000814477
767	-0.000152627	-0.000109824	0.000322855	0.00133	0.00223	0.00198	0.00112	0.00061209		133.401	0.04392		162.382	0.04309			523	0.0056	0.00452	0.00381	0.00213	0.00105	0.000635	0.000312	-0.000251	-0.000127					11.0525	0.000767167
768	7.47472e-06	6.46883e-06	0.00038292	0.00172	0.00217	0.00197	0.00135	0.000716082		134.401	0.04305		167.302	0.04299			524	0.00571	0.00443	0.00273	0.00221	0.00141	0.000705	0.000241	-0.000313	-0.000209					11.1725	0.000722172
770	9.04471e-06	0.000186646	0.00035981	0.00144	0.00242	0.00189	0.00115	0.000620078		135.401	0.04497		172.371	0.04288			524	0.00579	0.00444	0.00267	0.00204	0.00147	0.000775	0.000229	-0.000374	-0.000486					11.2937	0.000679406
771	0.000158133	-3.11681e-05	0.000437445	0.00138	0.00229	0.00203	0.00121	0.000595804		136.401	0.04502		177.594	0.04277			525	0.00537	0.00446	0.00206	0.00205	0.00141	0.000234	0.000525	-0.000615	-0.00124					11.4162	0.000638782
772	1.33814e-05	0.000115447	0.000543396	0.00152	0.00219	0.00194	0.00137	0.000279579		137.401	0.0431		182.976	0.04265			525	0.00543	0.00424	0.00194	0.00174	0.00113	-7.53e-05	0.000663	-0.000237	-0.000781					11.5398	0.000600217
773	6.3177e-05	0.000116703	0.000361047	0.0014	0.00249	0.00185	0.00143	0.00101		138.401	0.04221		188.52	0.04253			526	0.00496	0.00401	0.00183	0.00123	0.00084	-0.000385	0.000674	-0.00017	-0.000779					11.6647	0.00056363
774	0.000158715	-1.313e-05	0.000598413	0.00134	0.00234	0.00229	0.00151	0.000923051		139.401	0.0439		194.232	0.04241			526	0.00452	0.00354	0.00224	0.00125	0.000774	0.000107	-0.000857	-0.000464	-0.000778					11.7909	0.000528939
776	-4.5797e-05	0.000105487	0.000711879	0.00157	0.0024	0.00214	0.00127	0.000799392		140.401	0.0427		200.118	0.04229			527	0.00433	0.00352	0.00194	0.00128	0.000903	0.000317	-0.000426	-0.000757	-0.000751					11.9183	0.000496069
777	-8.53007e-05	0.000163933	0.000352578	0.00133	0.00231	0.00207	0.00117	0.000725757		141.401	0.04434		206.182	0.04216			528	0.00424	0.00349	0.00164	0.000704	0.000872	0.000528	5.87e-06	-0.00106	-0.000725					12.047	0.000464943
778	-9.00462e-05	0.000222991	0.000553524	0.00189	0.00262	0.00214	0.00125	0.000717259		142.401	0.04575		212.429	0.04203			528	0.00343	0.0033	0.00131	0.000128	-0.000148	5.88e-05	4.6e-06	-0.00137	-0.00161					12.1769	0.000435488
779	-0.000225888	0.000341427	0.000451793	0.00157	0.00246	0.00215	0.00148	0.000822682		143.401	0.04679		218.866	0.04189			529	0.00135	0.000894	0.000132	-0.00085	-0.000724	-7e-05	-0.000565	-0.00235	-0.00166					12.3082	0.000407631
781	-8.65863e-05	0.000319152	0.000670155	0.00143	0.00275	0.00228	0.00148	0.000753866		144.401	0.04448		225.498	0.04175			529	-0.00136	-0.00266	-0.00226	-0.00275	-0.00183	-0.000958	-0.00215	-0.00506	-0.00414					12.4408	0.000381305
										145.401	0.04268		232.331	0.04161			530	-0.00263	-0.00331	-0.00244	-0.00376	-0.0019	-0.00197	-0.00365	-0.00584	-0.00477					12.5747	0.000356441
										146.401	0.0433		239.37	0.04146			531	-0.0043	-0.00464	-0.00405	-0.00534	-0.0035	-0.00259	-0.00473	-0.00651	-0.00549					12.7099	0.000332973
										147.401	0.04366		246.624	0.04131			531	-0.00441	-0.00465	-0.00441	-0.00521	-0.00341	-0.00319	-0.00529	-0.00639	-0.00574					12.8465	0.000310839
										148.401	0.04248		254.096	0.04116			532	-0.0042	-0.00507	-0.00439	-0.00473	-0.00297	-0.00362	-0.00494	-0.0055	-0.0057					12.9845	0.000289977
										149.401	0.04291		261.796	0.041			532	-0.00415	-0.0048	-0.00436	-0.00451	-0.00247	-0.0033	-0.00458	-0.00551	-0.00566					13.1238	0.000270327
										150.401	0.04337		269.729	0.04084			533	-0.00278	-0.00439	-0.00374	-0.00386	-0.00211	-0.00177	-0.00273	-0.004	-0.0044					13.2646	0.000251832
										151.401	0.04346		277.902	0.04067			533	-0.00225	-0.0019	-0.00191	-0.00236	-0.000488	-0.000759	-0.00117	-0.002	-0.00221					13.4067	0.000234436
										152.401	0.04506		286.322	0.0405			534	-0.000887	-0.000529	-0.00045	-0.00097	-6.45e-05	-0.000319	-0.000348	-0.000932	-0.000724					13.5503	0.000218085
										153.401	0.04709		294.998	0.04032			535	-0.000801	-0.00043	-0.000637	-0.000706	-0.000169	-0.000822	-0.000231	-0.000615	-0.000679					13.6953	0.000202728
										154.401	0.04579		303.937	0.04014			535	-0.000714	-0.000331	-0.000823	-0.000443	-0.000273	-0.00132	-0.000114	-0.000299	-0.000635					13.8417	0.000188315
										155.401	0.04593		313.146	0.03996			536	-0.000726	-0.000526	-0.00146	-0.000654	-0.000538	-0.00143	-0.000501	-0.000639	-0.000931					13.9897	0.000174798
										156.401	0.04663		322.635	0.03977			536	-0.000947	-0.000722	-0.00129	-0.000595	-0.000802	-0.00153	-0.000414	-0.000692	-0.00123					14.1391	0.00016213
										157.401	0.04621		332.411	0.03958			537	-0.00132	-0.00122	-0.00131	-0.000848	-0.000623	-0.00198	-0.000328	-0.000744	-0.00107					14.2899	0.000150267
										158.401	0.04508		342.484	0.03938			538	-0.00116	-0.00174	-0.00134	-0.00138	-0.000648	-0.00128	-0.000371	-0.000809	-0.000907					14.4423	0.000139167
										159.401	0.04592		352.861	0.03917			538	-0.00156	-0.00138	-0.00132	-0.00142	-0.000533	-0.00121	-0.000178	-0.000873	-0.000614					14.5963	0.000128787
										160.401	0.04567		363.553	0.03896			539	-0.00196	-0.00145	-0.00191	-0.00147	-0.00118	-0.00114	-0.000133	-0.000606	-0.00032					14.7517	0.00011909
										161.401	0.04583		374.569	0.03875			539	-0.00189	-0.00151	-0.00172	-0.00153	-0.000679	-0.000887	-0.000789	-0.000714	-0.000454					14.9087	0.000110036
										162.401	0.04668		385.919	0.03853			540	-0.00222	-0.00134	-0.00177	-0.0016	-0.000703	-0.000812	-0.000773	-0.000822	-0.0005					15.0673	0.00010159
										163.401	0.04641		397.613	0.0383			541	-0.00232	-0.00134	-0.00177	-0.00156	-0.00108	-0.00089	-0.000757	-0.000622	-0.000409
										164.401	0.0453		409.661	0.03807			541	-0.00241	-0.00203	-0.002	-0.00153	-0.00132	-0.000968	-0.000939	-0.000638	-0.000306
										165.401	0.04473		422.074	0.03784			542	-0.00304	-0.00198	-0.00221	-0.00176	-0.00118	-0.00073	-0.00115	-0.000985	-0.000391
										166.401	0.0453		434.863	0.0376			542	-0.00334	-0.0017	-0.00254	-0.002	-0.00137	-0.000821	-0.0012	-0.00059	-0.000366
										167.401	0.04529		448.04	0.03735			543	-0.00322	-0.00174	-0.00286	-0.00173	-0.00155	-0.000913	-0.00125	-0.000758	-0.000341
										168.401	0.0443		461.616	0.0371			544	-0.00311	-0.00178	-0.00264	-0.00182	-0.00129	-0.0013	-0.000861	-0.000927	-0.000123
										169.401	0.04362		475.604	0.03684			544	-0.00304	-0.00185	-0.0021	-0.00192	-0.00103	-0.000826	-0.000472	-0.000706	9.53e-05
										170.401	0.04279		490.015	0.03657			545	-0.00296	-0.00175	-0.00215	-0.0018	-0.00104	-0.000745	-0.000335	-0.000485	4.87e-06
										171.401	0.04402		504.863	0.0363			545	-0.00297	-0.00183	-0.00189	-0.00153	-0.00108	-0.000593	-0.000588	-0.000379	-8.56e-05
										172.401	0.04435		520.161	0.03602			546	-0.00298	-0.00191	-0.00186	-0.0015	-0.000973	-0.000685	-0.000841	-0.000359	-0.000108
										173.401	0.0445		535.922	0.03574			546	-0.00283	-0.0023	-0.00183	-0.00148	-0.000627	-0.00065	-0.000683	-0.000227	-0.0002
										174.401	0.04265		552.161	0.03545			547	-0.00268	-0.00258	-0.00196	-0.00153	-0.000626	-0.0015	-0.000694	-9.62e-05	5.1e-05
										175.401	0.04298		568.892	0.03516			548	-0.00238	-0.0028	-0.00247	-0.00159	-0.000754	-0.0012	-0.000706	-4.08e-05	6.33e-05
										176.401	0.04298		586.13	0.03485			548	-0.00243	-0.00282	-0.00246	-0.00154	-0.000924	-0.0009	-0.000952	-7.53e-05	-0.000262
										177.401	0.04207		603.89	0.03454			549	-0.00242	-0.00259	-0.00231	-0.00206	-0.00109	-0.000845	-0.0012	-0.00011	-0.000246
										178.401	0.04249		622.189	0.03423			549	-0.00242	-0.00261	-0.00226	-0.00206	-0.00107	-0.000865	-0.00101	-0.000157	-0.00023
										179.401	0.04281		641.042	0.03391			550	-0.00305	-0.00247	-0.00239	-0.00206	-0.00104	-0.000782	-0.000817	5.55e-05	-0.000478
										180.401	0.04317		660.466	0.03358			551	-0.00279	-0.00245	-0.00217	-0.00186	-0.0013	-0.000741	-0.000711	5.58e-05	-0.000429
										181.401	0.04364		680.479	0.03324			551	-0.00259	-0.00167	-0.00196	-0.00179	-0.00138	-0.000984	-0.000301	5.61e-05	-0.000454
										182.401	0.0434		701.098	0.0329			552	-0.00258	-0.00145	-0.00183	-0.00171	-0.00142	-0.000716	-0.000327	-0.000137	-0.000525
										183.401	0.04373		722.342	0.03256			552	-0.00232	-0.00146	-0.0017	-0.00169	-0.000968	-0.000731	-0.000254	-6.4e-05	-0.000607
										184.401	0.04245		744.23	0.0322			553	-0.0018	-0.00147	-0.00134	-0.00167	-0.000836	-0.000802	-0.000311	9.13e-06	-0.000688
										185.401	0.04138		766.781	0.03184			554	-0.00176	-0.00144	-0.00102	-0.0013	-0.000611	-0.00113	-0.000368	-0.000199	-0.000824
										186.401	0.0422		790.015	0.03147			554	-0.00172	-0.0015	-0.00102	-0.000927	-0.000638	-0.00108	0.000256	-0.000579	-0.000717
										187.401	0.04173		813.953	0.0311			555	-0.00117	-0.00155	-0.000969	-0.000623	-0.000665	-0.0014	0.000366	-0.00134	-0.000657
										188.401	0.04175		838.617	0.03071			555	-0.00118	-0.00137	-0.000957	-0.000645	-0.00063	-0.00132	-0.00039	-0.00131	-0.000604
										189.401	0.04217		864.028	0.03033			556	-0.00134	-0.00146	-0.000946	-0.000667	-0.000674	-0.00153	-0.000378	-0.00136	-0.00048
										190.401	0.04202		890.209	0.02993			556	-0.000906	-0.00109	-0.000678	-0.000824	-0.00104	-0.00213	-0.000443	-0.0014	-0.000355
										191.401	0.0418		917.183	0.02953			557	-0.00059	-0.000922	-0.000784	-0.00057	-0.00109	-0.00217	-0.000508	-0.00109	-0.000385
										192.401	0.04052		944.974	0.02912			558	-0.00031	-0.00101	-0.00079	-0.000282	-0.00109	-0.00226	-0.000375	-0.000891	-2.65e-05
										193.401	0.04112		973.608	0.02871			558	-0.000232	-0.000916	-0.00077	-0.000466	-0.00098	-0.00211	-0.000402	-0.000687	5.94e-06
										194.401	0.04187		1003.11	0.02829			559	-0.000153	-0.000367	-0.000912	-0.00065	-0.000848	-0.00176	-0.000266	-3.34e-05	-0.000121
										195.401	0.04179		1033.5	0.02786			559	-3.08e-06	0.000294	-0.00042	-0.000455	-0.000666	-0.00119	0.000426	-0.000121	-0.000248
										196.401	0.04153		1064.82	0.02742			560	0.000409	0.000282	-7.6e-05	-0.000307	-0.000765	-0.000679	0.000334	-9.26e-05	-0.000391
										197.401	0.04216		1097.09	0.02698			561	0.000742	0.0006	9.2e-05	0.000754	-0.000864	-0.000327	3.79e-05	-2.33e-05	-0.00032
										198.401	0.04183		1130.33	0.02654			561	0.00108	0.000658	0.00026	0.000651	-0.000815	-0.000167	-0.000222	4.59e-05	-0.000248
										199.401	0.04259		1164.58	0.02609			562	0.00128	0.000715	0.000618	0.00039	-0.000767	0.000115	-0.000152	-0.000152	-0.000331
										200.401	0.04168		1199.87	0.02563			562	0.00141	0.00118	0.000572	0.00055	-0.00061	0.000516	-3.29e-05	-0.000257	-0.000294
										201.401	0.04079		1236.22	0.02517			563	0.00155	0.00116	0.000525	0.000592	-0.000385	0.000535	-8.5e-05	-0.000361	-0.000223
										202.401	0.04111		1273.68	0.0247			564	0.00162	0.00126	0.000638	0.000292	-0.000175	0.000608	-0.000277	-0.000227	-0.000276
										203.401	0.04144		1312.28	0.02423			564	0.00174	0.0014	0.000961	0.000294	0.000285	0.000503	-3.09e-05	-0.000288	-0.000329
										204.401	0.04158		1352.04	0.02375			565	0.00176	0.00144	0.00089	0.000271	0.000377	0.000327	-0.000109	-0.000349	-0.00025
										205.401	0.0417		1393.01	0.02327			565	0.00208	0.00131	0.000996	0.000455	0.000507	0.000177	0.000279	-0.000407	-0.000642
										206.401	0.04224		1435.22	0.02278			566	0.00197	0.00141	0.00116	0.000696	0.000498	0.000153	0.000332	-0.000466	-0.000379
										207.401	0.04166		1478.71	0.02229			567	0.00246	0.00126	0.00118	0.000747	0.000543	2.71e-06	0.000324	-0.000476	-0.000465
										208.401	0.04323		1523.51	0.0218			567	0.00271	0.00173	0.00124	0.000734	0.000587	4.35e-05	0.000326	-0.000607	-0.000936
										209.401	0.04127		1569.68	0.0213			568	0.00278	0.00185	0.00127	0.000721	0.000489	8.43e-05	0.000497	-0.000457	-0.000906
										210.401	0.04099		1617.24	0.0208			568	0.00273	0.00217	0.00104	0.00107	0.000539	0.000291	0.000579	-0.000465	-0.000877
										211.401	0.04235		1666.24	0.02029			569	0.00299	0.00247	0.00124	0.0012	0.000453	0.000411	0.000661	-0.000613	-0.000804
										212.401	0.04303		1716.73	0.01979			569	0.00305	0.00247	0.00154	0.00133	0.000447	0.000434	0.000503	-0.000562	-0.000755
										213.401	0.04166		1768.75	0.01928			570	0.00305	0.00249	0.00186	0.0014	0.000406	0.000181	0.000344	-0.000511	-0.000342
										214.401	0.04085		1822.35	0.01877			571	0.00314	0.00251	0.0024	0.00172	0.000546	0.000186	0.000342	-0.000414	-0.00025
										215.401	0.0415		1877.56	0.01825			571	0.00346	0.00256	0.00233	0.00179	0.00074	-0.000426	0.000577	-0.000317	0.00031
										216.401	0.04046		1934.46	0.01774			572	0.00384	0.00272	0.00266	0.00187	0.000995	-0.000788	0.00116	-0.000262	0.000268
										217.401	0.04077		1993.07	0.01723			572	0.00381	0.00271	0.00276	0.0021	0.00128	-0.000769	0.000942	-0.000252	-9.42e-05
										218.401	0.04195		2053.46	0.01672			573	0.00379	0.00294	0.00283	0.00206	0.00155	-0.000577	0.000728	-0.000173	-0.000112
										219.401	0.04053		2115.69	0.0162			574	0.00346	0.00301	0.00267	0.00202	0.00164	-0.00046	0.000482	-0.000186	-0.000122
										220.401	0.04032		2179.79	0.01569			574	0.00323	0.00312	0.00274	0.0021	0.00164	-2.92e-05	0.000448	-9.69e-05	1.23e-05
										221.401	0.04126		2245.84	0.01518			575	0.00336	0.00321	0.00298	0.00211	0.00163	2.39e-05	0.000193	2.08e-05	7.26e-05
										222.401	0.04139		2313.89	0.01467			575	0.00358	0.00333	0.00302	0.00207	0.00141	0.000309	5.84e-05	-3.36e-05	0.000123
										223.401	0.04132		2384.01	0.01417			576	0.00385	0.00335	0.00339	0.00194	0.00137	0.000689	2.14e-05	-3.44e-05	0.000174
										224.401	0.04154		2456.25	0.01366			577	0.00404	0.00337	0.0035	0.00206	0.00151	0.000816	0.000155	-0.00018	-1.78e-05
										225.401	0.04227		2530.67	0.01316			577	0.00446	0.00343	0.00338	0.0021	0.00173	0.000854	0.000531	-0.000262	-0.000477
										226.401	0.04139		2607.35	0.01267			578	0.00459	0.00376	0.00326	0.00203	0.00202	0.00103	0.000821	-0.000113	-0.000329
										227.401	0.04019		2686.36	0.01218			578	0.00471	0.00389	0.0034	0.00222	0.00192	0.00125	0.00111	-0.000182	-0.000318
										228.401	0.04078		2767.76	0.01169			579	0.00487	0.00406	0.00371	0.00228	0.00173	0.00152	0.00094	-0.000147	-0.000345
										229.401	0.04078		2851.63	0.01121			580	0.00495	0.00448	0.00369	0.0025	0.0016	0.00144	0.00069	-0.000155	0.000116
										230.401	0.04068		2938.03	0.01073			580	0.00483	0.00442	0.00385	0.00264	0.0015	0.0011	0.000524	-0.000173	0.000183
										231.401	0.04057		3027.06	0.01027			581	0.00475	0.0043	0.00383	0.00259	0.00133	0.000901	0.000505	-8.02e-05	8.79e-05
										232.401	0.04064		3118.78	0.0098			581	0.00481	0.0043	0.00367	0.00238	0.00126	0.000913	0.000485	0.000223	0.000352
										233.401	0.04051		3118.78	0.0098			582	0.00463	0.00439	0.00355	0.00231	0.00119	0.000792	0.00049	0.000166	0.000509
										234.401	0.04068		3118.78	0.0098			582	0.00486	0.00441	0.00346	0.00214	0.00127	0.00105	0.000783	0.000402	0.000497
										235.401	0.04062		3118.78	0.0098			583	0.00488	0.00424	0.00351	0.0023	0.00138	0.00103	0.000985	0.000372	0.000251
										236.401	0.04135		3118.78	0.0098			584	0.00511	0.00433	0.00334	0.00231	0.00175	0.000953	0.00141	0.000343	-6.18e-05
										237.401	0.0417		3118.78	0.0098			584	0.00523	0.00425	0.00337	0.00231	0.00169	0.000879	0.00149	0.000328	-0.000321
										238.401	0.04177		3118.78	0.0098			585	0.00566	0.00414	0.00338	0.00227	0.00128	0.000955	0.0013	0.00014	-7.3e-05
										239.401	0.04159		3118.78	0.0098			585	0.00562	0.00422	0.00363	0.00229	0.00121	0.00103	0.00125	-0.00011	-2.88e-05
										240.401	0.0413		3118.78	0.0098			586	0.00567	0.00434	0.00386	0.00234	0.00126	0.00103	0.0012	-0.000142	-1.17e-05
										241.401	0.04113		3118.78	0.0098			587	0.00572	0.00438	0.00378	0.00256	0.00121	0.000863	0.00103	-1.51e-05	5.41e-06
										242.401	0.04078		3118.78	0.0098			587	0.00576	0.00432	0.00383	0.00269	0.00129	0.000789	0.000704	4.88e-05	8.15e-06
										243.401	0.04114		3118.78	0.0098			588	0.00571	0.00436	0.00379	0.00262	0.00144	0.000726	0.000322	1.7e-05	0.000398
										244.401	0.04045		3118.78	0.0098			588	0.00565	0.00437	0.00376	0.00258	0.00156	0.000795	0.00045	0.000253	0.000475
										245.401	0.04099		3118.78	0.0098			589	0.00558	0.00455	0.00349	0.00246	0.00165	0.00106	0.000462	0.00021	0.00033
										246.401	0.04121		3118.78	0.0098			590	0.00537	0.00457	0.00352	0.00253	0.00173	0.00157	0.000474	5.69e-05	0.000319
										247.401	0.04173		3118.78	0.0098			590	0.00535	0.00448	0.0036	0.0027	0.00169	0.00191	0.000675	0.000204	0.000252
										248.401	0.04158		3118.78	0.0098			591	0.00513	0.00449	0.00367	0.00294	0.00176	0.00209	0.000776	0.000154	0.000173
										249.401	0.04126		3118.78	0.0098			591	0.00515	0.00444	0.00376	0.00308	0.00182	0.00211	0.000795	0.000155	-0.000308
										250.401	0.0408		3118.78	0.0098			592	0.0051	0.00426	0.00404	0.00313	0.00176	0.00149	0.000816	0.000308	-0.000325
										251.401	0.04076		3118.78	0.0098			593	0.00487	0.00415	0.00399	0.00288	0.0017	0.00124	0.000645	0.000211	-0.000387
										252.401	0.04095		3118.78	0.0098			593	0.00491	0.00419	0.00373	0.00289	0.00244	0.00135	0.000937	0.000354	-0.000301
										253.401	0.04102		3118.78	0.0098			594	0.00466	0.00408	0.00352	0.00281	0.00261	0.00139	0.00134	0.000346	-0.000402
										254.401	0.03948		3118.78	0.0098			594	0.00489	0.00428	0.00366	0.00274	0.00268	0.00161	0.00143	0.000102	-0.000359
										255.401	0.04042		3118.78	0.0098			595	0.00501	0.00431	0.00375	0.00267	0.00287	0.00159	0.00109	0.000248	-0.000146
										256.401	0.04163		3118.78	0.0098			596	0.00536	0.00427	0.00409	0.00266	0.00283	0.00163	0.00119	0.000134	-9.03e-05
										257.401	0.04335		3118.78	0.0098			596	0.00547	0.0045	0.00426	0.00255	0.00284	0.00149	0.000734	8.04e-05	0.000321
										258.401	0.04222		3118.78	0.0098			597	0.00595	0.00457	0.00421	0.00263	0.00244	0.00136	0.000788	2.67e-05	0.000732
										259.401	0.04201		3118.78	0.0098			597	0.00601	0.00467	0.00451	0.00265	0.00242	0.00138	0.000841	0.000137	-0.000269
										260.401	0.04063		3118.78	0.0098			598	0.00607	0.00469	0.00451	0.00354	0.00235	0.00149	0.000794	0.000247	-5.02e-05
										261.401	0.04023		3118.78	0.0098			598	0.00645	0.00472	0.00452	0.0034	0.00196	0.00161	0.00104	1.42e-06	0.000168
										262.401	0.04083		3118.78	0.0098			599	0.00647	0.00481	0.00452	0.00325	0.00203	0.00137	0.00106	-9.08e-05	4.77e-05
										263.401	0.04008		3118.78	0.0098			600	0.00649	0.00481	0.00451	0.00404	0.00177	0.00161	0.00109	0.000337	-7.3e-05
										264.401	0.04054		3118.78	0.0098			600	0.00649	0.00496	0.00458	0.0041	0.00143	0.00152	0.00115	0.000325	-0.000212
										265.401	0.04103		3118.78	0.0098			601	0.0063	0.00547	0.00458	0.00353	0.0014	0.0013	0.00101	0.000313	-0.000108
										266.401	0.04104		3118.78	0.0098			601	0.00614	0.00547	0.00441	0.00349	0.00142	0.00124	0.000942	0.000114	-3.74e-05
										267.401	0.04115		3118.78	0.0098			602	0.00619	0.00544	0.00435	0.00343	0.00141	0.00118	0.00107	7.84e-05	8.62e-06
										268.401	0.04128		3118.78	0.0098			603	0.00621	0.00528	0.00414	0.00332	0.00134	0.00128	0.00113	0.000143	-4.04e-05
										269.401	0.04141		3118.78	0.0098			603	0.00619	0.00503	0.00436	0.0032	0.00161	0.00149	0.00117	0.000418	-8.93e-05
										270.401	0.04229		3118.78	0.0098			604	0.00634	0.00468	0.00444	0.00294	0.00152	0.00169	0.000915	0.000497	-0.000173
										271.401	0.04177		3118.78	0.0098			604	0.00633	0.00474	0.00422	0.00316	0.00167	0.00202	0.00106	0.000375	-0.000116
										272.401	0.04086		3118.78	0.0098			605	0.00652	0.00496	0.00481	0.00317	0.00171	0.00201	0.00105	5.15e-05	-4.86e-05
										273.401	0.04066		3118.78	0.0098			606	0.00668	0.00517	0.00519	0.00318	0.00175	0.00178	0.00153	0.000217	4.62e-05
										274.401	0.04004		3118.78	0.0098			606	0.00693	0.00519	0.00509	0.00328	0.00195	0.00173	0.00144	0.000328	-2.14e-05
										275.401	0.04082		3118.78	0.0098			607	0.00702	0.0053	0.00514	0.00337	0.00224	0.00177	0.00186	0.000284	0.000184
										276.401	0.04067		3118.78	0.0098			607	0.007	0.00523	0.00511	0.00346	0.00223	0.0018	0.00183	0.000178	0.000376
										277.401	0.04062		3118.78	0.0098			608	0.00687	0.0054	0.00509	0.00345	0.00225	0.00176	0.00137	-0.00015	0.000251
										278.401	0.04059		3118.78	0.0098			609	0.00674	0.00558	0.00515	0.00344	0.00227	0.0019	0.00148	-0.000279	0.000126
										279.401	0.04131		3118.78	0.0098			609	0.00682	0.00562	0.00485	0.00318	0.00247	0.00188	0.00147	0.000173	4.1e-05
										280.401	0.04245		3118.78	0.0098			610	0.00688	0.00541	0.00472	0.00316	0.00248	0.00171	0.000854	0.000223	0.000455
										281.401	0.04318		3118.78	0.0098			610	0.00675	0.00518	0.00454	0.00304	0.00249	0.00182	0.000837	0.000272	0.000551
										282.401	0.04433		3118.78	0.0098			611	0.0066	0.00508	0.00446	0.00318	0.0025	0.00192	0.000922	0.000299	0.000493
										283.401	0.04416		3118.78	0.0098			612	0.00657	0.00503	0.00441	0.00313	0.00227	0.00193	0.001	0.000408	0.000434
										284.401	0.04367		3118.78	0.0098			612	0.00655	0.00507	0.00427	0.00343	0.00196	0.00189	0.00114	0.000306	0.000316
										285.401	0.04232		3118.78	0.0098			613	0.00617	0.00504	0.00437	0.00383	0.00196	0.0019	0.0017	0.000203	0.000209
										286.401	0.04281		3118.78	0.0098			613	0.00613	0.00527	0.00448	0.00357	0.00197	0.0019	0.00166	0.00021	0.000101
										287.401	0.04217		3118.78	0.0098			614	0.00632	0.00561	0.00483	0.0033	0.00206	0.00185	0.00161	0.000158	-0.000293
										288.401	0.04144		3118.78	0.0098			615	0.00648	0.00584	0.00531	0.00311	0.00228	0.0018	0.00132	0.000107	-0.000361
										289.401	0.04101		3118.78	0.0098			615	0.00667	0.00585	0.00552	0.00306	0.00241	0.00176	0.000753	6.42e-05	-0.000409
										290.401	0.04021		3118.78	0.0098			616	0.00672	0.00597	0.00559	0.00301	0.00253	0.00191	0.000415	0.000176	-0.000275
										291.401	0.03975		3118.78	0.0098			616	0.00698	0.0062	0.00553	0.00302	0.00308	0.00185	0.000564	0.00061	-2.15e-06
										292.401	0.04087		3118.78	0.0098			617	0.00714	0.00622	0.0055	0.00303	0.00299	0.00184	0.000771	0.000886	0.000183
										293.401	0.04141		3118.78	0.0098			618	0.00735	0.00625	0.00537	0.00302	0.00288	0.00173	0.000975	0.000958	0.000203
										294.401	0.04204		3118.78	0.0098			618	0.00724	0.00632	0.00556	0.00313	0.00277	0.00169	0.00137	0.000819	0.000279
										295.401	0.04245		3118.78	0.0098			619	0.00727	0.00639	0.00576	0.00326	0.00256	0.00165	0.00146	0.000841	0.00026
										296.401	0.04269		3118.78	0.0098			619	0.00729	0.00654	0.0058	0.0034	0.00266	0.00169	0.00124	0.000859	0.000161
										297.401	0.04209		3118.78	0.0098			620	0.00721	0.00672	0.00578	0.00354	0.00276	0.00171	0.00111	0.000949	-9.98e-05
										298.401	0.04145		3118.78	0.0098			620	0.00733	0.0067	0.0057	0.00369	0.00282	0.00168	0.000983	0.000788	-0.000473
										299.401	0.04293		3118.78	0.0098			621	0.00751	0.00654	0.00561	0.00345	0.0028	0.00159	0.00084	0.000717	-0.000828
										300.401	0.04255		3118.78	0.0098			622	0.00761	0.00654	0.00563	0.00345	0.00279	0.00159	0.0012	0.000647	-0.000859
										301.401	0.04156		3118.78	0.0098			622	0.00771	0.0065	0.00579	0.00359	0.00294	0.00184	0.00121	0.000453	-0.000671
										302.401	0.04105		3118.78	0.0098			623	0.00731	0.00672	0.0058	0.00367	0.00294	0.00178	0.00122	0.000541	-0.000648
										303.401	0.04128		3118.78	0.0098			623	0.00729	0.00687	0.00577	0.0037	0.00295	0.00171	0.00129	0.000682	-0.000394
										304.401	0.03999		3118.78	0.0098			624	0.00711	0.00689	0.00573	0.00374	0.00279	0.00198	0.0013	0.000823	-0.000309
										305.401	0.03994		3118.78	0.0098			625	0.00681	0.0066	0.00599	0.00368	0.00302	0.00186	0.0013	0.000453	0.000124
										306.401	0.03972		3118.78	0.0098			625	0.00629	0.00653	0.00598	0.00388	0.00292	0.00181	0.00127	0.00068	0.000345
										307.401	0.03968		3118.78	0.0098			626	0.00614	0.00639	0.00588	0.0038	0.00306	0.00132	0.00135	0.000598	0.000397
										308.401	0.04046		3118.78	0.0098			626	0.00646	0.00634	0.00578	0.00417	0.00297	0.00121	0.00147	0.000496	0.000286
										309.401	0.04037		3118.78	0.0098			627	0.00669	0.00636	0.00563	0.00422	0.00284	0.00115	0.00152	0.000533	0.000361
										310.401	0.03978		3118.78	0.0098			628	0.00716	0.00641	0.0058	0.00406	0.00325	0.00108	0.00152	0.000749	0.00056
										311.401	0.03914		3118.78	0.0098			628	0.00719	0.00671	0.00592	0.00419	0.00333	0.00115	0.00151	0.000752	0.000655
										312.401	0.03955		3118.78	0.0098			629	0.00753	0.00687	0.00603	0.00444	0.00323	0.00144	0.00149	0.000677	0.000524
										313.401	0.03994		3118.78	0.0098			629	0.00775	0.0069	0.00592	0.00452	0.0034	0.00175	0.00127	0.000639	0.000424
										314.401	0.03987		3118.78	0.0098			630	0.00813	0.00693	0.00617	0.0041	0.00363	0.00207	0.00143	0.000684	0.00065
										315.401	0.03988		3118.78	0.0098			631	0.00856	0.00688	0.00609	0.00391	0.00388	0.00204	0.0015	0.000719	0.000827
										316.401	0.03996		3118.78	0.0098			631	0.00857	0.00786	0.00606	0.00403	0.00392	0.00214	0.00156	0.000601	0.00129
										317.401	0.03952		3118.78	0.0098			632	0.00854	0.00761	0.00587	0.00411	0.00369	0.00198	0.00158	0.000495	0.00132
										318.401	0.03947		3118.78	0.0098			632	0.00872	0.00736	0.00578	0.00419	0.00367	0.00203	0.0016	0.00075	0.00114
										319.401	0.03992		3118.78	0.0098			633	0.00879	0.00725	0.00569	0.00423	0.00362	0.00206	0.00145	0.000778	0.00115
										320.401	0.03975		3118.78	0.0098			634	0.00862	0.00768	0.00569	0.00416	0.00358	0.00198	0.0013	0.000836	0.00149
										321.401	0.03955		3118.78	0.0098			634	0.00854	0.00767	0.00577	0.00409	0.00371	0.00183	0.00129	0.00097	0.00152
										322.401	0.03974		3118.78	0.0098			635	0.00835	0.00745	0.00599	0.00398	0.00365	0.00185	0.0013	0.000731	0.000903
										323.401	0.04035		3118.78	0.0098			635	0.0082	0.00729	0.00595	0.00388	0.0038	0.00185	0.00114	0.000491	0.00086
										324.401	0.03998		3118.78	0.0098			636	0.00821	0.00708	0.00575	0.00393	0.00376	0.00185	0.00123	0.000463	0.000817
										325.401	0.03985		3118.78	0.0098			637	0.00821	0.00717	0.00622	0.00419	0.00419	0.00186	0.00146	0.000341	0.000666
										326.401	0.03981		3118.78	0.0098			637	0.00837	0.00724	0.00636	0.00424	0.00416	0.00166	0.00169	0.000239	0.000629
										327.401	0.03902		3118.78	0.0098			638	0.00887	0.00776	0.00651	0.00442	0.00373	0.00147	0.00165	0.000402	0.000395
										328.401	0.03809		3118.78	0.0098			638	0.00909	0.00781	0.00699	0.00479	0.0038	0.00141	0.00162	0.000389	0.000266
										329.401	0.03777		3118.78	0.0098			639	0.00949	0.00786	0.00691	0.00474	0.00393	0.00141	0.0016	0.000495	-5.27e-05
										330.401	0.03849		3118.78	0.0098			640	0.00981	0.00804	0.00689	0.00485	0.00406	0.00132	0.0018	0.000512	-0.000272
										331.401	0.03908		3118.78	0.0098			640	0.0097	0.00798	0.00688	0.00487	0.00387	0.00138	0.00174	0.000529	-0.000299
										332.401	0.03941		3118.78	0.0098			641	0.00977	0.0082	0.00731	0.00498	0.00376	0.00153	0.00104	0.000542	-0.000293
										333.401	0.03938		3118.78	0.0098			641	0.00986	0.00845	0.0073	0.00502	0.00355	0.00168	0.00149	0.000663	-0.000177
										334.401	0.0398		3118.78	0.0098			642	0.00998	0.00925	0.00738	0.00543	0.0035	0.00176	0.00154	0.000876	3.92e-05
										335.401	0.03992		3118.78	0.0098			643	0.01	0.00914	0.00746	0.00546	0.00349	0.00183	0.00178	0.0011	4.62e-05
										336.401	0.0395		3118.78	0.0098			643	0.0101	0.00944	0.00769	0.00557	0.00364	0.00224	0.00202	0.00137	8.21e-05
										337.401	0.03973		3118.78	0.0098			644	0.0102	0.00939	0.0078	0.00553	0.00361	0.0022	0.00223	0.00134	0.000118
										338.401	0.0397		3118.78	0.0098			644	0.0101	0.0096	0.0079	0.00542	0.00435	0.00227	0.00225	0.00132	-7.51e-05
										339.401	0.03968		3118.78	0.0098			645	0.0103	0.00966	0.00815	0.00535	0.00436	0.00211	0.00227	0.00137	-0.000161
										340.401	0.03963		3118.78	0.0098			646	0.0105	0.00974	0.00831	0.0054	0.00438	0.00249	0.002	0.00104	0.0001
										341.401	0.03947		3118.78	0.0098			646	0.011	0.00978	0.00842	0.0053	0.0044	0.00266	0.00198	0.000813	0.000233
										342.401	0.03927		3118.78	0.0098			647	0.0112	0.00981	0.00849	0.00531	0.00469	0.00262	0.0021	0.000816	0.000349
										343.401	0.03919		3118.78	0.0098			647	0.0112	0.00984	0.00821	0.00537	0.00482	0.00259	0.00211	0.00103	0.000336
										344.401	0.03866		3118.78	0.0098			648	0.0116	0.00986	0.00816	0.00561	0.00509	0.00275	0.00203	0.000982	3.16e-05
										345.401	0.03871		3118.78	0.0098			649	0.0115	0.00989	0.00849	0.00572	0.00523	0.00283	0.00187	0.0012	-0.00021
										346.401	0.03929		3118.78	0.0098			649	0.0117	0.00997	0.00854	0.00595	0.00527	0.00291	0.00201	0.00152	0.000172
										347.401	0.0395		3118.78	0.0098			650	0.0118	0.00997	0.00852	0.00595	0.00505	0.00258	0.00275	0.0016	0.000327
										348.401	0.03958		3118.78	0.0098			650	0.0115	0.0099	0.00856	0.00591	0.00447	0.00223	0.00264	0.00154	0.000324
										349.401	0.03951		3118.78	0.0098			651	0.0115	0.0101	0.00861	0.0058	0.0047	0.0021	0.00252	0.00142	0.000454
										350.401	0.03862		3118.78	0.0098			652	0.0115	0.0103	0.00865	0.00581	0.00483	0.00223	0.0023	0.00131	0.000606
										351.401	0.0388		3118.78	0.0098			652	0.0118	0.0106	0.00838	0.00582	0.00496	0.00236	0.00194	0.00119	0.000675
										352.401	0.03955		3118.78	0.0098			653	0.0122	0.0105	0.00838	0.00585	0.00474	0.00266	0.00185	0.00098	0.00068
										353.401	0.03933		3118.78	0.0098			653	0.0124	0.0105	0.00845	0.00621	0.00471	0.00269	0.0018	0.00084	0.000768
										354.401	0.03978		3118.78	0.0098			654	0.0124	0.0109	0.00807	0.00657	0.00452	0.00295	0.00189	0.000883	0.000475
										355.401	0.03911		3118.78	0.0098			655	0.0126	0.011	0.00816	0.00688	0.00458	0.00332	0.00168	0.000892	0.000144
										356.401	0.03843		3118.78	0.0098			655	0.0128	0.0112	0.00827	0.00708	0.00466	0.00388	0.00171	0.000788	-0.00015
										357.401	0.038		3118.78	0.0098			656	0.0129	0.0115	0.00832	0.00673	0.00475	0.00382	0.00197	0.000456	-0.000149
										358.401	0.03893		3118.78	0.0098			656	0.0131	0.0115	0.00861	0.00638	0.00487	0.00377	0.00215	0.00048	-0.000189
										359.401	0.03939		3118.78	0.0098			657	0.0138	0.0116	0.00872	0.00743	0.00518	0.0038	0.00228	0.000502	1.19e-05
										360.401	0.03925		3118.78	0.0098			658	0.0139	0.0116	0.0092	0.0074	0.00565	0.00384	0.00241	0.00077	0.000404
										361.401	0.03866		3118.78	0.0098			658	0.0137	0.0116	0.00954	0.00695	0.00558	0.00385	0.00244	0.000773	0.000584
										362.401	0.03884		3118.78	0.0098			659	0.0137	0.0118	0.00965	0.00694	0.00509	0.00399	0.00239	0.000902	0.000833
										363.401	0.03915		3118.78	0.0098			659	0.0139	0.0119	0.00971	0.00657	0.00517	0.00407	0.00226	0.00103	0.000754
										364.401	0.03929		3118.78	0.0098			660	0.0139	0.0121	0.00994	0.0065	0.00482	0.00398	0.00221	0.00102	0.000656
										365.401	0.03986		3118.78	0.0098			660	0.0142	0.012	0.00998	0.00666	0.00504	0.00376	0.00226	0.000965	0.000559
										366.401	0.03975		3118.78	0.0098			661	0.0142	0.0121	0.0101	0.00687	0.00508	0.00346	0.00232	0.000898	0.000465
										367.401	0.03957		3118.78	0.0098			662	0.0143	0.0125	0.0103	0.00704	0.00549	0.00333	0.00237	0.000927	0.000298
										368.401	0.0381		3118.78	0.0098			662	0.0144	0.0124	0.0103	0.00753	0.00558	0.0035	0.00223	0.000819	0.00049
										369.401	0.03846		3118.78	0.0098			663	0.0144	0.0121	0.0102	0.00793	0.00568	0.00346	0.00216	0.000823	0.000323
										370.401	0.03832		3118.78	0.0098			663	0.0143	0.0122	0.0103	0.00772	0.00561	0.0035	0.00214	0.0012	0.000156
										371.401	0.03963		3118.78	0.0098			664	0.0144	0.0121	0.0103	0.00751	0.00569	0.0037	0.00202	0.0013	0.00027
										372.401	0.04031		3118.78	0.0098			665	0.0143	0.0122	0.0105	0.00736	0.0056	0.00366	0.00172	0.00108	0.000349
										373.401	0.03903		3118.78	0.0098			665	0.0143	0.0121	0.0107	0.00704	0.00551	0.00426	0.00175	0.00116	0.000444
										374.401	0.03905		3118.78	0.0098			666	0.0143	0.0122	0.0107	0.00681	0.00574	0.00426	0.00172	0.0012	0.000495
										375.401	0.03894		3118.78	0.0098			666	0.0142	0.0122	0.0109	0.00663	0.00575	0.00404	0.00211	0.00133	0.000607
										376.401	0.03848		3118.78	0.0098			667	0.0143	0.0125	0.0109	0.00663	0.00584	0.00365	0.0021	0.00121	0.000605
										377.401	0.03885		3118.78	0.0098			668	0.0143	0.0125	0.0104	0.00654	0.00605	0.00383	0.0021	0.00109	0.000531
										378.401	0.03836		3118.78	0.0098			668	0.0145	0.0129	0.0105	0.00673	0.00636	0.00373	0.00215	0.00117	0.000556
										379.401	0.03893		3118.78	0.0098			669	0.0146	0.0131	0.0106	0.00686	0.0064	0.00387	0.00212	0.00126	0.000462
										380.401	0.03943		3118.78	0.0098			669	0.0148	0.0133	0.0106	0.00747	0.00645	0.00389	0.00224	0.0012	0.000476
										381.401	0.04125		3118.78	0.0098			670	0.015	0.0133	0.0106	0.00773	0.00619	0.00408	0.00232	0.00113	0.000458
										382.401	0.04079		3118.78	0.0098			671	0.0149	0.0132	0.0104	0.00791	0.00628	0.00416	0.00235	0.000852	0.00044
										383.401	0.04124		3118.78	0.0098			671	0.0147	0.0132	0.0104	0.00799	0.0061	0.00415	0.0022	0.000507	0.000529
										384.401	0.04071		3118.78	0.0098			672	0.0148	0.0132	0.0103	0.00744	0.0057	0.00418	0.00205	0.000402	0.000604
										385.401	0.04012		3118.78	0.0098			672	0.0148	0.0132	0.0103	0.00763	0.00557	0.00416	0.00167	0.000345	0.000395
										386.401	0.04032		3118.78	0.0098			673	0.0147	0.0131	0.0101	0.00752	0.00575	0.00392	0.00153	0.000503	0.000352
										387.401	0.0392		3118.78	0.0098			674	0.014	0.0127	0.00991	0.00712	0.00581	0.00369	0.00165	0.000712	-0.000117
										388.401	0.03946		3118.78	0.0098			674	0.0137	0.0128	0.00999	0.0072	0.0055	0.00413	0.00167	0.000876	-3.15e-05
										389.401	0.04162		3118.78	0.0098			675	0.0138	0.0128	0.01	0.0069	0.00552	0.0042	0.00197	0.00123	9.13e-05
										390.401	0.04118		3118.78	0.0098			675	0.0139	0.0127	0.00995	0.0068	0.00554	0.00332	0.00218	0.00133	0.000536
										391.401	0.03938		3118.78	0.0098			676	0.0139	0.0124	0.00963	0.00669	0.00555	0.00312	0.00239	0.00168	0.000884
										392.401	0.03828		3118.78	0.0098			677	0.0139	0.0122	0.00961	0.00675	0.00564	0.00312	0.00216	0.00178	0.000828
										393.401	0.03831		3118.78	0.0098			677	0.0139	0.012	0.00986	0.00722	0.00566	0.00323	0.00209	0.00104	0.000956
										394.401	0.03881		3118.78	0.0098			678	0.0135	0.0117	0.00989	0.00733	0.00567	0.00326	0.00201	0.000904	0.00119
										395.401	0.03861		3118.78	0.0098			678	0.0132	0.0118	0.00993	0.00731	0.00562	0.00331	0.00214	0.000719	0.00122
										396.401	0.03906		3118.78	0.0098			679	0.0128	0.0118	0.00992	0.00731	0.00564	0.00355	0.00208	0.000721	0.00123
										397.401	0.03774		3118.78	0.0098			680	0.013	0.0119	0.00966	0.00779	0.00544	0.00367	0.00205	0.000647	0.000992
										398.401	0.03757		3118.78	0.0098			680	0.0129	0.0119	0.0098	0.00778	0.00576	0.00379	0.00214	0.000658	0.00092
										399.401	0.03914		3118.78	0.0098			681	0.0129	0.012	0.00993	0.00741	0.00576	0.00349	0.00219	0.000717	0.000685
										400.401	0.03894		3118.78	0.0098			681	0.0128	0.012	0.00975	0.00704	0.00536	0.00349	0.00215	0.000855	0.000628
										401.401	0.04024		3118.78	0.0098			682	0.013	0.012	0.00966	0.00676	0.00515	0.00334	0.0018	0.000966	0.000913
										402.401	0.04001		3118.78	0.0098			683	0.013	0.012	0.00951	0.00669	0.00505	0.00325	0.00146	0.00108	0.000855
										403.401	0.03973		3118.78	0.0098			683	0.013	0.0119	0.00951	0.0067	0.00496	0.00332	0.00138	0.00121	0.000849
										404.401	0.04091		3118.78	0.0098			684	0.0128	0.0117	0.00935	0.0066	0.00469	0.0034	0.00131	0.00111	0.000844
										405.401	0.03982		3118.78	0.0098			684	0.0123	0.0114	0.00936	0.00655	0.00465	0.00336	0.00149	0.00101	0.000802
										406.401	0.03929		3118.78	0.0098			685	0.0125	0.0116	0.00934	0.00655	0.00443	0.00309	0.00173	0.00124	0.000982
										407.401	0.03996		3118.78	0.0098			686	0.0126	0.0117	0.00966	0.00654	0.00406	0.00283	0.00202	0.0012	0.0011
										408.401	0.03896		3118.78	0.0098			686	0.0128	0.0116	0.00968	0.00658	0.00409	0.00274	0.00201	0.00101	0.00121
										409.401	0.03792		3118.78	0.0098			687	0.0125	0.0115	0.00971	0.00663	0.0039	0.00297	0.002	0.000712	0.00122
										410.401	0.0371		3118.78	0.0098			687	0.0125	0.0111	0.0096	0.00668	0.00418	0.003	0.00176	0.000765	0.00123
										411.401	0.03737		3118.78	0.0098			688	0.0124	0.011	0.0094	0.00646	0.00466	0.00308	0.00196	0.000573	0.00105
										412.401	0.03726		3118.78	0.0098			689	0.0121	0.011	0.00929	0.00653	0.00486	0.00317	0.00186	0.00043	0.000897
										413.401	0.03748		3118.78	0.0098			689	0.0119	0.0106	0.00919	0.0064	0.00521	0.00274	0.00195	0.00016	0.000806
										414.401	0.03802		3118.78	0.0098			690	0.0115	0.0104	0.00889	0.0063	0.00512	0.00287	0.00197	0.00019	0.000571
										415.401	0.03819		3118.78	0.0098			690	0.0111	0.0101	0.00874	0.00627	0.0049	0.00289	0.00185	0.000184	0.000427
										416.401	0.03781		3118.78	0.0098			691	0.0109	0.0102	0.0086	0.00631	0.00492	0.00277	0.00173	0.000391	3.77e-05
										417.401	0.03825		3118.78	0.0098			692	0.0107	0.0105	0.0085	0.00638	0.00493	0.00266	0.00187	0.00048	-4.41e-05
										418.401	0.03886		3118.78	0.0098			692	0.0106	0.0104	0.00888	0.00655	0.00491	0.0025	0.00194	0.000969	-0.000126
										419.401	0.03922		3118.78	0.0098			693	0.0111	0.0103	0.00906	0.00663	0.00491	0.00242	0.00194	0.00119	0.00014
										420.401	0.03945		3118.78	0.0098			693	0.0112	0.01	0.00919	0.00635	0.00499	0.00253	0.00185	0.00128	6.06e-05
										421.401	0.03978		3118.78	0.0098			694	0.0115	0.0101	0.00926	0.00624	0.00435	0.00265	0.00185	0.00123	-0.00012
										422.401	0.03982		3118.78	0.0098			695	0.0117	0.0112	0.0094	0.00652	0.00435	0.00278	0.0026	0.00118	0.000133
										423.401	0.04128		3118.78	0.0098			695	0.0118	0.0113	0.00935	0.0068	0.00435	0.00271	0.00263	0.00111	0.000192
										424.401	0.0407		3118.78	0.0098			696	0.0121	0.0113	0.00943	0.00606	0.00439	0.00309	0.00213	0.00108	0.000305
										425.401	0.03935		3118.78	0.0098			697	0.012	0.0111	0.00941	0.00619	0.00442	0.00309	0.00221	0.000961	0.000335
										426.401	0.0398		3118.78	0.0098			697	0.012	0.0108	0.00926	0.00632	0.00454	0.00311	0.00229	0.000719	0.000366
										427.401	0.03921		3118.78	0.0098			698	0.0125	0.0105	0.00928	0.00637	0.00457	0.00298	0.00222	0.000875	0.000128
										428.401	0.03859		3118.78	0.0098			698	0.0125	0.0101	0.00914	0.00675	0.0043	0.00286	0.00231	0.000952	-0.000159
										429.401	0.0378		3118.78	0.0098			699	0.0124	0.00994	0.00939	0.00695	0.00416	0.00276	0.00199	0.00124	-6.97e-05
										430.401	0.03697		3118.78	0.0098			700	0.0123	0.00975	0.00929	0.00712	0.00427	0.00279	0.00137	0.00129	-8.66e-05
										431.401	0.03707		3118.78	0.0098			700	0.0122	0.00982	0.00919	0.00705	0.00429	0.00283	0.00142	0.00142	-8.65e-05
										432.401	0.03734		3118.78	0.0098			701	0.0122	0.0098	0.00902	0.00692	0.00449	0.00286	0.00154	0.00143	-0.000107
										433.401	0.0374		3118.78	0.0098			701	0.0124	0.01	0.00903	0.00697	0.0046	0.00279	0.00151	0.00146	0.000298
										434.401	0.03728		3118.78	0.0098			702	0.0124	0.0102	0.00893	0.00684	0.00455	0.00281	0.0015	0.00147	0.000459
										435.401	0.03744		3118.78	0.0098			703	0.0123	0.0105	0.00897	0.00682	0.00458	0.00239	0.00159	0.00123	0.000588
										436.401	0.038		3118.78	0.0098			703	0.012	0.0108	0.00904	0.0068	0.00489	0.00277	0.00187	0.00122	0.000837
										437.401	0.03849		3118.78	0.0098			704	0.0129	0.011	0.00936	0.00674	0.00511	0.00284	0.00205	0.00107	0.000813
										438.401	0.03873		3118.78	0.0098			704	0.0131	0.0109	0.00925	0.00631	0.00523	0.00288	0.00219	0.000935	0.000789
										439.401	0.03826		3118.78	0.0098			705	0.0131	0.0109	0.00921	0.00671	0.00532	0.0029	0.00306	0.000684	0.000682
										440.401	0.03633		3118.78	0.0098			706	0.0127	0.0109	0.00917	0.00665	0.00528	0.00289	0.00305	0.000737	0.000919
										441.401	0.03664		3118.78	0.0098			706	0.0128	0.0114	0.00913	0.00684	0.00493	0.00305	0.00303	0.000823	0.000841
										442.401	0.03677		3118.78	0.0098			707	0.0128	0.0115	0.00924	0.00701	0.00551	0.00344	0.00297	0.000866	0.000812
										443.401	0.03736		3118.78	0.0098			707	0.0129	0.0114	0.01	0.00691	0.00558	0.00359	0.00292	0.00108	0.000875
										444.401	0.03709		3118.78	0.0098			708	0.0127	0.0114	0.0101	0.00708	0.0056	0.00399	0.00287	0.00132	0.000815
										445.401	0.03736		3118.78	0.0098			709	0.0129	0.0113	0.00939	0.00721	0.00543	0.00401	0.00271	0.00135	0.000917
										446.401	0.0372		3118.78	0.0098			709	0.013	0.0117	0.00929	0.0072	0.00526	0.00403	0.00234	0.00138	0.00102
										447.401	0.03768		3118.78	0.0098			710	0.0133	0.0118	0.00937	0.0071	0.00527	0.00404	0.00242	0.00137	0.00112
										448.401	0.03709		3118.78	0.0098			710	0.0133	0.0118	0.00941	0.00722	0.00528	0.00384	0.0025	0.00159	0.00125
										449.401	0.03659		3118.78	0.0098			711	0.0135	0.0121	0.00928	0.00726	0.00518	0.00401	0.00252	0.00156	0.00119
										450.401	0.03687		3118.78	0.0098			712	0.0136	0.0123	0.00914	0.0075	0.0051	0.00418	0.00241	0.00129	0.00113
										451.401	0.03722		3118.78	0.0098			712	0.0131	0.0122	0.00893	0.00775	0.00454	0.00354	0.00225	0.00092	0.00117
										452.401	0.03767		3118.78	0.0098			713	0.0126	0.0118	0.00908	0.00772	0.0041	0.00327	0.00209	0.000774	0.0007
										453.401	0.03822		3118.78	0.0098			713	0.0124	0.0117	0.00915	0.00768	0.00374	0.0031	0.00209	0.000457	0.000339
										454.401	0.03817		3118.78	0.0098			714	0.0122	0.0116	0.00928	0.00772	0.00378	0.00295	0.00209	0.000399	0.000179
										455.401	0.03727		3118.78	0.0098			715	0.0122	0.0114	0.00935	0.00753	0.00348	0.00247	0.00191	0.000431	0.000431
										456.401	0.03688		3118.78	0.0098			715	0.012	0.0113	0.00995	0.00748	0.00376	0.00207	0.00155	0.000499	0.000535
										457.401	0.03779		3118.78	0.0098			716	0.0121	0.0112	0.00995	0.00761	0.0038	0.0023	0.0017	0.000567	0.00064
										458.401	0.03816		3118.78	0.0098			716	0.0121	0.011	0.00995	0.00757	0.00405	0.00252	0.00161	0.000587	0.000311
										459.401	0.0371		3118.78	0.0098			717	0.012	0.0109	0.0098	0.00762	0.00419	0.00279	0.00173	0.000644	0.000238
										460.401	0.0369		3118.78	0.0098			718	0.0121	0.0107	0.00899	0.00722	0.00468	0.00297	0.00173	0.000932	0.000189
										461.401	0.03692		3118.78	0.0098			718	0.0121	0.0108	0.00902	0.00732	0.00487	0.00313	0.00174	0.00115	0.00027
										462.401	0.03628		3118.78	0.0098			719	0.0121	0.0107	0.0086	0.00732	0.00486	0.0034	0.00183	0.00137	0.000364
										463.401	0.03602		3118.78	0.0098			719	0.0123	0.0108	0.00842	0.00723	0.00475	0.00398	0.00274	0.00102	0.000223
										464.401	0.03622		3118.78	0.0098			720	0.0123	0.0107	0.00849	0.00714	0.00474	0.00406	0.00277	0.00101	0.000249
										465.401	0.03627		3118.78	0.0098			721	0.0124	0.0109	0.00836	0.00728	0.00481	0.0038	0.00281	0.000609	0.00045
										466.401	0.03717		3118.78	0.0098			721	0.0125	0.0111	0.0088	0.00726	0.00519	0.0034	0.00206	0.000608	0.000385
										467.401	0.03698		3118.78	0.0098			722	0.0125	0.0111	0.00885	0.00711	0.00514	0.00329	0.00208	0.000402	0.000407
										468.401	0.03703		3118.78	0.0098			722	0.0125	0.0108	0.00876	0.00719	0.00509	0.00296	0.0021	0.000196	0.000188
										469.401	0.03805		3118.78	0.0098			723	0.0122	0.0101	0.00866	0.00681	0.00508	0.00287	0.00197	0.000235	8.53e-05
										470.401	0.03736		3118.78	0.0098			724	0.0121	0.0099	0.00871	0.0067	0.0046	0.00297	0.00185	0.000406	7e-05
										471.401	0.03841		3118.78	0.0098			724	0.012	0.00957	0.00837	0.00672	0.00451	0.00307	0.00173	0.00046	-1.9e-05
										472.401	0.03844		3118.78	0.0098			725	0.0119	0.0101	0.00806	0.00656	0.00452	0.00318	0.00205	0.000499	-0.000266
										473.401	0.0377		3118.78	0.0098			725	0.0118	0.01	0.00812	0.00683	0.00453	0.00313	0.00201	0.000531	-0.000331
										474.401	0.0365		3118.78	0.0098			726	0.0115	0.00977	0.00789	0.00675	0.00443	0.00276	0.00193	0.000564	-0.000396
										475.401	0.03485		3118.78	0.0098			727	0.0112	0.00963	0.00753	0.00667	0.00407	0.00271	0.0016	0.000598	-0.000351
										476.401	0.03612		3118.78	0.0098			727	0.0108	0.00975	0.00732	0.00633	0.0039	0.00276	0.00137	0.000372	-0.000306
										477.401	0.03708		3118.78	0.0098			728	0.0104	0.01	0.00721	0.00609	0.00367	0.00279	0.0014	0.000665	-0.000612
										478.401	0.03662		3118.78	0.0098			728	0.00967	0.0101	0.00731	0.00592	0.00367	0.00299	0.00161	0.000564	-0.000432
										479.401	0.03566		3118.78	0.0098			729	0.00983	0.0101	0.0073	0.0059	0.00371	0.00303	0.00166	0.000946	-0.000341
										480.401	0.0357		3118.78	0.0098			730	0.00976	0.0101	0.00732	0.00588	0.00355	0.00307	0.00207	0.00087	-0.00025
										481.401	0.0348		3118.78	0.0098			730	0.00991	0.0101	0.00744	0.00555	0.00341	0.00304	0.00242	0.00103	-8.53e-05
										482.401	0.0349		3118.78	0.0098			731	0.0101	0.0101	0.00746	0.00552	0.00372	0.00334	0.00266	0.0014	0.000275
										483.401	0.03562		3118.78	0.0098			731	0.0106	0.01	0.0075	0.0055	0.00382	0.00334	0.00289	0.00152	0.000219
										484.401	0.03664		3118.78	0.0098			732	0.0107	0.00996	0.00771	0.00531	0.0039	0.00311	0.0028	0.00152	0.000347
										485.401	0.03682		3118.78	0.0098			733	0.0106	0.00977	0.00767	0.00525	0.00387	0.00247	0.00274	0.0014	0.00053
										486.401	0.03555		3118.78	0.0098			733	0.0108	0.00965	0.0076	0.00519	0.00391	0.00223	0.00252	0.00129	0.000703
										487.401	0.0351		3118.78	0.0098			734	0.0111	0.0092	0.00755	0.00529	0.00415	0.00206	0.00247	0.00122	0.000694
										488.401	0.03534		3118.78	0.0098			734	0.0111	0.00953	0.00742	0.0053	0.00427	0.00201	0.00245	0.00106	0.00053
										489.401	0.03604		3118.78	0.0098			735	0.0112	0.00953	0.0074	0.00531	0.00443	0.00192	0.00196	0.000858	0.000611
										490.401	0.03629		3118.78	0.0098			736	0.0112	0.00925	0.00737	0.00548	0.005	0.0021	0.00197	0.000829	0.000628
										491.401	0.0361		3118.78	0.0098			736	0.0111	0.00902	0.00717	0.00557	0.00524	0.00202	0.00203	0.000855	0.000533
										492.401	0.03608		3118.78	0.0098			737	0.0104	0.00869	0.0071	0.00551	0.00492	0.00209	0.00167	0.000977	0.000381
										493.401	0.03598		3118.78	0.0098			738	0.0104	0.00848	0.00719	0.00599	0.0046	0.00196	0.00179	0.0011	0.00023
										494.401	0.03627		3118.78	0.0098			738	0.0106	0.00836	0.00703	0.00609	0.00454	0.00214	0.00172	0.00114	0.000519
										495.401	0.0366		3118.78	0.0098			739	0.0106	0.0082	0.00687	0.00603	0.0044	0.00206	0.00171	0.000972	0.000601
										496.401	0.03635		3118.78	0.0098			739	0.0106	0.00785	0.00691	0.00574	0.0045	0.00194	0.0017	0.000883	0.00018
										497.401	0.03606		3118.78	0.0098			740	0.0106	0.00799	0.00694	0.00553	0.0046	0.00188	0.00152	0.000917	9.08e-05
										498.401	0.03577		3118.78	0.0098			741	0.0104	0.00834	0.00702	0.00527	0.00384	0.00192	0.00149	0.000952	-1.72e-05
										499.401	0.03668		3118.78	0.0098			741	0.0104	0.00831	0.00701	0.00534	0.00304	0.00213	0.00146	0.000781	0.000208
										500.401	0.03572		3118.78	0.0098			742	0.0104	0.00881	0.00712	0.00499	0.00289	0.00213	0.00101	0.000611	0.000201
										501.401	0.035		3118.78	0.0098			742	0.0101	0.00904	0.00727	0.00475	0.00286	0.00264	0.000998	0.000662	0.000344
										502.401	0.03542		3118.78	0.0098			743	0.01	0.00911	0.00729	0.00465	0.00283	0.0027	0.000994	0.00068	0.00029
										503.401	0.03628		3118.78	0.0098			744	0.01	0.00924	0.00731	0.00544	0.00293	0.00259	0.000896	0.000773	0.000337
										504.401	0.03603		3118.78	0.0098			744	0.01	0.00927	0.00726	0.00552	0.00293	0.00257	0.00084	0.000792	0.00027
										505.401	0.03542		3118.78	0.0098			745	0.0101	0.00902	0.00748	0.00488	0.00288	0.0028	0.00123	0.000793	0.000203
										506.401	0.03599		3118.78	0.0098			745	0.0101	0.00896	0.00739	0.00457	0.00348	0.00285	0.00149	0.000779	0.000114
										507.401	0.0365		3118.78	0.0098			746	0.00998	0.00895	0.0073	0.00438	0.00354	0.00267	0.00179	0.000764	0.000164
										508.401	0.03643		3118.78	0.0098			747	0.0102	0.00877	0.00754	0.00483	0.00367	0.00264	0.00205	0.000642	0.000241
										509.401	0.03528		3118.78	0.0098			747	0.0104	0.00858	0.00784	0.00495	0.00377	0.00307	0.00215	0.000667	2.45e-05
										510.401	0.03653		3118.78	0.0098			748	0.0104	0.00862	0.00783	0.00513	0.0035	0.00309	0.00165	0.000738	2.52e-05
										511.401	0.03688		3118.78	0.0098			748	0.0103	0.00922	0.00781	0.00508	0.00384	0.00357	0.00171	0.000619	2.6e-05
										512.401	0.0373		3118.78	0.0098			749	0.0101	0.00935	0.00738	0.0051	0.0038	0.0035	0.0021	0.000543	0.000285
										513.401	0.03625		3118.78	0.0098			750	0.01	0.0094	0.00729	0.00505	0.00383	0.00335	0.00208	0.000654	0.000261
										514.401	0.03519		3118.78	0.0098			750	0.0101	0.00834	0.00725	0.005	0.00385	0.00325	0.00167	0.00061	0.000208
										515.401	0.03548		3118.78	0.0098			751	0.00966	0.00825	0.00722	0.00498	0.00386	0.00318	0.00174	0.000585	0.000592
										516.401	0.03583		3118.78	0.0098			751	0.00941	0.00809	0.00718	0.00496	0.00394	0.0031	0.00182	0.000417	0.000561
										517.401	0.03549		3118.78	0.0098			752	0.00949	0.00789	0.00719	0.00507	0.00403	0.00321	0.00209	0.000415	0.00043
										518.401	0.03547		3118.78	0.0098			753	0.00943	0.0078	0.00731	0.00508	0.0041	0.00331	0.00211	0.000597	0.000311
										519.401	0.03587		3118.78	0.0098			753	0.00946	0.00793	0.00733	0.00527	0.00404	0.00271	0.00147	0.000685	0.000137
										520.401	0.03641		3118.78	0.0098			754	0.0095	0.00819	0.00714	0.00544	0.00402	0.00275	0.00144	0.000917	8.6e-05
										521.401	0.03604		3118.78	0.0098			754	0.00966	0.00833	0.00709	0.00553	0.00376	0.00279	0.00166	0.000835	-3.77e-05
										522.401	0.03555		3118.78	0.0098			755	0.00961	0.00833	0.00739	0.00555	0.00361	0.00295	0.00173	0.000835	0.000634
										523.401	0.03588		3118.78	0.0098			756	0.0101	0.00854	0.00752	0.00546	0.00363	0.00312	0.00211	0.000894	0.000698
										524.401	0.03554		3118.78	0.0098			756	0.0101	0.00884	0.00756	0.00567	0.00364	0.00301	0.00248	0.000909	-0.000207
										525.401	0.03517		3118.78	0.0098			757	0.0102	0.00913	0.00759	0.00566	0.00366	0.00296	0.00286	0.000955	0.000608
										526.401	0.03505		3118.78	0.0098			758	0.0101	0.00914	0.00746	0.00602	0.00411	0.00302	0.00266	0.00125	0.000537
										527.401	0.03543		3118.78	0.0098			758	0.0102	0.00896	0.00734	0.00606	0.00419	0.00292	0.00249	0.00116	0.000672
										528.401	0.03574		3118.78	0.0098			759	0.0104	0.00913	0.00768	0.00573	0.00398	0.00283	0.00224	0.000892	0.000617
										529.401	0.03581		3118.78	0.0098			759	0.0105	0.00972	0.00763	0.00587	0.00385	0.00279	0.00229	0.00108	0.000625
										530.401	0.03587		3118.78	0.0098			760	0.0105	0.00989	0.00784	0.00579	0.00371	0.00253	0.00206	0.00102	0.000478
										531.401	0.03555		3118.78	0.0098			761	0.0106	0.00957	0.00811	0.00572	0.00376	0.00221	0.00213	0.000961	0.000441
										532.401	0.03514		3118.78	0.0098			761	0.0107	0.00926	0.00823	0.00565	0.00378	0.00202	0.0022	0.000826	0.000425
										533.401	0.03536		3118.78	0.0098			762	0.0108	0.00915	0.00823	0.00548	0.00355	0.00208	0.00193	0.000926	0.000434
										534.401	0.03544		3118.78	0.0098			762	0.0108	0.00909	0.00816	0.00558	0.00388	0.00226	0.00194	0.00114	0.000769
										535.401	0.03569		3118.78	0.0098			763	0.0108	0.00936	0.00796	0.00539	0.0039	0.00224	0.00196	0.00118	0.0011
										536.401	0.03594		3118.78	0.0098			764	0.0108	0.00972	0.00782	0.00571	0.00439	0.00282	0.00201	0.00105	0.000618
										537.401	0.03593		3118.78	0.0098			764	0.0112	0.00979	0.00767	0.006	0.00488	0.00299	0.00206	0.000933	0.000888
										538.401	0.03576		3118.78	0.0098			765	0.0112	0.01	0.00781	0.00603	0.0049	0.00315	0.00214	0.000979	0.000896
										539.401	0.03544		3118.78	0.0098			765	0.0112	0.0103	0.00798	0.00596	0.00485	0.00299	0.00159	0.00102	0.000809
										540.401	0.03559		3118.78	0.0098			766	0.0112	0.00987	0.00798	0.00607	0.0048	0.0028	0.00144	0.000833	0.00067
										541.401	0.0355		3118.78	0.0098			767	0.0112	0.00991	0.00789	0.00619	0.00464	0.00258	0.00146	0.000732	0.000217
										542.401	0.0354		3118.78	0.0098			767	0.0111	0.00972	0.00796	0.0061	0.00464	0.00253	0.00149	0.000274	-5.84e-05
										543.401	0.035		3118.78	0.0098			768	0.0113	0.00983	0.00817	0.00604	0.00486	0.0025	0.00158	0.000566	-2.59e-05
										544.401	0.03503		3118.78	0.0098			768	0.0113	0.00994	0.00822	0.00599	0.00482	0.00248	0.00159	0.000491	-2.44e-05
										545.401	0.03536		3118.78	0.0098			769	0.0113	0.01	0.00829	0.006	0.00486	0.00255	0.00213	0.000293	1.67e-05
										546.401	0.03484		3118.78	0.0098			770	0.0112	0.0101	0.00854	0.00582	0.00465	0.00276	0.00208	0.000907	5.77e-05
										547.401	0.03563		3118.78	0.0098			770	0.0113	0.01	0.00853	0.00595	0.00443	0.00293	0.00203	0.000941	-0.00013
										548.401	0.03572		3118.78	0.0098			771	0.0113	0.00995	0.00859	0.00608	0.00434	0.00292	0.00206	0.000856	-0.00012
										549.401	0.03485		3118.78	0.0098			771	0.0113	0.00991	0.00865	0.00605	0.00377	0.00291	0.00209	0.000563	0.000162
										550.401	0.03467		3118.78	0.0098			772	0.011	0.0101	0.00877	0.00593	0.0036	0.0029	0.00221	0.000478	0.000433
										551.401	0.0352		3118.78	0.0098			773	0.0113	0.00998	0.00881	0.00602	0.00356	0.00289	0.00227	0.000295	0.000529
										552.401	0.03548		3118.78	0.0098			773	0.0117	0.0103	0.00895	0.0061	0.00371	0.00292	0.00209	8.85e-06	0.000693
										553.401	0.0358		3118.78	0.0098			774	0.0119	0.0105	0.00897	0.00635	0.00414	0.00295	0.00225	3.14e-05	0.00113
										554.401	0.03636		3118.78	0.0098			775	0.012	0.0106	0.00899	0.00684	0.00418	0.00272	0.00235	0.000131	0.00155
										555.401	0.03563		3118.78	0.0098			775	0.0121	0.0108	0.00875	0.00701	0.00423	0.00308	0.00243	-0.000127	0.00151
										556.401	0.03529		3118.78	0.0098			776	0.0123	0.0109	0.00897	0.0069	0.00432	0.00318	0.00218	-6.27e-05	0.00114
										557.401	0.03524		3118.78	0.0098			776	0.0126	0.0111	0.00915	0.00678	0.00416	0.00349	0.00166	0.000358	0.000595
										558.401	0.03541		3118.78	0.0098			777	0.0128	0.0112	0.00936	0.00678	0.00421	0.00351	0.00142	0.000347	-0.000212
										559.401	0.03508		3118.78	0.0098			778	0.0127	0.0115	0.00956	0.00661	0.00429	0.00345	0.00139	0.000628	-0.000465
										560.401	0.03459		3118.78	0.0098			778	0.0123	0.0115	0.00948	0.00649	0.00436	0.00351	0.00135	0.000753	-0.000232
										561.401	0.03512		3118.78	0.0098			779	0.0125	0.0114	0.00951	0.00652	0.00457	0.00357	0.00144	0.000804	-0.000162
										562.401	0.03554		3118.78	0.0098			779	0.0126	0.0119	0.00951	0.00636	0.00463	0.00364	0.000822	0.000834	-0.000175
										563.401	0.0356		3118.78	0.0098			780	0.0126	0.0119	0.00952	0.00658	0.0045	0.0038	0.000838	0.000865	-0.000425
										564.401	0.03546		3118.78	0.0098
										565.401	0.03513		3118.78	0.0098
										566.401	0.03501		3118.78	0.0098
										567.401	0.03481		3118.78	0.0098
										568.401	0.03506		3118.78	0.0098
										569.401	0.03506		3118.78	0.0098
										570.401	0.035		3118.78	0.0098
										571.401	0.0348		3118.78	0.0098
										572.401	0.03486		3118.78	0.0098
										573.401	0.03529		3118.78	0.0098
										574.401	0.03445		3118.78	0.0098
										575.401	0.03403		3118.78	0.0098
										576.401	0.03416		3118.78	0.0098
										577.401	0.03443		3118.78	0.0098
										578.401	0.03484		3118.78	0.0098
										579.401	0.03452		3118.78	0.0098
										580.401	0.03458		3118.78	0.0098
										581.401	0.03408		3118.78	0.0098
										582.401	0.03398		3118.78	0.0098
										583.401	0.03477		3118.78	0.0098
										584.401	0.03502		3118.78	0.0098
										585.401	0.03487		3118.78	0.0098
										586.401	0.03496		3118.78	0.0098
										587.401	0.03519		3118.78	0.0098
										588.401	0.03449		3118.78	0.0098
										589.401	0.03474		3118.78	0.0098
										590.401	0.03464		3118.78	0.0098
										591.401	0.03433		3118.78	0.0098
										592.401	0.03493		3118.78	0.0098
										593.401	0.03383		3118.78	0.0098
										594.401	0.03325		3118.78	0.0098
										595.401	0.03394		3118.78	0.0098
										596.401	0.0352		3118.78	0.0098
										597.401	0.03636		3118.78	0.0098
										598.401	0.0365		3118.78	0.0098
										599.401	0.0366		3118.78	0.0098
										600.401	0.03616		3118.78	0.0098
										601.401	0.03634		3118.78	0.0098
										602.401	0.03649		3118.78	0.0098
										603.401	0.03607		3118.78	0.0098
										604.401	0.03513		3118.78	0.0098
										605.401	0.03433		3118.78	0.0098
										606.401	0.03399		3118.78	0.0098
										607.401	0.03433		3118.78	0.0098
										608.401	0.03456		3118.78	0.0098
										609.401	0.03425		3118.78	0.0098
										610.401	0.03391		3118.78	0.0098
										611.401	0.03387		3118.78	0.0098
										612.401	0.03362		3118.78	0.0098
										613.401	0.03338		3118.78	0.0098
										614.401	0.03352		3118.78	0.0098
										615.401	0.03376		3118.78	0.0098
										616.401	0.03435		3118.78	0.0098
										617.401	0.03395		3118.78	0.0098
										618.401	0.033		3118.78	0.0098
										619.401	0.03225		3118.78	0.0098
										620.401	0.0328		3118.78	0.0098
										621.401	0.03369		3118.78	0.0098
										622.401	0.03492		3118.78	0.0098
										623.401	0.03447		3118.78	0.0098
										624.401	0.0338		3118.78	0.0098
										625.401	0.03462		3118.78	0.0098
										626.401	0.03386		3118.78	0.0098
										627.401	0.03395		3118.78	0.0098
										628.401	0.03405		3118.78	0.0098
										629.401	0.03365		3118.78	0.0098
										630.401	0.03334		3118.78	0.0098
										631.401	0.03421		3118.78	0.0098
										632.401	0.03296		3118.78	0.0098
										633.401	0.03278		3118.78	0.0098
										634.401	0.0326		3118.78	0.0098
										635.401	0.03309		3118.78	0.0098
										636.401	0.03265		3118.78	0.0098
										637.401	0.03295		3118.78	0.0098
										638.401	0.03321		3118.78	0.0098
										639.401	0.03354		3118.78	0.0098
										640.401	0.03321		3118.78	0.0098
										641.401	0.03283		3118.78	0.0098
										642.401	0.03354		3118.78	0.0098
										643.401	0.03361		3118.78	0.0098
										644.401	0.03329		3118.78	0.0098
										645.401	0.03294		3118.78	0.0098
										646.401	0.03317		3118.78	0.0098
										647.401	0.03366		3118.78	0.0098
										648.401	0.03401		3118.78	0.0098
										649.401	0.03396		3118.78	0.0098
										650.401	0.03355		3118.78	0.0098
										651.401	0.03313		3118.78	0.0098
										652.401	0.03281		3118.78	0.0098
										653.401	0.03285		3118.78	0.0098
										654.401	0.03285		3118.78	0.0098
										655.401	0.03331		3118.78	0.0098
										656.401	0.03371		3118.78	0.0098
										657.401	0.03359		3118.78	0.0098
										658.401	0.03331		3118.78	0.0098
										659.401	0.03355		3118.78	0.0098
										660.401	0.03348		3118.78	0.0098
										661.401	0.03306		3118.78	0.0098
										662.401	0.03278		3118.78	0.0098
										663.401	0.033		3118.78	0.0098
										664.401	0.03348		3118.78	0.0098
										665.401	0.03439		3118.78	0.0098
										666.401	0.03316		3118.78	0.0098
										667.401	0.03354		3118.78	0.0098
										668.401	0.03371		3118.78	0.0098
										669.401	0.03348		3118.78	0.0098
										670.401	0.0335		3118.78	0.0098
										671.401	0.03217		3118.78	0.0098
										672.401	0.03242		3118.78	0.0098
										673.401	0.03239		3118.78	0.0098
										674.401	0.03263		3118.78	0.0098
										675.401	0.03251		3118.78	0.0098
										676.401	0.03206		3118.78	0.0098
										677.401	0.03196		3118.78	0.0098
										678.401	0.03334		3118.78	0.0098
										679.401	0.03485		3118.78	0.0098
										680.401	0.03464		3118.78	0.0098
										681.401	0.03359		3118.78	0.0098
										682.401	0.0335		3118.78	0.0098
										683.401	0.03353		3118.78	0.0098
										684.401	0.03322		3118.78	0.0098
										685.401	0.0327		3118.78	0.0098
										686.401	0.03276		3118.78	0.0098
										687.401	0.03384		3118.78	0.0098
										688.401	0.03388		3118.78	0.0098
										689.401	0.03387		3118.78	0.0098
										690.401	0.03439		3118.78	0.0098
										691.401	0.03441		3118.78	0.0098
										692.401	0.03482		3118.78	0.0098
										693.401	0.03552		3118.78	0.0098
										694.401	0.03444		3118.78	0.0098
										695.401	0.03297		3118.78	0.0098
										696.401	0.03337		3118.78	0.0098
										697.401	0.03379		3118.78	0.0098
										698.401	0.03236		3118.78	0.0098
										699.401	0.03148		3118.78	0.0098
										700.401	0.03229		3118.78	0.0098
										701.401	0.03261		3118.78	0.0098
										702.401	0.03212		3118.78	0.0098
										703.401	0.0318		3118.78	0.0098
										704.401	0.03243		3118.78	0.0098
										705.401	0.03329		3118.78	0.0098
										706.401	0.0325		3118.78	0.0098
										707.401	0.0326		3118.78	0.0098
										708.401	0.03335		3118.78	0.0098
										709.401	0.03318		3118.78	0.0098
										710.401	0.03305		3118.78	0.0098
										711.401	0.03214		3118.78	0.0098
										712.401	0.03201		3118.78	0.0098
										713.401	0.03238		3118.78	0.0098
										714.401	0.03226		3118.78	0.0098
										715.401	0.03319		3118.78	0.0098
										716.401	0.0324		3118.78	0.0098
										717.401	0.03102		3118.78	0.0098
										718.401	0.03294		3118.78	0.0098
										719.401	0.03312		3118.78	0.0098
										720.401	0.03227		3118.78	0.0098
										721.401	0.03224		3118.78	0.0098
										722.401	0.03268		3118.78	0.0098
										723.401	0.03139		3118.78	0.0098
										724.401	0.03144		3118.78	0.0098
										725.401	0.0319		3118.78	0.0098
										726.401	0.0318		3118.78	0.0098
										727.401	0.0318		3118.78	0.0098
										728.401	0.03233		3118.78	0.0098
										729.401	0.03155		3118.78	0.0098
										730.401	0.0311		3118.78	0.0098
										731.401	0.03253		3118.78	0.0098
										732.401	0.03253		3118.78	0.0098
										733.401	0.03141		3118.78	0.0098
										734.401	0.0311		3118.78	0.0098
										735.401	0.03152		3118.78	0.0098
										736.401	0.03157		3118.78	0.0098
										737.401	0.03173		3118.78	0.0098
										738.401	0.03202		3118.78	0.0098
										739.401	0.03224		3118.78	0.0098
										740.401	0.03218		3118.78	0.0098
										741.401	0.03262		3118.78	0.0098
										742.401	0.03139		3118.78	0.0098
										743.401	0.03163		3118.78	0.0098
										744.401	0.03183		3118.78	0.0098
										745.401	0.03305		3118.78	0.0098
										746.401	0.03187		3118.78	0.0098
										747.401	0.0312		3118.78	0.0098
										748.401	0.03121		3118.78	0.0098
										749.401	0.03134		3118.78	0.0098
										750.401	0.03119		3118.78	0.0098
										751.401	0.03098		3118.78	0.0098
										752.401	0.0312		3118.78	0.0098
										753.401	0.03151		3118.78	0.0098
										754.401	0.03153		3118.78	0.0098
										755.401	0.0313		3118.78	0.0098
										756.401	0.03109		3118.78	0.0098
										757.401	0.03157		3118.78	0.0098
										758.401	0.03166		3118.78	0.0098
										759.401	0.03166		3118.78	0.0098
										760.401	0.03103		3118.78	0.0098
										761.401	0.03142		3118.78	0.0098
										762.401	0.03176		3118.78	0.0098
										763.401	0.03136		3118.78	0.0098
										764.401	0.03047		3118.78	0.0098
										765.401	0.03077		3118.78	0.0098
										766.401	0.03163		3118.78	0.0098
										767.401	0.03206		3118.78	0.0098
										768.401	0.03258		3118.78	0.0098
										769.401	0.03237		3118.78	0.0098
										770.401	0.0318		3118.78	0.0098
										771.401	0.03175		3118.78	0.0098
										772.401	0.03179		3118.78	0.0098
										773.401	0.03133		3118.78	0.0098
										774.401	0.03144		3118.78	0.0098
										775.401	0.0309		3118.78	0.0098
										776.401	0.03047		3118.78	0.0098
										777.401	0.03023		3118.78	0.0098
										778.401	0.0309		3118.78	0.0098
										779.401	0.03181		3118.78	0.0098
										780.401	0.0316		3118.78	0.0098
										781.401	0.03108		3118.78	0.0098
										782.401	0.03141		3118.78	0.0098
										783.401	0.03164		3118.78	0.0098
										784.401	0.03082		3118.78	0.0098
										785.401	0.03106		3118.78	0.0098
										786.401	0.03152		3118.78	0.0098
										787.401	0.03201		3118.78	0.0098
										788.401	0.03185		3118.78	0.0098
										789.401	0.03171		3118.78	0.0098
										790.401	0.03149		3118.78	0.0098
										791.401	0.03112		3118.78	0.0098
										792.401	0.03074		3118.78	0.0098
										793.401	0.03075		3118.78	0.0098
										794.401	0.03074		3118.78	0.0098
										795.401	0.03085		3118.78	0.0098
										796.401	0.03105		3118.78	0.0098
										797.401	0.03128		3118.78	0.0098
										798.401	0.03229		3118.78	0.0098
										799.401	0.03069		3118.78	0.0098
										800.401	0.0317		3118.78	0.0098
										801.401	0.03262		3118.78	0.0098
										802.401	0.03248		3118.78	0.0098
										803.401	0.03191		3118.78	0.0098
										804.401	0.03136		3118.78	0.0098
										805.401	0.03095		3118.78	0.0098
										806.401	0.03125		3118.78	0.0098
										807.401	0.03179		3118.78	0.0098
										808.401	0.0311		3118.78	0.0098
										809.401	0.03081		3118.78	0.0098
										810.401	0.0315		3118.78	0.0098
										811.401	0.03154		3118.78	0.0098
										812.401	0.03208		3118.78	0.0098
										813.401	0.03128		3118.78	0.0098
										814.401	0.03083		3118.78	0.0098
										815.401	0.03108		3118.78	0.0098
										816.401	0.03081		3118.78	0.0098
										817.401	0.03123		3118.78	0.0098
										818.401	0.0312		3118.78	0.0098
										819.401	0.03057		3118.78	0.0098
										820.401	0.03077		3118.78	0.0098
										821.401	0.03202		3118.78	0.0098
										822.401	0.03247		3118.78	0.0098
										823.401	0.03184		3118.78	0.0098
										824.401	0.03242		3118.78	0.0098
										825.401	0.03241		3118.78	0.0098
										826.401	0.03119		3118.78	0.0098
										827.401	0.03067		3118.78	0.0098
										828.401	0.03103		3118.78	0.0098
										829.401	0.0312		3118.78	0.0098
										830.401	0.03097		3118.78	0.0098
										831.401	0.02988		3118.78	0.0098
										832.401	0.0299		3118.78	0.0098
										833.401	0.0297		3118.78	0.0098
										834.401	0.03008		3118.78	0.0098
										835.401	0.03046		3118.78	0.0098
										836.401	0.03097		3118.78	0.0098
										837.401	0.03027		3118.78	0.0098
										838.401	0.02931		3118.78	0.0098
										839.401	0.02947		3118.78	0.0098
										840.401	0.0305		3118.78	0.0098
										841.401	0.03055		3118.78	0.0098
										842.401	0.03062		3118.78	0.0098
										843.401	0.03049		3118.78	0.0098
										844.401	0.03028		3118.78	0.0098
										845.401	0.03047		3118.78	0.0098
										846.401	0.02985		3118.78	0.0098
										847.401	0.02993		3118.78	0.0098
										848.401	0.02969		3118.78	0.0098
										849.401	0.02982		3118.78	0.0098
										850.401	0.03062		3118.78	0.0098
										851.401	0.02933		3118.78	0.0098
										852.401	0.02893		3118.78	0.0098
										853.401	0.0295		3118.78	0.0098
										854.401	0.02985		3118.78	0.0098
										855.401	0.03026		3118.78	0.0098
										856.401	0.03038		3118.78	0.0098
										857.401	0.02958		3118.78	0.0098
										858.401	0.02965		3118.78	0.0098
										859.401	0.03016		3118.78	0.0098
										860.401	0.03063		3118.78	0.0098
										861.401	0.02998		3118.78	0.0098
										862.401	0.03003		3118.78	0.0098
										863.401	0.02999		3118.78	0.0098
										864.401	0.02991		3118.78	0.0098
										865.401	0.02976		3118.78	0.0098
										866.401	0.02944		3118.78	0.0098
										867.401	0.02959		3118.78	0.0098
										868.401	0.02956		3118.78	0.0098
										869.401	0.02929		3118.78	0.0098
										870.401	0.02875		3118.78	0.0098
										871.401	0.02941		3118.78	0.0098
										872.401	0.0294		3118.78	0.0098
										873.401	0.02985		3118.78	0.0098
										874.401	0.0303		3118.78	0.0098
										875.401	0.03009		3118.78	0.0098
										876.401	0.02895		3118.78	0.0098
										877.401	0.0282		3118.78	0.0098
										878.401	0.0288		3118.78	0.0098
										879.401	0.02951		3118.78	0.0098
										880.401	0.02936		3118.78	0.0098
										881.401	0.02944		3118.78	0.0098
										882.401	0.03003		3118.78	0.0098
										883.401	0.02919		3118.78	0.0098
										884.401	0.02898		3118.78	0.0098
										885.401	0.0285		3118.78	0.0098
										886.401	0.02889		3118.78	0.0098
										887.401	0.0305		3118.78	0.0098
										888.401	0.03099		3118.78	0.0098
										889.401	0.03004		3118.78	0.0098
										890.401	0.02998		3118.78	0.0098
										891.401	0.03022		3118.78	0.0098
										892.401	0.02951		3118.78	0.0098
										893.401	0.03036		3118.78	0.0098
										894.401	0.03041		3118.78	0.0098
										895.401	0.03048		3118.78	0.0098
										896.401	0.0302		3118.78	0.0098
										897.401	0.03041		3118.78	0.0098
										898.401	0.02974		3118.78	0.0098
										899.401	0.03067		3118.78	0.0098
										900.401	0.03167		3118.78	0.0098
										901.401	0.02954		3118.78	0.0098
										902.401	0.03031		3118.78	0.0098
										903.401	0.03048		3118.78	0.0098
										904.401	0.03091		3118.78	0.0098
										905.401	0.0309		3118.78	0.0098
										906.401	0.03007		3118.78	0.0098
										907.401	0.03067		3118.78	0.0098
										908.401	0.03034		3118.78	0.0098
										909.401	0.03029		3118.78	0.0098
										910.401	0.03006		3118.78	0.0098
										911.401	0.0299		3118.78	0.0098
										912.401	0.02937		3118.78	0.0098
										913.401	0.02964		3118.78	0.0098
										914.401	0.0309		3118.78	0.0098
										915.401	0.03066		3118.78	0.0098
										916.401	0.02923		3118.78	0.0098
										917.401	0.02871		3118.78	0.0098
										918.401	0.02839		3118.78	0.0098
										919.401	0.02916		3118.78	0.0098
										920.401	0.02857		3118.78	0.0098
										921.401	0.02899		3118.78	0.0098
										922.401	0.03013		3118.78	0.0098
										925.401	0.03077		3118.78	0.0098
										928.401	0.02999		3118.78	0.0098
										931.401	0.02901		3118.78	0.0098
										934.401	0.02892		3118.78	0.0098
										937.401	0.02947		3118.78	0.0098
										940.401	0.03164		3118.78	0.0098
										943.401	0.03038		3118.78	0.0098
										946.401	0.0294		3118.78	0.0098
										949.401	0.02914		3118.78	0.0098
										952.401	0.02981		3118.78	0.0098
										955.401	0.02865		3118.78	0.0098
										960.401	0.02785		3118.78	0.0098
										965.401	0.02753		3118.78	0.0098
										970.401	0.02733		3118.78	0.0098
										975.401	0.02834		3118.78	0.0098
										980.401	0.02897		3118.78	0.0098
										985.401	0.02835		3118.78	0.0098
										990.401	0.02821		3118.78	0.0098
										995.401	0.02774		3118.78	0.0098
										999.401	0.02826		3118.78	0.0098
										1009.4	0.02831		3118.78	0.0098
										1019.4	0.02821		3118.78	0.0098
										1029.4	0.02734		3118.78	0.0098
										1039.4	0.0275		3118.78	0.0098
										1049.4	0.02703		3118.78	0.0098
										1059.4	0.02768		3118.78	0.0098
										1069.4	0.02684		3118.78	0.0098
										1079.4	0.02749		3118.78	0.0098
										1089.4	0.02857		3118.78	0.0098
										1099.4	0.02735		3118.78	0.0098
										1109.4	0.02634		3118.78	0.0098
										1119.4	0.02612		3118.78	0.0098
										1129.4	0.02621		3118.78	0.0098
										1139.4	0.02679		3118.78	0.0098
										1149.4	0.02652		3118.78	0.0098
										1159.4	0.02564		3118.78	0.0098
										1169.4	0.02571		3118.78	0.0098
										1179.4	0.02668		3118.78	0.0098
										1189.4	0.02622		3118.78	0.0098
										1199.4	0.02534		3118.78	0.0098
										1209.4	0.02473		3118.78	0.0098
										1219.4	0.02461		3118.78	0.0098
										1229.4	0.02548		3118.78	0.0098
										1239.4	0.02522		3118.78	0.0098
										1249.4	0.02501		3118.78	0.0098
										1259.4	0.02423		3118.78	0.0098
										1269.4	0.02392		3118.78	0.0098
										1279.4	0.02507		3118.78	0.0098
										1289.4	0.02482		3118.78	0.0098
										1299.4	0.02471		3118.78	0.0098
										1309.4	0.02442		3118.78	0.0098
										1319.4	0.02441		3118.78	0.0098
										1329.4	0.02441		3118.78	0.0098
										1339.4	0.02451		3118.78	0.0098
										1349.4	0.02441		3118.78	0.0098
										1359.4	0.02373		3118.78	0.0098
										1369.4	0.024		3118.78	0.0098
										1379.4	0.02401		3118.78	0.0098
										1389.4	0.02391		3118.78	0.0098
										1399.4	0.02478		3118.78	0.0098
										1409.4	0.02471		3118.78	0.0098
										1419.4	0.02364		3118.78	0.0098
										1429.4	0.02352		3118.78	0.0098
										1439.4	0.02447		3118.78	0.0098
										1449.4	0.02364		3118.78	0.0098
										1459.4	0.0239		3118.78	0.0098
										1469.4	0.02333		3118.78	0.0098
										1479.4	0.02302		3118.78	0.0098
										1489.4	0.02262		3118.78	0.0098
										1499.4	0.02242		3118.78	0.0098
										1509.4	0.02347		3118.78	0.0098
										1519.4	0.02196		3118.78	0.0098
										1529.4	0.02181		3118.78	0.0098
										1539.4	0.02113		3118.78	0.0098
										1549.4	0.02188		3118.78	0.0098
										1559.4	0.02123		3118.78	0.0098
										1569.4	0.02082		3118.78	0.0098
										1579.4	0.02091		3118.78	0.0098
										1589.4	0.02158		3118.78	0.0098
										1599.4	0.02083		3118.78	0.0098
										1609.4	0.01975		3118.78	0.0098
										1619.4	0.02077		3118.78	0.0098
										1629.4	0.02052		3118.78	0.0098
										1639.4	0.02051		3118.78	0.0098
										1649.4	0.02051		3118.78	0.0098
										1659.4	0.01964		3118.78	0.0098
										1669.4	0.02048		3118.78	0.0098
										1679.4	0.0208		3118.78	0.0098
										1689.4	0.02052		3118.78	0.0098
										1699.4	0.01964		3118.78	0.0098
										1709.4	0.02		3118.78	0.0098
										1719.4	0.0202		3118.78	0.0098
										1729.4	0.01953		3118.78	0.0098
										1739.4	0.0197		3118.78	0.0098
										1749.4	0.01932		3118.78	0.0098
										1759.4	0.01863		3118.78	0.0098
										1769.4	0.01909		3118.78	0.0098
										1779.4	0.01892		3118.78	0.0098
										1789.4	0.01901		3118.78	0.0098
										1799.4	0.0191		3118.78	0.0098
										1809.4	0.01882		3118.78	0.0098
										1819.4	0.01939		3118.78	0.0098
										1829.4	0.01805		3118.78	0.0098
										1839.4	0.0184		3118.78	0.0098
										1849.4	0.01822		3118.78	0.0098
										1859.4	0.01869		3118.78	0.0098
										1869.4	0.01929		3118.78	0.0098
										1879.4	0.01825		3118.78	0.0098
										1889.4	0.01898		3118.78	0.0098
										1899.4	0.01814		3118.78	0.0098
										1909.4	0.01772		3118.78	0.0098
										1919.4	0.01752		3118.78	0.0098
										1929.4	0.01848		3118.78	0.0098
										1939.4	0.01802		3118.78	0.0098
										1949.4	0.01743		3118.78	0.0098
										1959.4	0.01808		3118.78	0.0098
										1969.4	0.01743		3118.78	0.0098
										1979.4	0.01731		3118.78	0.0098
										1989.4	0.01712		3118.78	0.0098
										1999.4	0.01749		3118.78	0.0098
										2009.4	0.01712		3118.78	0.0098
										2019.4	0.01759		3118.78	0.0098
										2029.4	0.01712		3118.78	0.0098
										2039.4	0.01711		3118.78	0.0098
										2049.4	0.01672		3118.78	0.0098
										2059.4	0.01671		3118.78	0.0098
										2069.4	0.01671		3118.78	0.0098
										2079.4	0.017		3118.78	0.0098
										2089.4	0.01575		3118.78	0.0098
										2099.4	0.01658		3118.78	0.0098
										2109.4	0.01632		3118.78	0.0098
										2119.4	0.01679		3118.78	0.0098
										2129.4	0.01671		3118.78	0.0098
										2139.4	0.0171		3118.78	0.0098
										2149.4	0.01759		3118.78	0.0098
										2159.4	0.01626		3118.78	0.0098
										2169.4	0.01708		3118.78	0.0098
										2179.4	0.01672		3118.78	0.0098
										2189.4	0.0169		3118.78	0.0098
										2199.4	0.01672		3118.78	0.0098
										2209.4	0.0168		3118.78	0.0098
										2219.4	0.01594		3118.78	0.0098
										2229.4	0.01552		3118.78	0.0098
										2239.4	0.01541		3118.78	0.0098
										2249.4	0.01512		3118.78	0.0098
										2259.4	0.01463		3118.78	0.0098
										2269.4	0.01509		3118.78	0.0098
										2279.4	0.0153		3118.78	0.0098
										2289.4	0.01502		3118.78	0.0098
										2299.4	0.01462		3118.78	0.0098
										2309.4	0.01451		3118.78	0.0098
										2319.4	0.0148		3118.78	0.0098
										2329.4	0.01481		3118.78	0.0098
										2339.4	0.0149		3118.78	0.0098
										2349.4	0.01452		3118.78	0.0098
										2359.4	0.01451		3118.78	0.0098
										2369.4	0.0147		3118.78	0.0098
										2379.4	0.01423		3118.78	0.0098
										2389.4	0.01508		3118.78	0.0098
										2399.4	0.01501		3118.78	0.0098
										2409.4	0.01472		3118.78	0.0098
										2419.4	0.01432		3118.78	0.0098
										2429.4	0.01412		3118.78	0.0098
										2439.4	0.0143		3118.78	0.0098
										2449.4	0.01402		3118.78	0.0098
										2459.4	0.01381		3118.78	0.0098
										2469.4	0.01255		3118.78	0.0098
										2479.4	0.01328		3118.78	0.0098
										2489.4	0.0134		3118.78	0.0098
										2499.4	0.01312		3118.78	0.0098
										2509.4	0.01301		3118.78	0.0098
										2519.4	0.01233		3118.78	0.0098
										2529.4	0.01289		3118.78	0.0098
										2539.4	0.01329		3118.78	0.0098
										2549.4	0.01282		3118.78	0.0098
										2559.4	0.01271		3118.78	0.0098
										2569.4	0.0129		3118.78	0.0098
										2589.4	0.01242		3118.78	0.0098
										2609.4	0.01202		3118.78	0.0098
										2629.4	0.01201		3118.78	0.0098
										2649.4	0.0124		3118.78	0.0098
										2669.4	0.01182		3118.78	0.0098
										2689.4	0.01201		3118.78	0.0098
										2709.4	0.01191		3118.78	0.0098
										2709.4	0.01191		3118.78	0.0098
										2729.4	0.01172		3118.78	0.0098
										2749.4	0.0125		3118.78	0.0098
										2769.4	0.01202		3118.78	0.0098
										2789.4	0.0122		3118.78	0.0098
										2809.4	0.01162		3118.78	0.0098
										2829.4	0.01181		3118.78	0.0098
										2849.4	0.01151		3118.78	0.0098
										2869.4	0.01111		3118.78	0.0098
										2889.4	0.01091		3118.78	0.0098
										2909.4	0.01049		3118.78	0.0098
										2929.4	0.01033		3118.78	0.0098
										2949.4	0.0111		3118.78	0.0098
										2969.4	0.01091		3118.78	0.0098
										2989.4	0.0099		3118.78	0.0098
										3019.4	0.00963		3118.78	0.0098
										3049.4	0.01009		3118.78	0.0098
										3079.4	0.0095		3118.78	0.0098
										3109.4	0.00897		3118.78	0.0098
										3139.4	0.00936		3118.78	0.0098
										3169.4	0.00952		3118.78	0.0098
													3118.78	0.0098
													3118.78	0.0098
													3118.78	0.0098

## Sheet: Figure 6
Figure 6A					Figure 6B					Figure 6C					Figure 6D
	a	b	c			a	b	c			a	b	c			a	b	c
wavelenght (nm)	DA(mOD)	DA(mOD)	DA(mOD)		t (ps)	DA(mOD)	DA(mOD)	DA(mOD)		wavelenght (nm)	DA(mOD)	DA(mOD)	DA(mOD)		t (ns)	DA(mOD)	DA(mOD)	DA(mOD)
450.501	0.0061	0.00881	0.01628		-0.01621	0.42423	9.89096e-05	4.17331e-09		381	0.18552	0.09541	0.01086		-0.02447	0.40702	0.05791	0.00227
452.858	0.00592	0.00948	0.02047		-0.00347	0.4836	0.000120579	5.35338e-09		382	0.18478	0.09461	0.01131		0.00526	0.43897	0.06543	0.00265
455.215	0.00574	0.01013	0.02481		0.00927	0.54333	0.000145098	6.7823e-09		382	0.18245	0.09343	0.01086		0.03499	0.47026	0.0735	0.00309
457.573	0.00557	0.01043	0.02748		0.02201	0.60208	0.00017245	8.49074e-09		383	0.18089	0.09243	0.0113		0.06471	0.5005	0.08209	0.00358
459.932	0.00534	0.01048	0.02892		0.03475	0.65859	0.000202558	1.05089e-08		383	0.17898	0.09152	0.01144		0.09444	0.52935	0.09117	0.00412
462.291	0.00505	0.01055	0.031		0.04749	0.71175	0.000235289	1.28657e-08		384	0.17755	0.09046	0.01178		0.12417	0.55647	0.10072	0.00472
464.65	0.00483	0.01091	0.03454		0.06023	0.76062	0.000270459	1.55886e-08		384	0.17697	0.08974	0.01283		0.15389	0.58157	0.1107	0.00539
467.01	0.00465	0.01109	0.03711		0.07297	0.80457	0.000307846	1.87027e-08		385	0.17524	0.08888	0.01346		0.18362	0.60443	0.12106	0.00612
469.37	0.00444	0.01045	0.03518		0.08571	0.84321	0.000347206	2.22305e-08		386	0.17288	0.08785	0.01356		0.21334	0.62485	0.13176	0.00691
471.731	0.00408	0.00888	0.02844		0.09845	0.87642	0.000388281	2.61919e-08		386	0.17108	0.08701	0.01397		0.24307	0.64271	0.14275	0.00777
474.092	0.00364	0.00695	0.01997		0.11119	0.90433	0.000430814	3.0604e-08		387	0.16881	0.08597	0.01421		0.2728	0.65792	0.15398	0.00871
476.454	0.00321	0.00533	0.01302		0.12393	0.92727	0.000474558	3.54811e-08		387	0.16571	0.08491	0.01419		0.30252	0.67048	0.1654	0.00971
478.816	0.0029	0.00415	0.00849		0.13667	0.94569	0.000519288	4.08352e-08		388	0.16342	0.08368	0.01409		0.33225	0.68041	0.17695	0.01078
481.178	0.00261	0.00343	0.00572		0.14941	0.96016	0.0005648	4.66756e-08		389	0.16125	0.08271	0.01448		0.36198	0.68779	0.1886	0.01193
483.541	0.00238	0.00288	0.00424		0.16215	0.97127	0.00061092	5.301e-08		389	0.1593	0.08137	0.01436		0.3917	0.69275	0.20029	0.01315
485.904	0.00215	0.00253	0.0034		0.17235	0.97814	0.000648183	5.84412e-08		390	0.15785	0.08055	0.01495		0.42143	0.69543	0.21197	0.01445
488.268	0.00197	0.00225	0.00286		0.17757	0.98106	0.000667356	6.13467e-08		390	0.15449	0.07975	0.01523		0.45115	0.69602	0.22361	0.01582
490.632	0.00184	0.00207	0.00261		0.18295	0.9837	0.000687166	6.44291e-08		391	0.15327	0.07885	0.01589		0.48088	0.6947	0.23517	0.01726
492.997	0.00168	0.00187	0.00223		0.1885	0.98606	0.000707628	6.76992e-08		391	0.15108	0.07818	0.01624		0.51061	0.69167	0.24662	0.01877
495.362	0.00156	0.00165	0.00176		0.19421	0.98816	0.000728757	7.11689e-08		392	0.14909	0.07747	0.01696		0.54033	0.68715	0.25792	0.02036
497.727	0.0014	0.00144	0.00118		0.20009	0.99001	0.000750571	7.48507e-08		393	0.14702	0.07693	0.01728		0.57006	0.68134	0.26906	0.02201
500.093	0.00127	0.00118	0.000602786		0.20616	0.99162	0.000773084	7.87576e-08		393	0.14444	0.07621	0.01755		0.59979	0.67443	0.28001	0.02373
502.459	0.00115	0.000972415	0.00014841		0.2124	0.99301	0.000796314	8.29038e-08		394	0.1427	0.07527	0.01781		0.61184	0.67135	0.28439	0.02445
504.826	0.00103	0.000764957	-0.000286739		0.21884	0.99419	0.00082028	8.7304e-08		394	0.14021	0.07472	0.01833		0.62414	0.66807	0.28883	0.0252
507.193	0.000918131	0.000614913	-0.000513348		0.22547	0.99519	0.000844998	9.19742e-08		395	0.13786	0.07378	0.0182		0.63669	0.66459	0.29331	0.02597
509.561	0.000805038	0.000442635	-0.00071668		0.2323	0.99601	0.000870488	9.69309e-08		395	0.13619	0.07311	0.01883		0.64948	0.66091	0.29785	0.02677
511.929	0.000714374	0.000383984	-0.000831533		0.23934	0.99669	0.00089677	1.02192e-07		396	0.13377	0.07205	0.01862		0.66254	0.65704	0.30243	0.0276
514.297	0.00066051	0.000292989	-0.000875186		0.24659	0.99723	0.000923865	1.07776e-07		397	0.13137	0.07132	0.01893		0.67585	0.65297	0.30706	0.02845
516.666	0.000643038	0.000297929	-0.000912313		0.25407	0.99766	0.000951795	1.13703e-07		397	0.12853	0.0702	0.01844		0.68944	0.64872	0.31173	0.02934
519.036	0.000660344	0.000336577	-0.000926267		0.26176	0.99799	0.000980581	1.19995e-07		398	0.12626	0.06922	0.01841		0.7033	0.64428	0.31644	0.03026
521.405	0.000751172	0.000395696	-0.000845916		0.2697	0.99824	0.00101	1.26673e-07		398	0.12407	0.06809	0.01831		0.71743	0.63966	0.3212	0.03121
523.776	0.000851501	0.000475556	-0.000854837		0.27787	0.99842	0.00104	1.33762e-07		399	0.12256	0.06728	0.01858		0.73185	0.63487	0.32599	0.0322
526.146	0.000953988	0.000587325	-0.000870485		0.28629	0.99855	0.00107	1.41286e-07		399	0.12017	0.06616	0.01831		0.74656	0.62992	0.33082	0.03322
528.517	0.00105	0.000687761	-0.000971208		0.29496	0.99864	0.0011	1.49274e-07		400	0.11788	0.06527	0.01808		0.76157	0.62481	0.33568	0.03428
568.892	0.00319	0.00338	0.000729605		0.3039	0.99869	0.00114	1.57752e-07		401	0.11612	0.06443	0.01834		0.77688	0.61954	0.34058	0.03537
571.271	0.00334	0.00356	0.000926939		0.31311	0.99871	0.00117	1.66752e-07		401	0.11396	0.0636	0.01836		0.79249	0.61413	0.3455	0.0365
573.65	0.00347	0.00377	0.00114		0.3226	0.99872	0.00121	1.76305e-07		402	0.1122	0.06274	0.01843		0.80842	0.60857	0.35046	0.03767
576.03	0.00354	0.00394	0.00142		0.33237	0.99871	0.00124	1.86446e-07		402	0.11036	0.06207	0.01865		0.82467	0.60288	0.35543	0.03888
578.41	0.00354	0.00405	0.00161		0.34244	0.99869	0.00128	1.9721e-07		403	0.10915	0.06143	0.0191		0.84125	0.59707	0.36043	0.04014
580.791	0.00351	0.00407	0.0018		0.35282	0.99866	0.00132	2.08636e-07		404	0.10769	0.06091	0.01946		0.85816	0.59113	0.36545	0.04143
583.172	0.00341	0.004	0.00187		0.36351	0.99863	0.00136	2.20765e-07		404	0.10576	0.06038	0.01959		0.87541	0.58508	0.37049	0.04277
585.554	0.00328	0.00389	0.00192		0.37453	0.99859	0.0014	2.3364e-07		405	0.10424	0.05982	0.01994		0.893	0.57892	0.37554	0.04416
587.936	0.00314	0.00376	0.00193		0.38587	0.99855	0.00144	2.47306e-07		405	0.10267	0.05926	0.02004		0.91095	0.57266	0.38061	0.04559
590.318	0.00294	0.00351	0.00191		0.39757	0.99851	0.00149	2.61813e-07		406	0.10096	0.05902	0.02042		0.92926	0.56631	0.38568	0.04707
592.701	0.00274	0.0033	0.00192		0.40961	0.99847	0.00153	2.77212e-07		406	0.09942	0.05837	0.02052		0.94794	0.55987	0.39076	0.04861
595.084	0.00252	0.00305	0.00191		0.42202	0.99842	0.00158	2.93558e-07		407	0.09784	0.05785	0.02072		0.96699	0.55334	0.39585	0.05019
597.468	0.0023	0.00278	0.00185		0.43481	0.99837	0.00163	3.10908e-07		408	0.09633	0.05753	0.02105		0.98643	0.54674	0.40093	0.05182
599.852	0.00204	0.00249	0.00182		0.44799	0.99832	0.00168	3.29326e-07		408	0.09493	0.05702	0.02133		1.00626	0.54006	0.40602	0.05351
602.236	0.00181	0.00225	0.00178		0.46156	0.99827	0.00173	3.48876e-07		409	0.09373	0.05688	0.02184		1.02648	0.53331	0.4111	0.05526
604.621	0.00158	0.00196	0.00173		0.47555	0.99822	0.00178	3.69629e-07		409	0.09218	0.0565	0.02192		1.04711	0.5265	0.41617	0.05706
607.007	0.00133	0.00169	0.00167		0.48996	0.99817	0.00183	3.91657e-07		410	0.09111	0.05636	0.02241		1.06816	0.51962	0.42123	0.05892
609.393	0.00108	0.00142	0.00163		0.5048	0.99811	0.00189	4.15039e-07		410	0.08982	0.05629	0.02282		1.08963	0.51269	0.42627	0.06084
611.779	0.000856131	0.00115	0.00157		0.5201	0.99805	0.00195	4.39859e-07		411	0.0886	0.05611	0.02313		1.11153	0.50571	0.4313	0.06282
614.166	0.000634315	0.000933598	0.00152		0.53586	0.99799	0.00201	4.66206e-07		412	0.0877	0.05596	0.02363		1.13387	0.49868	0.43631	0.06487
616.553	0.000386705	0.000663673	0.00147		0.5521	0.99793	0.00207	4.94171e-07		412	0.08649	0.05595	0.02393		1.15666	0.4916	0.44129	0.06698
618.94	0.000152808	0.000411843	0.00144		0.56882	0.99787	0.00213	5.23857e-07		413	0.08549	0.056	0.02452		1.17991	0.48448	0.44624	0.06916
621.328	-0.000101515	0.000130658	0.0014		0.58606	0.99781	0.00219	5.55367e-07		413	0.08452	0.05622	0.02502		1.20363	0.47731	0.45117	0.07141
623.717	-0.00033984	-8.94857e-05	0.00136		0.60382	0.99774	0.00226	5.88814e-07		414	0.08352	0.05654	0.02542		1.22782	0.47011	0.45605	0.07372
626.106	-0.00058124	-0.000351898	0.00131		0.62212	0.99767	0.00233	6.24318e-07		414	0.08265	0.05673	0.02584		1.2525	0.46288	0.4609	0.07611
628.495	-0.000816271	-0.000608388	0.00132		0.64097	0.9976	0.0024	6.62004e-07		415	0.08193	0.05738	0.02648		1.27768	0.45561	0.4657	0.07857
630.885	-0.00107	-0.000877024	0.0013		0.66039	0.99753	0.00247	7.02006e-07		416	0.08112	0.05799	0.02695		1.30336	0.44831	0.47046	0.08111
633.275	-0.00129	-0.00109	0.0013		0.6804	0.99745	0.00255	7.44468e-07		416	0.0802	0.05884	0.02743		1.32956	0.44099	0.47517	0.08372
635.665	-0.00152	-0.00134	0.00127		0.70102	0.99738	0.00262	7.8954e-07		417	0.07934	0.05964	0.02772		1.35628	0.43364	0.47982	0.08642
638.056	-0.00175	-0.00158	0.00131		0.72226	0.9973	0.0027	8.37382e-07		417	0.07896	0.06051	0.02825		1.38354	0.42627	0.48441	0.08919
640.448	-0.00193	-0.00177	0.00133		0.74414	0.99721	0.00278	8.88165e-07		418	0.07803	0.06137	0.02849		1.41135	0.41888	0.48894	0.09205
642.84	-0.00215	-0.00197	0.00134		0.76669	0.99713	0.00287	9.42069e-07		419	0.07744	0.06255	0.02892		1.43972	0.41147	0.4934	0.09499
645.232	-0.00233	-0.00213	0.00136		0.78992	0.99704	0.00296	9.99287e-07		419	0.07702	0.06361	0.02929		1.46866	0.40405	0.49779	0.09801
647.625	-0.00253	-0.00229	0.00139		0.81386	0.99695	0.00304	1.06002e-06		420	0.07626	0.06467	0.02938		1.49818	0.39662	0.5021	0.10113
650.018	-0.00269	-0.00241	0.00142		0.83852	0.99686	0.00314	1.12449e-06		420	0.07579	0.06604	0.02958		1.52829	0.38918	0.50633	0.10433
652.412	-0.00278	-0.00255	0.00146		0.86393	0.99677	0.00323	1.19292e-06		421	0.07482	0.0674	0.02947		1.55901	0.38173	0.51047	0.10763
654.806	-0.00285	-0.00267	0.00154		0.8901	0.99667	0.00333	1.26555e-06		421	0.07444	0.06853	0.0291		1.59035	0.37428	0.51452	0.11101
657.201	-0.00289	-0.00279	0.00162		0.91707	0.99657	0.00343	1.34265e-06		422	0.07378	0.06965	0.02868		1.62231	0.36683	0.51848	0.1145
659.595	-0.00292	-0.00286	0.00168		0.94486	0.99646	0.00353	1.42448e-06		423	0.07358	0.07127	0.02829		1.65492	0.35939	0.52234	0.11808
661.991	-0.00295	-0.00294	0.00175		0.97349	0.99636	0.00364	1.51135e-06		423	0.07297	0.07285	0.02767		1.68818	0.35195	0.52609	0.12175
664.387	-0.00296	-0.00297	0.0018		1.00299	0.99625	0.00375	1.60355e-06		424	0.07261	0.07482	0.02711		1.72212	0.34452	0.52974	0.12553
666.783	-0.00297	-0.00301	0.00186		1.03338	0.99613	0.00386	1.70141e-06		424	0.07255	0.07682	0.02645		1.75673	0.3371	0.53326	0.12941
669.18	-0.003	-0.00305	0.00189		1.0647	0.99602	0.00398	1.80529e-06		425	0.07313	0.07894	0.02612		1.79204	0.32969	0.53667	0.1334
671.577	-0.00299	-0.00306	0.00194		1.09696	0.9959	0.0041	1.91555e-06		425	0.07308	0.08135	0.02546		1.82806	0.32231	0.53996	0.13748
673.974	-0.003	-0.00306	0.00197		1.1302	0.99577	0.00423	2.03259e-06		426	0.07319	0.08393	0.02508		1.86481	0.31494	0.54311	0.14168
676.372	-0.003	-0.00306	0.00201		1.16444	0.99565	0.00435	2.15682e-06		427	0.07292	0.08615	0.02431		1.90229	0.30761	0.54613	0.14598
678.771	-0.003	-0.00307	0.00202		1.19972	0.99551	0.00448	2.28867e-06		427	0.07283	0.08835	0.02366		1.94052	0.3003	0.54901	0.1504
681.17	-0.003	-0.00308	0.00205		1.23608	0.99538	0.00462	2.42863e-06		428	0.07259	0.09009	0.02283		1.97953	0.29302	0.55175	0.15492
683.569	-0.00296	-0.00306	0.00207		1.27353	0.99524	0.00476	2.57719e-06		428	0.0721	0.0916	0.02176		2.01932	0.28578	0.55433	0.15956
685.969	-0.00298	-0.00304	0.00212		1.31212	0.99509	0.0049	2.73487e-06		429	0.0716	0.09263	0.02086		2.0599	0.27858	0.55677	0.16431
688.369	-0.00296	-0.00303	0.00214		1.35188	0.99495	0.00505	2.90223e-06		430	0.07101	0.09325	0.02016		2.10131	0.27142	0.55904	0.16918
690.769	-0.00295	-0.00301	0.00215		1.39284	0.99479	0.0052	3.07987e-06		430	0.07033	0.09322	0.01925		2.14355	0.2643	0.56116	0.17417
693.17	-0.00292	-0.00299	0.00219		1.43505	0.99464	0.00536	3.26843e-06		431	0.06985	0.09258	0.01832		2.18663	0.25724	0.5631	0.17927
695.572	-0.0029	-0.00298	0.00221		1.47853	0.99447	0.00552	3.46856e-06		431	0.06957	0.09161	0.01767		2.23058	0.25022	0.56487	0.18449
697.974	-0.00287	-0.00293	0.00222		1.52333	0.99431	0.00569	3.68098e-06		432	0.06902	0.09038	0.0171		2.27542	0.24326	0.56646	0.18983
700.376	-0.00286	-0.00289	0.00224		1.56949	0.99413	0.00586	3.90645e-06		432	0.0684	0.0888	0.01653		2.32115	0.23637	0.56787	0.1953
702.779	-0.00279	-0.00284	0.00225		1.61705	0.99396	0.00604	4.14576e-06		433	0.06756	0.08705	0.0159		2.36781	0.22953	0.5691	0.20088
705.182	-0.00274	-0.00281	0.00226		1.66605	0.99377	0.00622	4.39976e-06		434	0.06712	0.08536	0.0155		2.4154	0.22276	0.57013	0.20659
707.586	-0.00269	-0.00275	0.00225		1.71653	0.99359	0.00641	4.66935e-06		434	0.06627	0.08352	0.01484		2.46395	0.21606	0.57097	0.21242
709.99	-0.00263	-0.00267	0.00224		1.76854	0.99339	0.0066	4.9555e-06		435	0.06552	0.08203	0.01429		2.51348	0.20944	0.57162	0.21838
712.394	-0.00254	-0.0026	0.00224		1.82213	0.99319	0.0068	5.25921e-06		435	0.06466	0.08055	0.01364		2.564	0.20289	0.57206	0.22446
714.799	-0.00244	-0.00251	0.00222		1.87734	0.99299	0.00701	5.58157e-06		436	0.06365	0.07948	0.01309		2.61553	0.19642	0.57229	0.23067
717.205	-0.00233	-0.00239	0.00218		1.93423	0.99278	0.00722	5.92371e-06		437	0.06258	0.07863	0.01237		2.6681	0.19003	0.57231	0.237
719.61	-0.00221	-0.00224	0.00213		1.99284	0.99256	0.00744	6.28685e-06		437	0.06172	0.07815	0.01185		2.72173	0.18373	0.57213	0.24346
722.017	-0.00216	-0.00219	0.00213		2.05322	0.99233	0.00766	6.67227e-06		438	0.06146	0.07789	0.01153		2.77644	0.17751	0.57172	0.25004
724.423	-0.00211	-0.00213	0.00215		2.11544	0.9921	0.00789	7.08135e-06		438	0.06075	0.07804	0.01104		2.83225	0.17139	0.5711	0.25675
726.83	-0.00201	-0.00202	0.00215		2.17954	0.99186	0.00813	7.51552e-06		439	0.06075	0.07832	0.01066		2.88918	0.16536	0.57026	0.26358
729.238	-0.00189	-0.00192	0.00212		2.24558	0.99162	0.00837	7.97634e-06		439	0.06063	0.07912	0.01039		2.94725	0.15943	0.56919	0.27054
731.646	-0.00179	-0.00182	0.00212		2.31362	0.99137	0.00863	8.46542e-06		440	0.06037	0.08005	0.0101		3.00649	0.1536	0.5679	0.27762
[truncated: 541 more rows]

## Sheet: Figure 8
Figure 8A					Figure 8B					Figure 8C				Figure 8D
	a	b	c			a	b	c			a	b			a	b
[truncated: 496 more rows]

## Sheet: Supplementary Figure 25
Supplementary Figure 25 Left				Supplementary Figure 25 Center				Supplementary Figure 25 Right
[truncated: 253 more rows]

[truncated: 14 more sheets: Supplementary Figure 26, Supplementary Figure 27, Supplementary Figure 28, Supplementary Figure 29, Supplementary Figure 30, Supplementary Figure 31, Supplementary Figure 32, Supplementary Figure 33, Supplementary Figure 34, Supplementary Figure 35, Supplementary Figure 52, Supplementary Figure 53, Supplementary Figure 54, Supplementary Figure 57]
